# Supplementary material for: A virtual library for behavioral performance in standard conditions—rodent spontaneous activity in an open field during repeated testing and after treatment with drugs or brain lesions
Source: Gigascience. 2022 Oct 20;11:giac092. doi: 10.1093/gigascience/giac092 (PMC9581716; doi:10.1093/gigascience/giac092)
Supplement: giac092_Supplemental_Files [file giac092_supplemental_files.zip]

Archive with 3 entries (3 files):
- FRDR_interface_20211029_SupplementaryMaterial.xlsx
- GigaDB_MetaDataTable_20220421_SupplementaryMaterial.xlsx
- GigaDB_SampleAndFilesTabs_20220420_SupplementaryMaterial.xlsx
