# Supplementary material for: A virtual library for behavioral performance in standard conditions—rodent spontaneous activity in an open field during repeated testing and after treatment with drugs or brain lesions
Source: Gigascience. 2022 Oct 20;11:giac092. doi: 10.1093/gigascience/giac092 (PMC9581716; doi:10.1093/gigascience/giac092)
Supplement: giac092_Supplemental_Files [file giac092_supplemental_files.zip › FRDR_interface_20211029_SupplementaryMaterial.xlsx]

## Sheet: Background
The table named tblMaster in the worksheet MetaDataTable holds the independent variables or meta-data which describe each TRIAL across the 29 datasets deposited in the FRDR repository under the collection name “A Digital Library of Behavioural Performance in Standardized Conditions - Szechtman Lab Collection”.
The URL for this collection is: https://www.frdr-dfdr.ca/repo/collection/szechtmanlab.
The collection, across all datasets, has a total of 19976 TRIALS of rats’ activity in an open field during a 55 min long test. Each trial has 2 to 4 RAWDATA objects (entities or files) associated with it. There are 4 kinds of RAWDATA objects, each located in a specific subfolder.
i. RAWDATA video of the trial is in a file located in the subfolder “\03_Videos_mpgFiles”. The video file has the extension “mpg”.
ii. RAWDATA of X,Y coordinates of locomotion is in a file in the subfolder “\05_EthoVision_csvTrackFiles”. The file has the extension “csv” and the name of the file ends with “_TrackFile”.
iii. RAWDATA of the plot of X,Y coordinates is in a file in the subfolder “\06_Pathplots_individual”. The file has the extension “gif” (it is NOT an animated GIF file). The name of the file ends with “_PathPlot”.
iv. A backup of the RAWDATA EthoVision work file is in the subfolder “\04_EthoVision_backupFiles” and has the extension “ewb”. File name begins with “Q##”, which is the StudyID (Q17 to Q48) of the dataset with the trial. All trials have an associated RAWDATA EthoVision work file.
The table in the worksheet WhatObjectsAvailable shows the number of trials available with different combinations of RAWDATA entities—Video, TrackFile and PathPlot.
Each RAWDATA entity (Video, Track or PathPlot file) was annotated with independent variables from table tblMaster in the MetaDataTable worksheet. Names of these variables correspond to column headings in the table. Labels for variable names are shown in a separate table in worksheet VariableLabels. Moreover, variable values may have labels and those are displayed in the worksheet VariableValueLab…
In the worksheet MetaDataTable, each row in the tblMaster table is a record for one TRIAL where the row fields constitute TRIAL meta-data. Each TRIAL record is assigned a unique ID, and those are carried by two redundant variables, named ID7String and TRIAL_ID.
Hierarchical keywords were used to annotate the RAWDATA objects in the collection; these meta-data are held in xmp sidecars for mpg, csv and ewb files and are embedded inside the gif file. Although no formal vocabulary was employed for the annotations, classes of hierarchy were constructed to emulate the information in the Methods section of a research report. In addition, classes of hierarchy we…
The following is a list of the hierarchical keyword classes (categories) and their content.
· The hierarchy class APPARATUS describes the equipment in which the animal was tested, including the characteristics of the physical environment in which the equipment is located.
· The hierarchy class SUBJECTS describes attributes of the animal (rat), including its body weight at the trial, the day-night cycle of the colony room that the animal inhabits, the subjective portion of the day/night cycle at the time of the trial, as well as providing a unique ID (RatUniqueID) for each individual rat that was tested.
· The hierarchy class TREATMENT describes which experimental manipulation (treatment) the SUBJECT (rat) received before the TRIAL. A rat received 1 or 2 types of treatment.
Ø One type of TREATMENT involves the administration of drugs (“DrugRx”). This constitutes a subclass of TREATMENT and is designated as TREATMENT|DrugRx. In annotating the RAWDATA objects, drug name(s) and dose(s) administered before the trial are indicated as hierarchical keywords using the hierarchical designation “TREATMENT|DrugRx|”.
Ø Another type of TREATMENT involves a surgical procedure to lesion a part of the brain (“BrainTx”). This constitutes another subclass of TREATMENT and is designated as “TREATMENT|BrainTx”. A list of targets of brain surgery is shown in the worksheet VariableValueLabels (see rows labeled “20” in the first column of the table). In annotating the RAWDATA objects, the type of surgery before TRIAL is…
Ø Whether or not the surgery was successful in lesioning the region of interest, as determined by histology, is indicated by values of the independent variable “TREATMENT_BrainSurgery_HistologyFindingsOutcome” in tblMaster (column 22 and 23). A list of outcomes of brain surgery is shown in the worksheet VariableValueLabels (see rows labeled “22” in the first column of the table). In annotating th…
· The hierarchy class TRIAL holds meta data which describe attributes of the trial, such as how many drug injections (including saline) were administered before the indicated trial, how many tests in the open field were there prior to the current trial, how many injections of a particular drug treatment did the rat receive prior to the current trial, what was the date and the time of the indicate…
· The hierarchy class VIDEOinfo was constructed to annotate information especially useful in describing the video file. This was required because the video entity is a file that may hold the recordings of more than one trial, and because video recordings of each trial were preceded with a scene of a blackboard inscribed with abbreviated particulars of the trial and those particulars needed remapp…
· The hierarchy class HISTORY was constructed to provide a research context for the collected trials. This class is not relevant when considering TRIALs in the collection as a whole but provides a context for the dataset with the particular trial. The historical meta-data include study code (Q##), title of the study, title of experiment, name of experimental group with the trial, and project them…
· The hierarchy class ID uses hierarchical keywords to identify the trial record in the tblMaster database, where ID7String and IDTrial are annotations serving an “administrative” function. Other variables, IDTrialDateTime, IDRatUniqueID, and EXPERIMENTER, provide informative annotations regarding a trial but were “promoted” to the ID class from the TRIAL and SUBJECTS classes for convenience in a…
· Finally, there is an implicit hierarchy class RAWDATA, which consists of unprocessed data objects from a trial. Those are the video, track and pathplot files as well as the EthoVision backup file. The file names of these objects contain the identity of RAWDATA sublevel but explicit hierarchical keywords were not generated as meta-data of the trial.
Since table tblMaster in the worksheet MetaDataTable was used to generate the hierarchical keywords in annotating the RAWDATA objects in the Szechtman Lab Collection, table tblMaster, rather than hierarchical keywords, can be used to search for and identify files with specific attributes. This can be done readily by employing Pivot Tables.
For example, the worksheet ListingOfDrugRx shows a pivot table that provides a way to ascertain what drug treatments are present in the collection and how many trials there are with a particular drug treatment. For information on only 1 drug treatment (say QNP), open the filter in the row labelled TREATMENT_DrugRx_NameOfDrugs and select “QNP” and the rows will change to show the number of trials …
The URLs of the files of interest can be identified using the pivot table in the worksheet URL_RAWDATA_forDownload. Use the Report Filter to select files with attributes of interest and the URLs of the RAWDATA object matching those properties are listed. By making those hyperlinks active (e.g., by printing the table to a pdf file) would download the file by clicking on the hyperlink. Unfortunatel…

## Sheet: MetaDataTable
Column#:	1	2	3	4	5	6	7	8	9	10	11	12	13	14	15	16	17	18	19	20	21	22	23	24	25	26	27	28	29	30	31	32	33	34	35	36	37	38	39	40	41	42	43	44	45	46	47	48	49
	ID7String	TRIAL_ID	TRIAL_DateAndTime	TRIALinfo_WhatObjectsAvailable_number	TRIALinfo_WhatObjectsAvailable	SUBJECTS_RatUniqueID	SUBJECTS_RatUniqueID_BodyWeightAtTRIAL	APPARATUS_ArenaType_number	APPARATUS_ArenaType	APPARATUS_ArenaID_number	APPARATUS_ArenaID	APPARATUS_ArenaObjects_number	APPARATUS_ArenaObjects	APPARATUS_ArenaTestingRoomLightCondition_number	APPARATUS_ArenaTestingRoomLightCondition	SUBJECTS_LightDarkCycleInColonyRoom_number	SUBJECTS_LightDarkCycleInColonyRoom	SUBJECTS_LightDarkCycleWhenTested_number	SUBJECTS_LightDarkCycleWhenTested	TREATMENT_BrainSurgery_manipulation_number	TREATMENT_BrainSurgery_manipulation	TREATMENT_BrainSurgery_HistologyFindingsOutcome_number	TREATMENT_BrainSurgery_HistologyFindingsOutcome	TREATMENT_DrugRx_NameOfDrugs	TREATinfo_DrugRx_SubstancesAndDosesInjected	TREATinfo_DrugRx_1or2or3substancesInjectedBeforeTest	TREATMENT_DrugRx_Drug1	TREATMENT_DrugRx_Dose1	TREATMENT_DrugRx_Drug2	TREATMENT_DrugRx_Dose2	TREATMENT_DrugRx_Drug3	TREATMENT_DrugRx_Dose3	TRIAL_InjectionNumber	TRIAL_OFtestNumber	TRIAL_DrugRxNumber	TRIAL_ExperimenterInitials	TRIALinfo_Experimenter	TRIAL_duration	RAWDATA_TrackFileForTrial_Trackduration	TRIALinfo_TypeOfEvent_number	TRIALinfo_TypeOfEvent	TRIAL_FallsDuringTest_Number	TRIAL_FallsDuringTest_TimeWhenFell	TRIAL_ObservationsAndNotes	QSTUDYinfo_3characterCode	QSTUDYinfo_Expt4characterCode	QSTUDYinfo_Project_number	QSTUDYinfo_Project_label	QSTUDYinfo_StudyTitle
	0000001	Q17Clg3001_07_5_0101_0000001	2001-11-26	1	Trackfile+Pathplot+Video	Q17Clg3001	358	1	160x160 cm table surface on 60 cm high legs	1	OF #1 in room U59_south	1	an object in OF locales 10 14 5 and 8	0	room ILLUMINATED (fluorescent lights ON)	0	Lights ON 7 AM to 7 PM in housing colony	0	Tested during subjective night/sleep cycle (lights ON)	0	No surgery done	0	No lesion present	QNP	QNP 0.5	1	QNP	0.5					7	1	7	dw	Donna Waxman	55	00:00:55:00	1	Standard OF trial			Removed 33 sec Video Causes ethovision to freeze and hang	Q17	Clg3	6	Probing the mode of action of quinpirole on behavior	Probing the mode of action of quinpirole on behavior: role of the monoamine oxidase inhibitor (MAOI) sensitive quinpirole binding site (MQB)
	0000002	Q17Clg3001_08_5_0099_0000002	2001-11-29	3	Trackfile+Video	Q17Clg3001	367	9	Plexiglas box 40x40x35 cm	9	Activity box in room ActivityMonitorCages_room	3	empty with no objects in Activity Monitor (AM) cage	0	room ILLUMINATED (fluorescent lights ON)	0	Lights ON 7 AM to 7 PM in housing colony	0	Tested during subjective night/sleep cycle (lights ON)	0	No surgery done	0	No lesion present	QNP	QNP 0.5	1	QNP	0.5					8		8	dw	Donna Waxman	55	00:00:55:00	7	Filmed in activity cages	0		FILMED IN ACTIVITY MONITOR CAGE	Q17	Clg3	6	Probing the mode of action of quinpirole on behavior	Probing the mode of action of quinpirole on behavior: role of the monoamine oxidase inhibitor (MAOI) sensitive quinpirole binding site (MQB)
	0000003	Q17Clg3002_07_5_0073_0000003	2001-11-26	3	Trackfile+Video	Q17Clg3002	364	1	160x160 cm table surface on 60 cm high legs	1	OF #1 in room U59_south	1	an object in OF locales 10 14 5 and 8	0	room ILLUMINATED (fluorescent lights ON)	0	Lights ON 7 AM to 7 PM in housing colony	0	Tested during subjective night/sleep cycle (lights ON)	0	No surgery done	0	No lesion present	QNP+clorgyline	QNP 0.5 and clorgyline 1	2	QNP	0.5	clorgyline	1			7	1	7	dw	Donna Waxman	55	00:00:55:00	1	Standard OF trial			Removed 20 secs	Q17	Clg3	6	Probing the mode of action of quinpirole on behavior	Probing the mode of action of quinpirole on behavior: role of the monoamine oxidase inhibitor (MAOI) sensitive quinpirole binding site (MQB)
	0000004	Q17Clg3003_07_5_0074_0000004	2001-11-26	3	Trackfile+Video	Q17Clg3003	377	1	160x160 cm table surface on 60 cm high legs	1	OF #1 in room U59_south	1	an object in OF locales 10 14 5 and 8	0	room ILLUMINATED (fluorescent lights ON)	0	Lights ON 7 AM to 7 PM in housing colony	0	Tested during subjective night/sleep cycle (lights ON)	0	No surgery done	0	No lesion present	QNP+clorgyline	QNP 0.5 and clorgyline 1	2	QNP	0.5	clorgyline	1			7	1	7	dw	Donna Waxman	55	00:00:55:00	1	Standard OF trial				Q17	Clg3	6	Probing the mode of action of quinpirole on behavior	Probing the mode of action of quinpirole on behavior: role of the monoamine oxidase inhibitor (MAOI) sensitive quinpirole binding site (MQB)
	0000005	Q17Clg3004_07_5_0097_0000005	2001-11-26	3	Trackfile+Video	Q17Clg3004	385	9	Plexiglas box 40x40x35 cm	9	Activity box in room ActivityMonitorCages_room	3	empty with no objects in Activity Monitor (AM) cage	0	room ILLUMINATED (fluorescent lights ON)	0	Lights ON 7 AM to 7 PM in housing colony	0	Tested during subjective night/sleep cycle (lights ON)	0	No surgery done	0	No lesion present	QNP	QNP 0.5	1	QNP	0.5					7		7	dw	Donna Waxman	55	00:00:55:00	7	Filmed in activity cages	0		FILMED IN ACTIVITY MONITOR CAGE	Q17	Clg3	6	Probing the mode of action of quinpirole on behavior	Probing the mode of action of quinpirole on behavior: role of the monoamine oxidase inhibitor (MAOI) sensitive quinpirole binding site (MQB)
	0000006	Q17Clg3004_08_5_0084_0000006	2001-11-29	3	Trackfile+Video	Q17Clg3004	390	1	160x160 cm table surface on 60 cm high legs	1	OF #1 in room U59_south	1	an object in OF locales 10 14 5 and 8	0	room ILLUMINATED (fluorescent lights ON)	0	Lights ON 7 AM to 7 PM in housing colony	0	Tested during subjective night/sleep cycle (lights ON)	0	No surgery done	0	No lesion present	QNP	QNP 0.5	1	QNP	0.5					8	1	8	dw	Donna Waxman	55	00:00:55:00	1	Standard OF trial			Removed 8 sec	Q17	Clg3	6	Probing the mode of action of quinpirole on behavior	Probing the mode of action of quinpirole on behavior: role of the monoamine oxidase inhibitor (MAOI) sensitive quinpirole binding site (MQB)
	0000007	Q17Clg3005_08_5_0085_0000007	2001-11-29	3	Trackfile+Video	Q17Clg3005	407	1	160x160 cm table surface on 60 cm high legs	1	OF #1 in room U59_south	1	an object in OF locales 10 14 5 and 8	0	room ILLUMINATED (fluorescent lights ON)	0	Lights ON 7 AM to 7 PM in housing colony	0	Tested during subjective night/sleep cycle (lights ON)	0	No surgery done	0	No lesion present	QNP	QNP 0.5	1	QNP	0.5					8	1	8	dw	Donna Waxman	55	00:00:55:00	1	Standard OF trial				Q17	Clg3	6	Probing the mode of action of quinpirole on behavior	Probing the mode of action of quinpirole on behavior: role of the monoamine oxidase inhibitor (MAOI) sensitive quinpirole binding site (MQB)
	0000008	Q17Clg3006_08_5_0086_0000008	2001-11-29	3	Trackfile+Video	Q17Clg3006	325	1	160x160 cm table surface on 60 cm high legs	1	OF #1 in room U59_south	1	an object in OF locales 10 14 5 and 8	0	room ILLUMINATED (fluorescent lights ON)	0	Lights ON 7 AM to 7 PM in housing colony	0	Tested during subjective night/sleep cycle (lights ON)	0	No surgery done	0	No lesion present	QNP+clorgyline	QNP 0.5 and clorgyline 1	2	QNP	0.5	clorgyline	1			8	1	8	dw	Donna Waxman	55	00:00:55:00	1	Standard OF trial			Removed 12 sec	Q17	Clg3	6	Probing the mode of action of quinpirole on behavior	Probing the mode of action of quinpirole on behavior: role of the monoamine oxidase inhibitor (MAOI) sensitive quinpirole binding site (MQB)
	0000009	Q17Clg3007_01_5_0001_0000009	2001-11-05	1	Trackfile+Pathplot+Video	Q17Clg3007	283	1	160x160 cm table surface on 60 cm high legs	1	OF #1 in room U59_south	1	an object in OF locales 10 14 5 and 8	0	room ILLUMINATED (fluorescent lights ON)	0	Lights ON 7 AM to 7 PM in housing colony	0	Tested during subjective night/sleep cycle (lights ON)	0	No surgery done	0	No lesion present	QNP	QNP 0.5	1	QNP	0.5					1	1	1	dw	Donna Waxman	55	00:00:55:00	1	Standard OF trial			removed 3 secs	Q17	Clg3	6	Probing the mode of action of quinpirole on behavior	Probing the mode of action of quinpirole on behavior: role of the monoamine oxidase inhibitor (MAOI) sensitive quinpirole binding site (MQB)
	0000010	Q17Clg3007_02_5_0013_0000010	2001-11-08	1	Trackfile+Pathplot+Video	Q17Clg3007	300	1	160x160 cm table surface on 60 cm high legs	1	OF #1 in room U59_south	1	an object in OF locales 10 14 5 and 8	0	room ILLUMINATED (fluorescent lights ON)	0	Lights ON 7 AM to 7 PM in housing colony	0	Tested during subjective night/sleep cycle (lights ON)	0	No surgery done	0	No lesion present	QNP	QNP 0.5	1	QNP	0.5					2	2	2	rh	Rich Hinson	55	00:00:55:00	1	Standard OF trial				Q17	Clg3	6	Probing the mode of action of quinpirole on behavior	Probing the mode of action of quinpirole on behavior: role of the monoamine oxidase inhibitor (MAOI) sensitive quinpirole binding site (MQB)
	0000011	Q17Clg3007_03_5_0025_0000011	2001-11-11	1	Trackfile+Pathplot+Video	Q17Clg3007	311	1	160x160 cm table surface on 60 cm high legs	1	OF #1 in room U59_south	1	an object in OF locales 10 14 5 and 8	0	room ILLUMINATED (fluorescent lights ON)	0	Lights ON 7 AM to 7 PM in housing colony	0	Tested during subjective night/sleep cycle (lights ON)	0	No surgery done	0	No lesion present	QNP	QNP 0.5	1	QNP	0.5					3	3	3	dw	Donna Waxman	55	00:00:55:00	1	Standard OF trial			removed 100 sec	Q17	Clg3	6	Probing the mode of action of quinpirole on behavior	Probing the mode of action of quinpirole on behavior: role of the monoamine oxidase inhibitor (MAOI) sensitive quinpirole binding site (MQB)
	0000012	Q17Clg3007_04_5_0037_0000012	2001-11-14	1	Trackfile+Pathplot+Video	Q17Clg3007	338	1	160x160 cm table surface on 60 cm high legs	1	OF #1 in room U59_south	1	an object in OF locales 10 14 5 and 8	0	room ILLUMINATED (fluorescent lights ON)	0	Lights ON 7 AM to 7 PM in housing colony	0	Tested during subjective night/sleep cycle (lights ON)	0	No surgery done	0	No lesion present	QNP	QNP 0.5	1	QNP	0.5					4	4	4	dw	Donna Waxman	55	00:00:55:00	1	Standard OF trial				Q17	Clg3	6	Probing the mode of action of quinpirole on behavior	Probing the mode of action of quinpirole on behavior: role of the monoamine oxidase inhibitor (MAOI) sensitive quinpirole binding site (MQB)
	0000013	Q17Clg3007_05_5_0049_0000013	2001-11-19	1	Trackfile+Pathplot+Video	Q17Clg3007	361	1	160x160 cm table surface on 60 cm high legs	1	OF #1 in room U59_south	1	an object in OF locales 10 14 5 and 8	0	room ILLUMINATED (fluorescent lights ON)	0	Lights ON 7 AM to 7 PM in housing colony	0	Tested during subjective night/sleep cycle (lights ON)	0	No surgery done	0	No lesion present	QNP	QNP 0.5	1	QNP	0.5					5	5	5	dw	Donna Waxman	55	00:00:55:00	1	Standard OF trial				Q17	Clg3	6	Probing the mode of action of quinpirole on behavior	Probing the mode of action of quinpirole on behavior: role of the monoamine oxidase inhibitor (MAOI) sensitive quinpirole binding site (MQB)
	0000014	Q17Clg3007_06_5_0061_0000014	2001-11-22	1	Trackfile+Pathplot+Video	Q17Clg3007	362	1	160x160 cm table surface on 60 cm high legs	1	OF #1 in room U59_south	1	an object in OF locales 10 14 5 and 8	0	room ILLUMINATED (fluorescent lights ON)	0	Lights ON 7 AM to 7 PM in housing colony	0	Tested during subjective night/sleep cycle (lights ON)	0	No surgery done	0	No lesion present	QNP	QNP 0.5	1	QNP	0.5					6	6	6	dw	Donna Waxman	55	00:00:55:00	1	Standard OF trial				Q17	Clg3	6	Probing the mode of action of quinpirole on behavior	Probing the mode of action of quinpirole on behavior: role of the monoamine oxidase inhibitor (MAOI) sensitive quinpirole binding site (MQB)
	0000015	Q17Clg3007_08_5_0087_0000015	2001-11-29	3	Trackfile+Video	Q17Clg3007	371	1	160x160 cm table surface on 60 cm high legs	1	OF #1 in room U59_south	1	an object in OF locales 10 14 5 and 8	0	room ILLUMINATED (fluorescent lights ON)	0	Lights ON 7 AM to 7 PM in housing colony	0	Tested during subjective night/sleep cycle (lights ON)	0	No surgery done	0	No lesion present	QNP	QNP 0.5	1	QNP	0.5					8	7	8	dw	Donna Waxman	55	00:00:55:00	1	Standard OF trial				Q17	Clg3	6	Probing the mode of action of quinpirole on behavior	Probing the mode of action of quinpirole on behavior: role of the monoamine oxidase inhibitor (MAOI) sensitive quinpirole binding site (MQB)
	0000016	Q17Clg3007_09_3_0000_0000016	2001-12-13	6	Video	Q17Clg3007	436	1	160x160 cm table surface on 60 cm high legs	1	OF #1 in room U59_south	1	an object in OF locales 10 14 5 and 8	0	room ILLUMINATED (fluorescent lights ON)	0	Lights ON 7 AM to 7 PM in housing colony	0	Tested during subjective night/sleep cycle (lights ON)	0	No surgery done	0	No lesion present	QNP	QNP 0.1	1	QNP	0.1					9	8	1	dw	Donna Waxman	55		6	Test with 0.1mg/kg QNP				Q17	Clg3	6	Probing the mode of action of quinpirole on behavior	Probing the mode of action of quinpirole on behavior: role of the monoamine oxidase inhibitor (MAOI) sensitive quinpirole binding site (MQB)
	0000017	Q17Clg3007_10_5_0000_0000017	2001-12-17	6	Video	Q17Clg3007	446	1	160x160 cm table surface on 60 cm high legs	1	OF #1 in room U59_south	1	an object in OF locales 10 14 5 and 8	0	room ILLUMINATED (fluorescent lights ON)	0	Lights ON 7 AM to 7 PM in housing colony	0	Tested during subjective night/sleep cycle (lights ON)	0	No surgery done	0	No lesion present	QNP	QNP 0.5	1	QNP	0.5					10	9	9	dw	Donna Waxman	55		1	Standard OF trial				Q17	Clg3	6	Probing the mode of action of quinpirole on behavior	Probing the mode of action of quinpirole on behavior: role of the monoamine oxidase inhibitor (MAOI) sensitive quinpirole binding site (MQB)
	0000018	Q17Clg3007_11_0_0000_0000018	2001-12-20	6	Video	Q17Clg3007	452	1	160x160 cm table surface on 60 cm high legs	1	OF #1 in room U59_south	1	an object in OF locales 10 14 5 and 8	0	room ILLUMINATED (fluorescent lights ON)	0	Lights ON 7 AM to 7 PM in housing colony	0	Tested during subjective night/sleep cycle (lights ON)	0	No surgery done	0	No lesion present	SAL	SAL 0	1	SAL	0					11	10	1	dw	Donna Waxman	55		2	Test for conditioned effects				Q17	Clg3	6	Probing the mode of action of quinpirole on behavior	Probing the mode of action of quinpirole on behavior: role of the monoamine oxidase inhibitor (MAOI) sensitive quinpirole binding site (MQB)
	0000019	Q17Clg3008_01_5_0002_0000019	2001-11-05	3	Trackfile+Video	Q17Clg3008	275	1	160x160 cm table surface on 60 cm high legs	1	OF #1 in room U59_south	1	an object in OF locales 10 14 5 and 8	0	room ILLUMINATED (fluorescent lights ON)	0	Lights ON 7 AM to 7 PM in housing colony	0	Tested during subjective night/sleep cycle (lights ON)	0	No surgery done	0	No lesion present	QNP+clorgyline	QNP 0.5 and clorgyline 1	2	QNP	0.5	clorgyline	1			1	1	1	dw	Donna Waxman	55	00:00:55:00	1	Standard OF trial				Q17	Clg3	6	Probing the mode of action of quinpirole on behavior	Probing the mode of action of quinpirole on behavior: role of the monoamine oxidase inhibitor (MAOI) sensitive quinpirole binding site (MQB)
	0000020	Q17Clg3008_02_5_0014_0000020	2001-11-08	3	Trackfile+Video	Q17Clg3008	287	1	160x160 cm table surface on 60 cm high legs	1	OF #1 in room U59_south	1	an object in OF locales 10 14 5 and 8	0	room ILLUMINATED (fluorescent lights ON)	0	Lights ON 7 AM to 7 PM in housing colony	0	Tested during subjective night/sleep cycle (lights ON)	0	No surgery done	0	No lesion present	QNP+clorgyline	QNP 0.5 and clorgyline 1	2	QNP	0.5	clorgyline	1			2	2	2	rh	Rich Hinson	55	00:00:55:00	1	Standard OF trial			removed about 300 sec long fell	Q17	Clg3	6	Probing the mode of action of quinpirole on behavior	Probing the mode of action of quinpirole on behavior: role of the monoamine oxidase inhibitor (MAOI) sensitive quinpirole binding site (MQB)
	0000021	Q17Clg3008_03_5_0026_0000021	2001-11-11	3	Trackfile+Video	Q17Clg3008	294	1	160x160 cm table surface on 60 cm high legs	1	OF #1 in room U59_south	1	an object in OF locales 10 14 5 and 8	0	room ILLUMINATED (fluorescent lights ON)	0	Lights ON 7 AM to 7 PM in housing colony	0	Tested during subjective night/sleep cycle (lights ON)	0	No surgery done	0	No lesion present	QNP+clorgyline	QNP 0.5 and clorgyline 1	2	QNP	0.5	clorgyline	1			3	3	3	dw	Donna Waxman	55	00:00:55:00	1	Standard OF trial				Q17	Clg3	6	Probing the mode of action of quinpirole on behavior	Probing the mode of action of quinpirole on behavior: role of the monoamine oxidase inhibitor (MAOI) sensitive quinpirole binding site (MQB)
	0000022	Q17Clg3008_04_5_0038_0000022	2001-11-14	3	Trackfile+Video	Q17Clg3008	318	1	160x160 cm table surface on 60 cm high legs	1	OF #1 in room U59_south	1	an object in OF locales 10 14 5 and 8	0	room ILLUMINATED (fluorescent lights ON)	0	Lights ON 7 AM to 7 PM in housing colony	0	Tested during subjective night/sleep cycle (lights ON)	0	No surgery done	0	No lesion present	QNP+clorgyline	QNP 0.5 and clorgyline 1	2	QNP	0.5	clorgyline	1			4	4	4	dw	Donna Waxman	55	00:00:55:00	1	Standard OF trial				Q17	Clg3	6	Probing the mode of action of quinpirole on behavior	Probing the mode of action of quinpirole on behavior: role of the monoamine oxidase inhibitor (MAOI) sensitive quinpirole binding site (MQB)
	0000023	Q17Clg3008_05_5_0050_0000023	2001-11-19	3	Trackfile+Video	Q17Clg3008	326	1	160x160 cm table surface on 60 cm high legs	1	OF #1 in room U59_south	1	an object in OF locales 10 14 5 and 8	0	room ILLUMINATED (fluorescent lights ON)	0	Lights ON 7 AM to 7 PM in housing colony	0	Tested during subjective night/sleep cycle (lights ON)	0	No surgery done	0	No lesion present	QNP+clorgyline	QNP 0.5 and clorgyline 1	2	QNP	0.5	clorgyline	1			5	5	5	rh	Rich Hinson	55	00:00:55:00	1	Standard OF trial			Remove 30 second	Q17	Clg3	6	Probing the mode of action of quinpirole on behavior	Probing the mode of action of quinpirole on behavior: role of the monoamine oxidase inhibitor (MAOI) sensitive quinpirole binding site (MQB)
	0000024	Q17Clg3008_06_5_0062_0000024	2001-11-22	3	Trackfile+Video	Q17Clg3008	337	1	160x160 cm table surface on 60 cm high legs	1	OF #1 in room U59_south	1	an object in OF locales 10 14 5 and 8	0	room ILLUMINATED (fluorescent lights ON)	0	Lights ON 7 AM to 7 PM in housing colony	0	Tested during subjective night/sleep cycle (lights ON)	0	No surgery done	0	No lesion present	QNP+clorgyline	QNP 0.5 and clorgyline 1	2	QNP	0.5	clorgyline	1			6	6	6	dw	Donna Waxman	55	00:00:55:00	1	Standard OF trial			Removed 94 sec	Q17	Clg3	6	Probing the mode of action of quinpirole on behavior	Probing the mode of action of quinpirole on behavior: role of the monoamine oxidase inhibitor (MAOI) sensitive quinpirole binding site (MQB)
	0000025	Q17Clg3008_08_5_0088_0000025	2001-11-29	3	Trackfile+Video	Q17Clg3008	368	1	160x160 cm table surface on 60 cm high legs	1	OF #1 in room U59_south	1	an object in OF locales 10 14 5 and 8	0	room ILLUMINATED (fluorescent lights ON)	0	Lights ON 7 AM to 7 PM in housing colony	0	Tested during subjective night/sleep cycle (lights ON)	0	No surgery done	0	No lesion present	QNP+clorgyline	QNP 0.5 and clorgyline 1	2	QNP	0.5	clorgyline	1			8	7	8	kc	Kirsten Culver	55	00:00:55:00	1	Standard OF trial			Removed 6 secs	Q17	Clg3	6	Probing the mode of action of quinpirole on behavior	Probing the mode of action of quinpirole on behavior: role of the monoamine oxidase inhibitor (MAOI) sensitive quinpirole binding site (MQB)
	0000026	Q17Clg3008_09_5_0000_0000026	2001-12-13	6	Video	Q17Clg3008	423	1	160x160 cm table surface on 60 cm high legs	1	OF #1 in room U59_south	1	an object in OF locales 10 14 5 and 8	0	room ILLUMINATED (fluorescent lights ON)	0	Lights ON 7 AM to 7 PM in housing colony	0	Tested during subjective night/sleep cycle (lights ON)	0	No surgery done	0	No lesion present	QNP	QNP 0.5	1	QNP	0.5					9	8	1	dw	Donna Waxman	55		6	Test with 0.1mg/kg QNP				Q17	Clg3	6	Probing the mode of action of quinpirole on behavior	Probing the mode of action of quinpirole on behavior: role of the monoamine oxidase inhibitor (MAOI) sensitive quinpirole binding site (MQB)
	0000027	Q17Clg3008_10_3_0000_0000027	2001-12-17	6	Video	Q17Clg3008	435	1	160x160 cm table surface on 60 cm high legs	1	OF #1 in room U59_south	1	an object in OF locales 10 14 5 and 8	0	room ILLUMINATED (fluorescent lights ON)	0	Lights ON 7 AM to 7 PM in housing colony	0	Tested during subjective night/sleep cycle (lights ON)	0	No surgery done	0	No lesion present	QNP	QNP 0.1	1	QNP	0.1					10	9	1	dw	Donna Waxman	55		1	Standard OF trial				Q17	Clg3	6	Probing the mode of action of quinpirole on behavior	Probing the mode of action of quinpirole on behavior: role of the monoamine oxidase inhibitor (MAOI) sensitive quinpirole binding site (MQB)
	0000028	Q17Clg3008_11_0_0000_0000028	2001-12-20	6	Video	Q17Clg3008	446	1	160x160 cm table surface on 60 cm high legs	1	OF #1 in room U59_south	1	an object in OF locales 10 14 5 and 8	0	room ILLUMINATED (fluorescent lights ON)	0	Lights ON 7 AM to 7 PM in housing colony	0	Tested during subjective night/sleep cycle (lights ON)	0	No surgery done	0	No lesion present	SAL	SAL 0	1	SAL	0					11	10	1	dw	Donna Waxman	55		2	Test for conditioned effects				Q17	Clg3	6	Probing the mode of action of quinpirole on behavior	Probing the mode of action of quinpirole on behavior: role of the monoamine oxidase inhibitor (MAOI) sensitive quinpirole binding site (MQB)
	0000029	Q17Clg3009_01_5_0003_0000029	2001-11-05	3	Trackfile+Video	Q17Clg3009	264	1	160x160 cm table surface on 60 cm high legs	1	OF #1 in room U59_south	1	an object in OF locales 10 14 5 and 8	0	room ILLUMINATED (fluorescent lights ON)	0	Lights ON 7 AM to 7 PM in housing colony	0	Tested during subjective night/sleep cycle (lights ON)	0	No surgery done	0	No lesion present	QNP+clorgyline	QNP 0.5 and clorgyline 1	2	QNP	0.5	clorgyline	1			1	1	1	rh	Rich Hinson	55	00:00:55:00	1	Standard OF trial				Q17	Clg3	6	Probing the mode of action of quinpirole on behavior	Probing the mode of action of quinpirole on behavior: role of the monoamine oxidase inhibitor (MAOI) sensitive quinpirole binding site (MQB)
	0000030	Q17Clg3009_02_5_0015_0000030	2001-11-08	3	Trackfile+Video	Q17Clg3009	279	1	160x160 cm table surface on 60 cm high legs	1	OF #1 in room U59_south	1	an object in OF locales 10 14 5 and 8	0	room ILLUMINATED (fluorescent lights ON)	0	Lights ON 7 AM to 7 PM in housing colony	0	Tested during subjective night/sleep cycle (lights ON)	0	No surgery done	0	No lesion present	QNP+clorgyline	QNP 0.5 and clorgyline 1	2	QNP	0.5	clorgyline	1			2	2	2	dw	Donna Waxman	55	00:00:55:00	1	Standard OF trial				Q17	Clg3	6	Probing the mode of action of quinpirole on behavior	Probing the mode of action of quinpirole on behavior: role of the monoamine oxidase inhibitor (MAOI) sensitive quinpirole binding site (MQB)
	0000031	Q17Clg3009_03_5_0027_0000031	2001-11-11	3	Trackfile+Video	Q17Clg3009	288	1	160x160 cm table surface on 60 cm high legs	1	OF #1 in room U59_south	1	an object in OF locales 10 14 5 and 8	0	room ILLUMINATED (fluorescent lights ON)	0	Lights ON 7 AM to 7 PM in housing colony	0	Tested during subjective night/sleep cycle (lights ON)	0	No surgery done	0	No lesion present	QNP+clorgyline	QNP 0.5 and clorgyline 1	2	QNP	0.5	clorgyline	1			3	3	3	dw	Donna Waxman	55	00:00:55:00	1	Standard OF trial				Q17	Clg3	6	Probing the mode of action of quinpirole on behavior	Probing the mode of action of quinpirole on behavior: role of the monoamine oxidase inhibitor (MAOI) sensitive quinpirole binding site (MQB)
	0000032	Q17Clg3009_04_5_0039_0000032	2001-11-14	3	Trackfile+Video	Q17Clg3009	284	1	160x160 cm table surface on 60 cm high legs	1	OF #1 in room U59_south	1	an object in OF locales 10 14 5 and 8	0	room ILLUMINATED (fluorescent lights ON)	0	Lights ON 7 AM to 7 PM in housing colony	0	Tested during subjective night/sleep cycle (lights ON)	0	No surgery done	0	No lesion present	QNP+clorgyline	QNP 0.5 and clorgyline 1	2	QNP	0.5	clorgyline	1			4	4	4	rh	Rich Hinson	55	00:00:55:00	1	Standard OF trial				Q17	Clg3	6	Probing the mode of action of quinpirole on behavior	Probing the mode of action of quinpirole on behavior: role of the monoamine oxidase inhibitor (MAOI) sensitive quinpirole binding site (MQB)
	0000033	Q17Clg3009_05_5_0051_0000033	2001-11-19	3	Trackfile+Video	Q17Clg3009	310	1	160x160 cm table surface on 60 cm high legs	1	OF #1 in room U59_south	1	an object in OF locales 10 14 5 and 8	0	room ILLUMINATED (fluorescent lights ON)	0	Lights ON 7 AM to 7 PM in housing colony	0	Tested during subjective night/sleep cycle (lights ON)	0	No surgery done	0	No lesion present	QNP+clorgyline	QNP 0.5 and clorgyline 1	2	QNP	0.5	clorgyline	1			5	5	5	dw	Donna Waxman	55	00:00:55:00	1	Standard OF trial				Q17	Clg3	6	Probing the mode of action of quinpirole on behavior	Probing the mode of action of quinpirole on behavior: role of the monoamine oxidase inhibitor (MAOI) sensitive quinpirole binding site (MQB)
	0000034	Q17Clg3009_06_5_0063_0000034	2001-11-22	3	Trackfile+Video	Q17Clg3009	314	1	160x160 cm table surface on 60 cm high legs	1	OF #1 in room U59_south	1	an object in OF locales 10 14 5 and 8	0	room ILLUMINATED (fluorescent lights ON)	0	Lights ON 7 AM to 7 PM in housing colony	0	Tested during subjective night/sleep cycle (lights ON)	0	No surgery done	0	No lesion present	QNP+clorgyline	QNP 0.5 and clorgyline 1	2	QNP	0.5	clorgyline	1			6	6	6	dw	Donna Waxman	55	00:00:55:00	1	Standard OF trial				Q17	Clg3	6	Probing the mode of action of quinpirole on behavior	Probing the mode of action of quinpirole on behavior: role of the monoamine oxidase inhibitor (MAOI) sensitive quinpirole binding site (MQB)
	0000035	Q17Clg3009_08_5_0089_0000035	2001-11-29	3	Trackfile+Video	Q17Clg3009	335	1	160x160 cm table surface on 60 cm high legs	1	OF #1 in room U59_south	1	an object in OF locales 10 14 5 and 8	0	room ILLUMINATED (fluorescent lights ON)	0	Lights ON 7 AM to 7 PM in housing colony	0	Tested during subjective night/sleep cycle (lights ON)	0	No surgery done	0	No lesion present	QNP+clorgyline	QNP 0.5 and clorgyline 1	2	QNP	0.5	clorgyline	1			8	7	8	kc	Kirsten Culver	55	00:00:55:00	1	Standard OF trial				Q17	Clg3	6	Probing the mode of action of quinpirole on behavior	Probing the mode of action of quinpirole on behavior: role of the monoamine oxidase inhibitor (MAOI) sensitive quinpirole binding site (MQB)
	0000036	Q17Clg3009_09_5_0000_0000036	2001-12-13	6	Video	Q17Clg3009	384	1	160x160 cm table surface on 60 cm high legs	1	OF #1 in room U59_south	1	an object in OF locales 10 14 5 and 8	0	room ILLUMINATED (fluorescent lights ON)	0	Lights ON 7 AM to 7 PM in housing colony	0	Tested during subjective night/sleep cycle (lights ON)	0	No surgery done	0	No lesion present	QNP	QNP 0.5	1	QNP	0.5					9	8	1	dw	Donna Waxman	55		6	Test with 0.1mg/kg QNP				Q17	Clg3	6	Probing the mode of action of quinpirole on behavior	Probing the mode of action of quinpirole on behavior: role of the monoamine oxidase inhibitor (MAOI) sensitive quinpirole binding site (MQB)
	0000037	Q17Clg3009_10_3_0000_0000037	2001-12-17	6	Video	Q17Clg3009	396	1	160x160 cm table surface on 60 cm high legs	1	OF #1 in room U59_south	1	an object in OF locales 10 14 5 and 8	0	room ILLUMINATED (fluorescent lights ON)	0	Lights ON 7 AM to 7 PM in housing colony	0	Tested during subjective night/sleep cycle (lights ON)	0	No surgery done	0	No lesion present	QNP	QNP 0.1	1	QNP	0.1					10	9	1	dw	Donna Waxman	55		1	Standard OF trial				Q17	Clg3	6	Probing the mode of action of quinpirole on behavior	Probing the mode of action of quinpirole on behavior: role of the monoamine oxidase inhibitor (MAOI) sensitive quinpirole binding site (MQB)
	0000038	Q17Clg3009_11_0_0000_0000038	2001-12-20	6	Video	Q17Clg3009	408	1	160x160 cm table surface on 60 cm high legs	1	OF #1 in room U59_south	1	an object in OF locales 10 14 5 and 8	0	room ILLUMINATED (fluorescent lights ON)	0	Lights ON 7 AM to 7 PM in housing colony	0	Tested during subjective night/sleep cycle (lights ON)	0	No surgery done	0	No lesion present	SAL	SAL 0	1	SAL	0					11	10	1	dw	Donna Waxman	55		2	Test for conditioned effects				Q17	Clg3	6	Probing the mode of action of quinpirole on behavior	Probing the mode of action of quinpirole on behavior: role of the monoamine oxidase inhibitor (MAOI) sensitive quinpirole binding site (MQB)
	0000039	Q17Clg3010_01_5_0004_0000039	2001-11-05	1	Trackfile+Pathplot+Video	Q17Clg3010	273	1	160x160 cm table surface on 60 cm high legs	1	OF #1 in room U59_south	1	an object in OF locales 10 14 5 and 8	0	room ILLUMINATED (fluorescent lights ON)	0	Lights ON 7 AM to 7 PM in housing colony	0	Tested during subjective night/sleep cycle (lights ON)	0	No surgery done	0	No lesion present	QNP	QNP 0.5	1	QNP	0.5					1	1	1	rh	Rich Hinson	55	00:00:55:00	1	Standard OF trial				Q17	Clg3	6	Probing the mode of action of quinpirole on behavior	Probing the mode of action of quinpirole on behavior: role of the monoamine oxidase inhibitor (MAOI) sensitive quinpirole binding site (MQB)
	0000040	Q17Clg3010_02_5_0016_0000040	2001-11-08	1	Trackfile+Pathplot+Video	Q17Clg3010	293	1	160x160 cm table surface on 60 cm high legs	1	OF #1 in room U59_south	1	an object in OF locales 10 14 5 and 8	0	room ILLUMINATED (fluorescent lights ON)	0	Lights ON 7 AM to 7 PM in housing colony	0	Tested during subjective night/sleep cycle (lights ON)	0	No surgery done	0	No lesion present	QNP	QNP 0.5	1	QNP	0.5					2	2	2	kc	Kirsten Culver	55	00:00:55:00	1	Standard OF trial				Q17	Clg3	6	Probing the mode of action of quinpirole on behavior	Probing the mode of action of quinpirole on behavior: role of the monoamine oxidase inhibitor (MAOI) sensitive quinpirole binding site (MQB)
	0000041	Q17Clg3010_03_5_0028_0000041	2001-11-11	1	Trackfile+Pathplot+Video	Q17Clg3010	305	1	160x160 cm table surface on 60 cm high legs	1	OF #1 in room U59_south	1	an object in OF locales 10 14 5 and 8	0	room ILLUMINATED (fluorescent lights ON)	0	Lights ON 7 AM to 7 PM in housing colony	0	Tested during subjective night/sleep cycle (lights ON)	0	No surgery done	0	No lesion present	QNP	QNP 0.5	1	QNP	0.5					3	3	3	dw	Donna Waxman	55	00:00:55:00	1	Standard OF trial				Q17	Clg3	6	Probing the mode of action of quinpirole on behavior	Probing the mode of action of quinpirole on behavior: role of the monoamine oxidase inhibitor (MAOI) sensitive quinpirole binding site (MQB)
	0000042	Q17Clg3010_04_5_0040_0000042	2001-11-14	1	Trackfile+Pathplot+Video	Q17Clg3010	321	1	160x160 cm table surface on 60 cm high legs	1	OF #1 in room U59_south	1	an object in OF locales 10 14 5 and 8	0	room ILLUMINATED (fluorescent lights ON)	0	Lights ON 7 AM to 7 PM in housing colony	0	Tested during subjective night/sleep cycle (lights ON)	0	No surgery done	0	No lesion present	QNP	QNP 0.5	1	QNP	0.5					4	4	4	mp	Mike Puksa	55	00:00:55:00	1	Standard OF trial				Q17	Clg3	6	Probing the mode of action of quinpirole on behavior	Probing the mode of action of quinpirole on behavior: role of the monoamine oxidase inhibitor (MAOI) sensitive quinpirole binding site (MQB)
	0000043	Q17Clg3010_05_5_0052_0000043	2001-11-19	1	Trackfile+Pathplot+Video	Q17Clg3010	352	1	160x160 cm table surface on 60 cm high legs	1	OF #1 in room U59_south	1	an object in OF locales 10 14 5 and 8	0	room ILLUMINATED (fluorescent lights ON)	0	Lights ON 7 AM to 7 PM in housing colony	0	Tested during subjective night/sleep cycle (lights ON)	0	No surgery done	0	No lesion present	QNP	QNP 0.5	1	QNP	0.5					5	5	5	kc	Kirsten Culver	55	00:00:55:00	1	Standard OF trial				Q17	Clg3	6	Probing the mode of action of quinpirole on behavior	Probing the mode of action of quinpirole on behavior: role of the monoamine oxidase inhibitor (MAOI) sensitive quinpirole binding site (MQB)
	0000044	Q17Clg3010_06_5_0064_0000044	2001-11-22	1	Trackfile+Pathplot+Video	Q17Clg3010	365	1	160x160 cm table surface on 60 cm high legs	1	OF #1 in room U59_south	1	an object in OF locales 10 14 5 and 8	0	room ILLUMINATED (fluorescent lights ON)	0	Lights ON 7 AM to 7 PM in housing colony	0	Tested during subjective night/sleep cycle (lights ON)	0	No surgery done	0	No lesion present	QNP	QNP 0.5	1	QNP	0.5					6	6	6	kc	Kirsten Culver	55	00:00:55:00	1	Standard OF trial				Q17	Clg3	6	Probing the mode of action of quinpirole on behavior	Probing the mode of action of quinpirole on behavior: role of the monoamine oxidase inhibitor (MAOI) sensitive quinpirole binding site (MQB)
	0000045	Q17Clg3010_07_5_0075_0000045	2001-11-26	1	Trackfile+Pathplot+Video	Q17Clg3010	379	1	160x160 cm table surface on 60 cm high legs	1	OF #1 in room U59_south	1	an object in OF locales 10 14 5 and 8	0	room ILLUMINATED (fluorescent lights ON)	0	Lights ON 7 AM to 7 PM in housing colony	0	Tested during subjective night/sleep cycle (lights ON)	0	No surgery done	0	No lesion present	QNP	QNP 0.5	1	QNP	0.5					7	7	7	dw	Donna Waxman	55	00:00:55:00	1	Standard OF trial				Q17	Clg3	6	Probing the mode of action of quinpirole on behavior	Probing the mode of action of quinpirole on behavior: role of the monoamine oxidase inhibitor (MAOI) sensitive quinpirole binding site (MQB)
	0000046	Q17Clg3010_09_3_0000_0000046	2001-12-13	6	Video	Q17Clg3010	461	1	160x160 cm table surface on 60 cm high legs	1	OF #1 in room U59_south	1	an object in OF locales 10 14 5 and 8	0	room ILLUMINATED (fluorescent lights ON)	0	Lights ON 7 AM to 7 PM in housing colony	0	Tested during subjective night/sleep cycle (lights ON)	0	No surgery done	0	No lesion present	QNP	QNP 0.1	1	QNP	0.1					9	8	1	dw	Donna Waxman	55		6	Test with 0.1mg/kg QNP				Q17	Clg3	6	Probing the mode of action of quinpirole on behavior	Probing the mode of action of quinpirole on behavior: role of the monoamine oxidase inhibitor (MAOI) sensitive quinpirole binding site (MQB)
	0000047	Q17Clg3010_10_5_0000_0000047	2001-12-17	6	Video	Q17Clg3010	474	1	160x160 cm table surface on 60 cm high legs	1	OF #1 in room U59_south	1	an object in OF locales 10 14 5 and 8	0	room ILLUMINATED (fluorescent lights ON)	0	Lights ON 7 AM to 7 PM in housing colony	0	Tested during subjective night/sleep cycle (lights ON)	0	No surgery done	0	No lesion present	QNP	QNP 0.5	1	QNP	0.5					10	9	9	kc	Kirsten Culver	55		1	Standard OF trial				Q17	Clg3	6	Probing the mode of action of quinpirole on behavior	Probing the mode of action of quinpirole on behavior: role of the monoamine oxidase inhibitor (MAOI) sensitive quinpirole binding site (MQB)
	0000048	Q17Clg3010_11_0_0000_0000048	2001-12-20	6	Video	Q17Clg3010	476	1	160x160 cm table surface on 60 cm high legs	1	OF #1 in room U59_south	1	an object in OF locales 10 14 5 and 8	0	room ILLUMINATED (fluorescent lights ON)	0	Lights ON 7 AM to 7 PM in housing colony	0	Tested during subjective night/sleep cycle (lights ON)	0	No surgery done	0	No lesion present	SAL	SAL 0	1	SAL	0					11	10	1	dw	Donna Waxman	55		2	Test for conditioned effects				Q17	Clg3	6	Probing the mode of action of quinpirole on behavior	Probing the mode of action of quinpirole on behavior: role of the monoamine oxidase inhibitor (MAOI) sensitive quinpirole binding site (MQB)
	0000049	Q17Clg3011_01_5_0005_0000049	2001-11-05	1	Trackfile+Pathplot+Video	Q17Clg3011	260	1	160x160 cm table surface on 60 cm high legs	1	OF #1 in room U59_south	1	an object in OF locales 10 14 5 and 8	0	room ILLUMINATED (fluorescent lights ON)	0	Lights ON 7 AM to 7 PM in housing colony	0	Tested during subjective night/sleep cycle (lights ON)	0	No surgery done	0	No lesion present	QNP	QNP 0.5	1	QNP	0.5					1	1	1	kc	Kirsten Culver	55	00:00:55:00	1	Standard OF trial				Q17	Clg3	6	Probing the mode of action of quinpirole on behavior	Probing the mode of action of quinpirole on behavior: role of the monoamine oxidase inhibitor (MAOI) sensitive quinpirole binding site (MQB)
	0000050	Q17Clg3011_02_5_0017_0000050	2001-11-08	1	Trackfile+Pathplot+Video	Q17Clg3011	284	1	160x160 cm table surface on 60 cm high legs	1	OF #1 in room U59_south	1	an object in OF locales 10 14 5 and 8	0	room ILLUMINATED (fluorescent lights ON)	0	Lights ON 7 AM to 7 PM in housing colony	0	Tested during subjective night/sleep cycle (lights ON)	0	No surgery done	0	No lesion present	QNP	QNP 0.5	1	QNP	0.5					2	2	2	kc	Kirsten Culver	55	00:00:55:00	1	Standard OF trial				Q17	Clg3	6	Probing the mode of action of quinpirole on behavior	Probing the mode of action of quinpirole on behavior: role of the monoamine oxidase inhibitor (MAOI) sensitive quinpirole binding site (MQB)
	0000051	Q17Clg3011_03_5_0029_0000051	2001-11-11	1	Trackfile+Pathplot+Video	Q17Clg3011	296	1	160x160 cm table surface on 60 cm high legs	1	OF #1 in room U59_south	1	an object in OF locales 10 14 5 and 8	0	room ILLUMINATED (fluorescent lights ON)	0	Lights ON 7 AM to 7 PM in housing colony	0	Tested during subjective night/sleep cycle (lights ON)	0	No surgery done	0	No lesion present	QNP	QNP 0.5	1	QNP	0.5					3	3	3	dw	Donna Waxman	55	00:00:55:00	1	Standard OF trial				Q17	Clg3	6	Probing the mode of action of quinpirole on behavior	Probing the mode of action of quinpirole on behavior: role of the monoamine oxidase inhibitor (MAOI) sensitive quinpirole binding site (MQB)
	0000052	Q17Clg3011_04_5_0041_0000052	2001-11-14	1	Trackfile+Pathplot+Video	Q17Clg3011	306	1	160x160 cm table surface on 60 cm high legs	1	OF #1 in room U59_south	1	an object in OF locales 10 14 5 and 8	0	room ILLUMINATED (fluorescent lights ON)	0	Lights ON 7 AM to 7 PM in housing colony	0	Tested during subjective night/sleep cycle (lights ON)	0	No surgery done	0	No lesion present	QNP	QNP 0.5	1	QNP	0.5					4	4	4	dw	Donna Waxman	55	00:00:55:00	1	Standard OF trial				Q17	Clg3	6	Probing the mode of action of quinpirole on behavior	Probing the mode of action of quinpirole on behavior: role of the monoamine oxidase inhibitor (MAOI) sensitive quinpirole binding site (MQB)
	0000053	Q17Clg3011_05_5_0053_0000053	2001-11-19	1	Trackfile+Pathplot+Video	Q17Clg3011	331	1	160x160 cm table surface on 60 cm high legs	1	OF #1 in room U59_south	1	an object in OF locales 10 14 5 and 8	0	room ILLUMINATED (fluorescent lights ON)	0	Lights ON 7 AM to 7 PM in housing colony	0	Tested during subjective night/sleep cycle (lights ON)	0	No surgery done	0	No lesion present	QNP	QNP 0.5	1	QNP	0.5					5	5	5	kc	Kirsten Culver	55	00:00:55:00	1	Standard OF trial				Q17	Clg3	6	Probing the mode of action of quinpirole on behavior	Probing the mode of action of quinpirole on behavior: role of the monoamine oxidase inhibitor (MAOI) sensitive quinpirole binding site (MQB)
	0000054	Q17Clg3011_06_5_0065_0000054	2001-11-22	1	Trackfile+Pathplot+Video	Q17Clg3011	341	1	160x160 cm table surface on 60 cm high legs	1	OF #1 in room U59_south	1	an object in OF locales 10 14 5 and 8	0	room ILLUMINATED (fluorescent lights ON)	0	Lights ON 7 AM to 7 PM in housing colony	0	Tested during subjective night/sleep cycle (lights ON)	0	No surgery done	0	No lesion present	QNP	QNP 0.5	1	QNP	0.5					6	6	6	kc	Kirsten Culver	55	00:00:55:00	1	Standard OF trial				Q17	Clg3	6	Probing the mode of action of quinpirole on behavior	Probing the mode of action of quinpirole on behavior: role of the monoamine oxidase inhibitor (MAOI) sensitive quinpirole binding site (MQB)
	0000055	Q17Clg3011_07_5_0076_0000055	2001-11-26	1	Trackfile+Pathplot+Video	Q17Clg3011	360	1	160x160 cm table surface on 60 cm high legs	1	OF #1 in room U59_south	1	an object in OF locales 10 14 5 and 8	0	room ILLUMINATED (fluorescent lights ON)	0	Lights ON 7 AM to 7 PM in housing colony	0	Tested during subjective night/sleep cycle (lights ON)	0	No surgery done	0	No lesion present	QNP	QNP 0.5	1	QNP	0.5					7	7	7	kc	Kirsten Culver	55	00:00:55:00	1	Standard OF trial				Q17	Clg3	6	Probing the mode of action of quinpirole on behavior	Probing the mode of action of quinpirole on behavior: role of the monoamine oxidase inhibitor (MAOI) sensitive quinpirole binding site (MQB)
	0000056	Q17Clg3011_09_3_0000_0000056	2001-12-13	6	Video	Q17Clg3011	433	1	160x160 cm table surface on 60 cm high legs	1	OF #1 in room U59_south	1	an object in OF locales 10 14 5 and 8	0	room ILLUMINATED (fluorescent lights ON)	0	Lights ON 7 AM to 7 PM in housing colony	0	Tested during subjective night/sleep cycle (lights ON)	0	No surgery done	0	No lesion present	QNP	QNP 0.1	1	QNP	0.1					9	8	1	kc	Kirsten Culver	55		6	Test with 0.1mg/kg QNP				Q17	Clg3	6	Probing the mode of action of quinpirole on behavior	Probing the mode of action of quinpirole on behavior: role of the monoamine oxidase inhibitor (MAOI) sensitive quinpirole binding site (MQB)
	0000057	Q17Clg3011_10_5_0000_0000057	2001-12-17	6	Video	Q17Clg3011	437	1	160x160 cm table surface on 60 cm high legs	1	OF #1 in room U59_south	1	an object in OF locales 10 14 5 and 8	0	room ILLUMINATED (fluorescent lights ON)	0	Lights ON 7 AM to 7 PM in housing colony	0	Tested during subjective night/sleep cycle (lights ON)	0	No surgery done	0	No lesion present	QNP	QNP 0.5	1	QNP	0.5					10	9	9	kc	Kirsten Culver	55		1	Standard OF trial				Q17	Clg3	6	Probing the mode of action of quinpirole on behavior	Probing the mode of action of quinpirole on behavior: role of the monoamine oxidase inhibitor (MAOI) sensitive quinpirole binding site (MQB)
	0000058	Q17Clg3011_11_0_0000_0000058	2001-12-20	6	Video	Q17Clg3011	442	1	160x160 cm table surface on 60 cm high legs	1	OF #1 in room U59_south	1	an object in OF locales 10 14 5 and 8	0	room ILLUMINATED (fluorescent lights ON)	0	Lights ON 7 AM to 7 PM in housing colony	0	Tested during subjective night/sleep cycle (lights ON)	0	No surgery done	0	No lesion present	SAL	SAL 0	1	SAL	0					11	10	1	kc	Kirsten Culver	55		2	Test for conditioned effects				Q17	Clg3	6	Probing the mode of action of quinpirole on behavior	Probing the mode of action of quinpirole on behavior: role of the monoamine oxidase inhibitor (MAOI) sensitive quinpirole binding site (MQB)
	0000059	Q17Clg3012_01_5_0006_0000059	2001-11-05	3	Trackfile+Video	Q17Clg3012	274	1	160x160 cm table surface on 60 cm high legs	1	OF #1 in room U59_south	1	an object in OF locales 10 14 5 and 8	0	room ILLUMINATED (fluorescent lights ON)	0	Lights ON 7 AM to 7 PM in housing colony	0	Tested during subjective night/sleep cycle (lights ON)	0	No surgery done	0	No lesion present	QNP+clorgyline	QNP 0.5 and clorgyline 1	2	QNP	0.5	clorgyline	1			1	1	1	kc	Kirsten Culver	55	00:00:55:00	1	Standard OF trial				Q17	Clg3	6	Probing the mode of action of quinpirole on behavior	Probing the mode of action of quinpirole on behavior: role of the monoamine oxidase inhibitor (MAOI) sensitive quinpirole binding site (MQB)
	0000060	Q17Clg3012_02_5_0018_0000060	2001-11-08	3	Trackfile+Video	Q17Clg3012	288	1	160x160 cm table surface on 60 cm high legs	1	OF #1 in room U59_south	1	an object in OF locales 10 14 5 and 8	0	room ILLUMINATED (fluorescent lights ON)	0	Lights ON 7 AM to 7 PM in housing colony	0	Tested during subjective night/sleep cycle (lights ON)	0	No surgery done	0	No lesion present	QNP+clorgyline	QNP 0.5 and clorgyline 1	2	QNP	0.5	clorgyline	1			2	2	2	kc	Kirsten Culver	55	00:00:55:00	1	Standard OF trial				Q17	Clg3	6	Probing the mode of action of quinpirole on behavior	Probing the mode of action of quinpirole on behavior: role of the monoamine oxidase inhibitor (MAOI) sensitive quinpirole binding site (MQB)
	0000061	Q17Clg3012_03_5_0030_0000061	2001-11-12	3	Trackfile+Video	Q17Clg3012	293	1	160x160 cm table surface on 60 cm high legs	1	OF #1 in room U59_south	1	an object in OF locales 10 14 5 and 8	0	room ILLUMINATED (fluorescent lights ON)	0	Lights ON 7 AM to 7 PM in housing colony	0	Tested during subjective night/sleep cycle (lights ON)	0	No surgery done	0	No lesion present	QNP+clorgyline	QNP 0.5 and clorgyline 1	2	QNP	0.5	clorgyline	1			3	3	3	dw	Donna Waxman	55	00:00:55:00	1	Standard OF trial			removed 4 secs	Q17	Clg3	6	Probing the mode of action of quinpirole on behavior	Probing the mode of action of quinpirole on behavior: role of the monoamine oxidase inhibitor (MAOI) sensitive quinpirole binding site (MQB)
	0000062	Q17Clg3012_04_5_0042_0000062	2001-11-15	3	Trackfile+Video	Q17Clg3012	303	1	160x160 cm table surface on 60 cm high legs	1	OF #1 in room U59_south	1	an object in OF locales 10 14 5 and 8	0	room ILLUMINATED (fluorescent lights ON)	0	Lights ON 7 AM to 7 PM in housing colony	0	Tested during subjective night/sleep cycle (lights ON)	0	No surgery done	0	No lesion present	QNP+clorgyline	QNP 0.5 and clorgyline 1	2	QNP	0.5	clorgyline	1			4	4	4	dw	Donna Waxman	55	00:00:55:00	1	Standard OF trial			Removed 10 sec	Q17	Clg3	6	Probing the mode of action of quinpirole on behavior	Probing the mode of action of quinpirole on behavior: role of the monoamine oxidase inhibitor (MAOI) sensitive quinpirole binding site (MQB)
	0000063	Q17Clg3012_05_5_0054_0000063	2001-11-19	3	Trackfile+Video	Q17Clg3012	318	1	160x160 cm table surface on 60 cm high legs	1	OF #1 in room U59_south	1	an object in OF locales 10 14 5 and 8	0	room ILLUMINATED (fluorescent lights ON)	0	Lights ON 7 AM to 7 PM in housing colony	0	Tested during subjective night/sleep cycle (lights ON)	0	No surgery done	0	No lesion present	QNP+clorgyline	QNP 0.5 and clorgyline 1	2	QNP	0.5	clorgyline	1			5	5	5	kc	Kirsten Culver	55	00:00:55:00	1	Standard OF trial				Q17	Clg3	6	Probing the mode of action of quinpirole on behavior	Probing the mode of action of quinpirole on behavior: role of the monoamine oxidase inhibitor (MAOI) sensitive quinpirole binding site (MQB)
	0000064	Q17Clg3012_06_5_0066_0000064	2001-11-22	3	Trackfile+Video	Q17Clg3012	325	1	160x160 cm table surface on 60 cm high legs	1	OF #1 in room U59_south	1	an object in OF locales 10 14 5 and 8	0	room ILLUMINATED (fluorescent lights ON)	0	Lights ON 7 AM to 7 PM in housing colony	0	Tested during subjective night/sleep cycle (lights ON)	0	No surgery done	0	No lesion present	QNP+clorgyline	QNP 0.5 and clorgyline 1	2	QNP	0.5	clorgyline	1			6	6	6	kc	Kirsten Culver	55	00:00:55:00	1	Standard OF trial				Q17	Clg3	6	Probing the mode of action of quinpirole on behavior	Probing the mode of action of quinpirole on behavior: role of the monoamine oxidase inhibitor (MAOI) sensitive quinpirole binding site (MQB)
	0000065	Q17Clg3012_07_5_0077_0000065	2001-11-26	3	Trackfile+Video	Q17Clg3012	342	1	160x160 cm table surface on 60 cm high legs	1	OF #1 in room U59_south	1	an object in OF locales 10 14 5 and 8	0	room ILLUMINATED (fluorescent lights ON)	0	Lights ON 7 AM to 7 PM in housing colony	0	Tested during subjective night/sleep cycle (lights ON)	0	No surgery done	0	No lesion present	QNP+clorgyline	QNP 0.5 and clorgyline 1	2	QNP	0.5	clorgyline	1			7	7	7	kc	Kirsten Culver	55	00:00:55:00	1	Standard OF trial				Q17	Clg3	6	Probing the mode of action of quinpirole on behavior	Probing the mode of action of quinpirole on behavior: role of the monoamine oxidase inhibitor (MAOI) sensitive quinpirole binding site (MQB)
	0000066	Q17Clg3012_09_5_0000_0000066	2001-12-13	6	Video	Q17Clg3012	397	1	160x160 cm table surface on 60 cm high legs	1	OF #1 in room U59_south	1	an object in OF locales 10 14 5 and 8	0	room ILLUMINATED (fluorescent lights ON)	0	Lights ON 7 AM to 7 PM in housing colony	0	Tested during subjective night/sleep cycle (lights ON)	0	No surgery done	0	No lesion present	QNP	QNP 0.5	1	QNP	0.5					9	8	1	kc	Kirsten Culver	55		6	Test with 0.1mg/kg QNP				Q17	Clg3	6	Probing the mode of action of quinpirole on behavior	Probing the mode of action of quinpirole on behavior: role of the monoamine oxidase inhibitor (MAOI) sensitive quinpirole binding site (MQB)
	0000067	Q17Clg3012_10_3_0000_0000067	2001-12-17	6	Video	Q17Clg3012	410	1	160x160 cm table surface on 60 cm high legs	1	OF #1 in room U59_south	1	an object in OF locales 10 14 5 and 8	0	room ILLUMINATED (fluorescent lights ON)	0	Lights ON 7 AM to 7 PM in housing colony	0	Tested during subjective night/sleep cycle (lights ON)	0	No surgery done	0	No lesion present	QNP	QNP 0.1	1	QNP	0.1					10	9	1	kc	Kirsten Culver	55		1	Standard OF trial				Q17	Clg3	6	Probing the mode of action of quinpirole on behavior	Probing the mode of action of quinpirole on behavior: role of the monoamine oxidase inhibitor (MAOI) sensitive quinpirole binding site (MQB)
	0000068	Q17Clg3012_11_0_0000_0000068	2001-12-20	6	Video	Q17Clg3012	418	1	160x160 cm table surface on 60 cm high legs	1	OF #1 in room U59_south	1	an object in OF locales 10 14 5 and 8	0	room ILLUMINATED (fluorescent lights ON)	0	Lights ON 7 AM to 7 PM in housing colony	0	Tested during subjective night/sleep cycle (lights ON)	0	No surgery done	0	No lesion present	SAL	SAL 0	1	SAL	0					11	10	1	kc	Kirsten Culver	55		2	Test for conditioned effects				Q17	Clg3	6	Probing the mode of action of quinpirole on behavior	Probing the mode of action of quinpirole on behavior: role of the monoamine oxidase inhibitor (MAOI) sensitive quinpirole binding site (MQB)
	0000069	Q17Clg3013_06_5_0096_0000069	2001-11-23	3	Trackfile+Video	Q17Clg3013	372	9	Plexiglas box 40x40x35 cm	9	Activity box in room ActivityMonitorCages_room	3	empty with no objects in Activity Monitor (AM) cage	0	room ILLUMINATED (fluorescent lights ON)	0	Lights ON 7 AM to 7 PM in housing colony	0	Tested during subjective night/sleep cycle (lights ON)	0	No surgery done	0	No lesion present	QNP	QNP 0.5	1	QNP	0.5					6		6	dw	Donna Waxman	55	00:00:55:00	7	Filmed in activity cages	0		FILMED IN ACTIVITY MONITOR CAGE Removed 200 sec from end (a lot of static)	Q17	Clg3	6	Probing the mode of action of quinpirole on behavior	Probing the mode of action of quinpirole on behavior: role of the monoamine oxidase inhibitor (MAOI) sensitive quinpirole binding site (MQB)
	0000070	Q17Clg3013_07_5_0078_0000070	2001-11-27	1	Trackfile+Pathplot+Video	Q17Clg3013	389	1	160x160 cm table surface on 60 cm high legs	1	OF #1 in room U59_south	1	an object in OF locales 10 14 5 and 8	0	room ILLUMINATED (fluorescent lights ON)	0	Lights ON 7 AM to 7 PM in housing colony	0	Tested during subjective night/sleep cycle (lights ON)	0	No surgery done	0	No lesion present	QNP	QNP 0.5	1	QNP	0.5					7	1	7	dw	Donna Waxman	55	00:00:55:00	1	Standard OF trial				Q17	Clg3	6	Probing the mode of action of quinpirole on behavior	Probing the mode of action of quinpirole on behavior: role of the monoamine oxidase inhibitor (MAOI) sensitive quinpirole binding site (MQB)
	0000071	Q17Clg3013_08_5_0100_0000071	2001-11-30	3	Trackfile+Video	Q17Clg3013	394	9	Plexiglas box 40x40x35 cm	9	Activity box in room ActivityMonitorCages_room	3	empty with no objects in Activity Monitor (AM) cage	0	room ILLUMINATED (fluorescent lights ON)	0	Lights ON 7 AM to 7 PM in housing colony	0	Tested during subjective night/sleep cycle (lights ON)	0	No surgery done	0	No lesion present	QNP	QNP 0.5	1	QNP	0.5					8		8	dw	Donna Waxman	55	00:00:55:00	7	Filmed in activity cages	0		FILMED IN ACTIVITY MONITOR CAGE	Q17	Clg3	6	Probing the mode of action of quinpirole on behavior	Probing the mode of action of quinpirole on behavior: role of the monoamine oxidase inhibitor (MAOI) sensitive quinpirole binding site (MQB)
	0000072	Q17Clg3014_07_5_0079_0000072	2001-11-27	1	Trackfile+Pathplot+Video	Q17Clg3014	375	1	160x160 cm table surface on 60 cm high legs	1	OF #1 in room U59_south	1	an object in OF locales 10 14 5 and 8	0	room ILLUMINATED (fluorescent lights ON)	0	Lights ON 7 AM to 7 PM in housing colony	0	Tested during subjective night/sleep cycle (lights ON)	0	No surgery done	0	No lesion present	QNP	QNP 0.5	1	QNP	0.5					7	1	7	dw	Donna Waxman	55	00:00:55:00	1	Standard OF trial			Removed 15 sec	Q17	Clg3	6	Probing the mode of action of quinpirole on behavior	Probing the mode of action of quinpirole on behavior: role of the monoamine oxidase inhibitor (MAOI) sensitive quinpirole binding site (MQB)
	0000073	Q17Clg3015_07_5_0080_0000073	2001-11-27	3	Trackfile+Video	Q17Clg3015	354	1	160x160 cm table surface on 60 cm high legs	1	OF #1 in room U59_south	1	an object in OF locales 10 14 5 and 8	0	room ILLUMINATED (fluorescent lights ON)	0	Lights ON 7 AM to 7 PM in housing colony	0	Tested during subjective night/sleep cycle (lights ON)	0	No surgery done	0	No lesion present	QNP+clorgyline	QNP 0.5 and clorgyline 1	2	QNP	0.5	clorgyline	1			7	1	7	dw	Donna Waxman	55	00:00:55:00	1	Standard OF trial				Q17	Clg3	6	Probing the mode of action of quinpirole on behavior	Probing the mode of action of quinpirole on behavior: role of the monoamine oxidase inhibitor (MAOI) sensitive quinpirole binding site (MQB)
	0000074	Q17Clg3016_07_5_0098_0000074	2001-11-27	3	Trackfile+Video	Q17Clg3016	357	9	Plexiglas box 40x40x35 cm	9	Activity box in room ActivityMonitorCages_room	3	empty with no objects in Activity Monitor (AM) cage	0	room ILLUMINATED (fluorescent lights ON)	0	Lights ON 7 AM to 7 PM in housing colony	0	Tested during subjective night/sleep cycle (lights ON)	0	No surgery done	0	No lesion present	QNP	QNP 0.5	1	QNP	0.5					7		7	dw	Donna Waxman	55	00:00:55:00	7	Filmed in activity cages	0		FILMED IN ACTIVITY MONITOR CAGE	Q17	Clg3	6	Probing the mode of action of quinpirole on behavior	Probing the mode of action of quinpirole on behavior: role of the monoamine oxidase inhibitor (MAOI) sensitive quinpirole binding site (MQB)
	0000075	Q17Clg3016_08_5_0090_0000075	2001-11-30	3	Trackfile+Video	Q17Clg3016	367	1	160x160 cm table surface on 60 cm high legs	1	OF #1 in room U59_south	1	an object in OF locales 10 14 5 and 8	0	room ILLUMINATED (fluorescent lights ON)	0	Lights ON 7 AM to 7 PM in housing colony	0	Tested during subjective night/sleep cycle (lights ON)	0	No surgery done	0	No lesion present	QNP	QNP 0.5	1	QNP	0.5					8	1	8	dw	Donna Waxman	55	00:00:55:00	1	Standard OF trial				Q17	Clg3	6	Probing the mode of action of quinpirole on behavior	Probing the mode of action of quinpirole on behavior: role of the monoamine oxidase inhibitor (MAOI) sensitive quinpirole binding site (MQB)
	0000076	Q17Clg3017_08_5_0091_0000076	2001-11-30	3	Trackfile+Video	Q17Clg3017	335	1	160x160 cm table surface on 60 cm high legs	1	OF #1 in room U59_south	1	an object in OF locales 10 14 5 and 8	0	room ILLUMINATED (fluorescent lights ON)	0	Lights ON 7 AM to 7 PM in housing colony	0	Tested during subjective night/sleep cycle (lights ON)	0	No surgery done	0	No lesion present	QNP+clorgyline	QNP 0.5 and clorgyline 1	2	QNP	0.5	clorgyline	1			8	1	8	dw	Donna Waxman	55	00:00:55:00	1	Standard OF trial				Q17	Clg3	6	Probing the mode of action of quinpirole on behavior	Probing the mode of action of quinpirole on behavior: role of the monoamine oxidase inhibitor (MAOI) sensitive quinpirole binding site (MQB)
	0000077	Q17Clg3018_08_5_0092_0000077	2001-11-30	3	Trackfile+Video	Q17Clg3018	333	1	160x160 cm table surface on 60 cm high legs	1	OF #1 in room U59_south	1	an object in OF locales 10 14 5 and 8	0	room ILLUMINATED (fluorescent lights ON)	0	Lights ON 7 AM to 7 PM in housing colony	0	Tested during subjective night/sleep cycle (lights ON)	0	No surgery done	0	No lesion present	QNP+clorgyline	QNP 0.5 and clorgyline 1	2	QNP	0.5	clorgyline	1			8	1	8	dw	Donna Waxman	55	00:00:55:00	1	Standard OF trial			Removed 4 sec	Q17	Clg3	6	Probing the mode of action of quinpirole on behavior	Probing the mode of action of quinpirole on behavior: role of the monoamine oxidase inhibitor (MAOI) sensitive quinpirole binding site (MQB)
	0000078	Q17Clg3019_01_5_0007_0000078	2001-11-06	1	Trackfile+Pathplot+Video	Q17Clg3019	278	1	160x160 cm table surface on 60 cm high legs	1	OF #1 in room U59_south	1	an object in OF locales 10 14 5 and 8	0	room ILLUMINATED (fluorescent lights ON)	0	Lights ON 7 AM to 7 PM in housing colony	0	Tested during subjective night/sleep cycle (lights ON)	0	No surgery done	0	No lesion present	QNP	QNP 0.5	1	QNP	0.5					1	1	1	dw	Donna Waxman	55	00:00:55:00	1	Standard OF trial				Q17	Clg3	6	Probing the mode of action of quinpirole on behavior	Probing the mode of action of quinpirole on behavior: role of the monoamine oxidase inhibitor (MAOI) sensitive quinpirole binding site (MQB)
	0000079	Q17Clg3019_02_5_0019_0000079	2001-11-09	1	Trackfile+Pathplot+Video	Q17Clg3019	300	1	160x160 cm table surface on 60 cm high legs	1	OF #1 in room U59_south	1	an object in OF locales 10 14 5 and 8	0	room ILLUMINATED (fluorescent lights ON)	0	Lights ON 7 AM to 7 PM in housing colony	0	Tested during subjective night/sleep cycle (lights ON)	0	No surgery done	0	No lesion present	QNP	QNP 0.5	1	QNP	0.5					2	2	2	dw	Donna Waxman	55	00:00:55:00	1	Standard OF trial				Q17	Clg3	6	Probing the mode of action of quinpirole on behavior	Probing the mode of action of quinpirole on behavior: role of the monoamine oxidase inhibitor (MAOI) sensitive quinpirole binding site (MQB)
	0000080	Q17Clg3019_03_5_0031_0000080	2001-11-12	1	Trackfile+Pathplot+Video	Q17Clg3019	314	1	160x160 cm table surface on 60 cm high legs	1	OF #1 in room U59_south	1	an object in OF locales 10 14 5 and 8	0	room ILLUMINATED (fluorescent lights ON)	0	Lights ON 7 AM to 7 PM in housing colony	0	Tested during subjective night/sleep cycle (lights ON)	0	No surgery done	0	No lesion present	QNP	QNP 0.5	1	QNP	0.5					3	3	3	rh	Rich Hinson	55	00:00:55:00	1	Standard OF trial			BAD VIDEO (jumpy) removed about 20 sec worth of spikes not a very good quality recording	Q17	Clg3	6	Probing the mode of action of quinpirole on behavior	Probing the mode of action of quinpirole on behavior: role of the monoamine oxidase inhibitor (MAOI) sensitive quinpirole binding site (MQB)
	0000081	Q17Clg3019_04_5_0043_0000081	2001-11-15	1	Trackfile+Pathplot+Video	Q17Clg3019	333	1	160x160 cm table surface on 60 cm high legs	1	OF #1 in room U59_south	1	an object in OF locales 10 14 5 and 8	0	room ILLUMINATED (fluorescent lights ON)	0	Lights ON 7 AM to 7 PM in housing colony	0	Tested during subjective night/sleep cycle (lights ON)	0	No surgery done	0	No lesion present	QNP	QNP 0.5	1	QNP	0.5					4	4	4	rh	Rich Hinson	55	00:00:55:00	1	Standard OF trial				Q17	Clg3	6	Probing the mode of action of quinpirole on behavior	Probing the mode of action of quinpirole on behavior: role of the monoamine oxidase inhibitor (MAOI) sensitive quinpirole binding site (MQB)
	0000082	Q17Clg3019_05_5_0055_0000082	2001-11-20	1	Trackfile+Pathplot+Video	Q17Clg3019	352	1	160x160 cm table surface on 60 cm high legs	1	OF #1 in room U59_south	1	an object in OF locales 10 14 5 and 8	0	room ILLUMINATED (fluorescent lights ON)	0	Lights ON 7 AM to 7 PM in housing colony	0	Tested during subjective night/sleep cycle (lights ON)	0	No surgery done	0	No lesion present	QNP	QNP 0.5	1	QNP	0.5					5	5	5	dw	Donna Waxman	55	00:00:55:00	1	Standard OF trial			Removed 12 sec	Q17	Clg3	6	Probing the mode of action of quinpirole on behavior	Probing the mode of action of quinpirole on behavior: role of the monoamine oxidase inhibitor (MAOI) sensitive quinpirole binding site (MQB)
	0000083	Q17Clg3019_06_5_0067_0000083	2001-11-23	1	Trackfile+Pathplot+Video	Q17Clg3019	362	1	160x160 cm table surface on 60 cm high legs	1	OF #1 in room U59_south	1	an object in OF locales 10 14 5 and 8	0	room ILLUMINATED (fluorescent lights ON)	0	Lights ON 7 AM to 7 PM in housing colony	0	Tested during subjective night/sleep cycle (lights ON)	0	No surgery done	0	No lesion present	QNP	QNP 0.5	1	QNP	0.5					6	6	6	dw	Donna Waxman	55	00:00:55:00	1	Standard OF trial				Q17	Clg3	6	Probing the mode of action of quinpirole on behavior	Probing the mode of action of quinpirole on behavior: role of the monoamine oxidase inhibitor (MAOI) sensitive quinpirole binding site (MQB)
	0000084	Q17Clg3019_07_5_0081_0000084	2001-11-27	1	Trackfile+Pathplot+Video	Q17Clg3019	380	1	160x160 cm table surface on 60 cm high legs	1	OF #1 in room U59_south	1	an object in OF locales 10 14 5 and 8	0	room ILLUMINATED (fluorescent lights ON)	0	Lights ON 7 AM to 7 PM in housing colony	0	Tested during subjective night/sleep cycle (lights ON)	0	No surgery done	0	No lesion present	QNP	QNP 0.5	1	QNP	0.5					7	7	7	dw	Donna Waxman	55	00:00:55:00	1	Standard OF trial				Q17	Clg3	6	Probing the mode of action of quinpirole on behavior	Probing the mode of action of quinpirole on behavior: role of the monoamine oxidase inhibitor (MAOI) sensitive quinpirole binding site (MQB)
	0000085	Q17Clg3019_09_5_0000_0000085	2001-12-14	6	Video	Q17Clg3019	442	1	160x160 cm table surface on 60 cm high legs	1	OF #1 in room U59_south	1	an object in OF locales 10 14 5 and 8	0	room ILLUMINATED (fluorescent lights ON)	0	Lights ON 7 AM to 7 PM in housing colony	0	Tested during subjective night/sleep cycle (lights ON)	0	No surgery done	0	No lesion present	QNP	QNP 0.5	1	QNP	0.5					9	8	9	dw	Donna Waxman	55		6	Test with 0.1mg/kg QNP				Q17	Clg3	6	Probing the mode of action of quinpirole on behavior	Probing the mode of action of quinpirole on behavior: role of the monoamine oxidase inhibitor (MAOI) sensitive quinpirole binding site (MQB)
	0000086	Q17Clg3019_10_3_0000_0000086	2001-12-18	6	Video	Q17Clg3019	450	1	160x160 cm table surface on 60 cm high legs	1	OF #1 in room U59_south	1	an object in OF locales 10 14 5 and 8	0	room ILLUMINATED (fluorescent lights ON)	0	Lights ON 7 AM to 7 PM in housing colony	0	Tested during subjective night/sleep cycle (lights ON)	0	No surgery done	0	No lesion present	QNP	QNP 0.1	1	QNP	0.1					10	9	1	dw	Donna Waxman	55		1	Standard OF trial				Q17	Clg3	6	Probing the mode of action of quinpirole on behavior	Probing the mode of action of quinpirole on behavior: role of the monoamine oxidase inhibitor (MAOI) sensitive quinpirole binding site (MQB)
	0000087	Q17Clg3019_11_0_0000_0000087	2001-12-21	6	Video	Q17Clg3019	440	1	160x160 cm table surface on 60 cm high legs	1	OF #1 in room U59_south	1	an object in OF locales 10 14 5 and 8	0	room ILLUMINATED (fluorescent lights ON)	0	Lights ON 7 AM to 7 PM in housing colony	0	Tested during subjective night/sleep cycle (lights ON)	0	No surgery done	0	No lesion present	SAL	SAL 0	1	SAL	0					11	10	1	dw	Donna Waxman	55		2	Test for conditioned effects				Q17	Clg3	6	Probing the mode of action of quinpirole on behavior	Probing the mode of action of quinpirole on behavior: role of the monoamine oxidase inhibitor (MAOI) sensitive quinpirole binding site (MQB)
	0000088	Q17Clg3020_01_5_0008_0000088	2001-11-06	3	Trackfile+Video	Q17Clg3020	258	1	160x160 cm table surface on 60 cm high legs	1	OF #1 in room U59_south	1	an object in OF locales 10 14 5 and 8	0	room ILLUMINATED (fluorescent lights ON)	0	Lights ON 7 AM to 7 PM in housing colony	0	Tested during subjective night/sleep cycle (lights ON)	0	No surgery done	0	No lesion present	QNP+clorgyline	QNP 0.5 and clorgyline 1	2	QNP	0.5	clorgyline	1			1	1	1	rh	Rich Hinson	55	00:00:55:00	1	Standard OF trial				Q17	Clg3	6	Probing the mode of action of quinpirole on behavior	Probing the mode of action of quinpirole on behavior: role of the monoamine oxidase inhibitor (MAOI) sensitive quinpirole binding site (MQB)
	0000089	Q17Clg3020_02_5_0020_0000089	2001-11-09	3	Trackfile+Video	Q17Clg3020	255	1	160x160 cm table surface on 60 cm high legs	1	OF #1 in room U59_south	1	an object in OF locales 10 14 5 and 8	0	room ILLUMINATED (fluorescent lights ON)	0	Lights ON 7 AM to 7 PM in housing colony	0	Tested during subjective night/sleep cycle (lights ON)	0	No surgery done	0	No lesion present	QNP+clorgyline	QNP 0.5 and clorgyline 1	2	QNP	0.5	clorgyline	1			2	2	2	dw	Donna Waxman	55	00:00:55:00	1	Standard OF trial				Q17	Clg3	6	Probing the mode of action of quinpirole on behavior	Probing the mode of action of quinpirole on behavior: role of the monoamine oxidase inhibitor (MAOI) sensitive quinpirole binding site (MQB)
	0000090	Q17Clg3020_03_5_0032_0000090	2001-11-12	3	Trackfile+Video	Q17Clg3020	259	1	160x160 cm table surface on 60 cm high legs	1	OF #1 in room U59_south	1	an object in OF locales 10 14 5 and 8	0	room ILLUMINATED (fluorescent lights ON)	0	Lights ON 7 AM to 7 PM in housing colony	0	Tested during subjective night/sleep cycle (lights ON)	0	No surgery done	0	No lesion present	QNP+clorgyline	QNP 0.5 and clorgyline 1	2	QNP	0.5	clorgyline	1			3	3	3	rh	Rich Hinson	55	00:00:55:00	1	Standard OF trial			BAD VIDEO (Jumpy) removed 30 sec total of jumps	Q17	Clg3	6	Probing the mode of action of quinpirole on behavior	Probing the mode of action of quinpirole on behavior: role of the monoamine oxidase inhibitor (MAOI) sensitive quinpirole binding site (MQB)
	0000091	Q17Clg3020_04_5_0044_0000091	2001-11-15	3	Trackfile+Video	Q17Clg3020	275	1	160x160 cm table surface on 60 cm high legs	1	OF #1 in room U59_south	1	an object in OF locales 10 14 5 and 8	0	room ILLUMINATED (fluorescent lights ON)	0	Lights ON 7 AM to 7 PM in housing colony	0	Tested during subjective night/sleep cycle (lights ON)	0	No surgery done	0	No lesion present	QNP+clorgyline	QNP 0.5 and clorgyline 1	2	QNP	0.5	clorgyline	1			4	4	4	dw	Donna Waxman	55	00:00:55:00	1	Standard OF trial				Q17	Clg3	6	Probing the mode of action of quinpirole on behavior	Probing the mode of action of quinpirole on behavior: role of the monoamine oxidase inhibitor (MAOI) sensitive quinpirole binding site (MQB)
	0000092	Q17Clg3020_05_5_0056_0000092	2001-11-20	3	Trackfile+Video	Q17Clg3020	286	1	160x160 cm table surface on 60 cm high legs	1	OF #1 in room U59_south	1	an object in OF locales 10 14 5 and 8	0	room ILLUMINATED (fluorescent lights ON)	0	Lights ON 7 AM to 7 PM in housing colony	0	Tested during subjective night/sleep cycle (lights ON)	0	No surgery done	0	No lesion present	QNP+clorgyline	QNP 0.5 and clorgyline 1	2	QNP	0.5	clorgyline	1			5	5	5	dw	Donna Waxman	55	00:00:55:00	1	Standard OF trial				Q17	Clg3	6	Probing the mode of action of quinpirole on behavior	Probing the mode of action of quinpirole on behavior: role of the monoamine oxidase inhibitor (MAOI) sensitive quinpirole binding site (MQB)
	0000093	Q17Clg3020_06_5_0068_0000093	2001-11-23	3	Trackfile+Video	Q17Clg3020	295	1	160x160 cm table surface on 60 cm high legs	1	OF #1 in room U59_south	1	an object in OF locales 10 14 5 and 8	0	room ILLUMINATED (fluorescent lights ON)	0	Lights ON 7 AM to 7 PM in housing colony	0	Tested during subjective night/sleep cycle (lights ON)	0	No surgery done	0	No lesion present	QNP+clorgyline	QNP 0.5 and clorgyline 1	2	QNP	0.5	clorgyline	1			6	6	6	dw	Donna Waxman	55	00:00:55:00	1	Standard OF trial				Q17	Clg3	6	Probing the mode of action of quinpirole on behavior	Probing the mode of action of quinpirole on behavior: role of the monoamine oxidase inhibitor (MAOI) sensitive quinpirole binding site (MQB)
	0000094	Q17Clg3020_07_5_0082_0000094	2001-11-27	3	Trackfile+Video	Q17Clg3020	310	1	160x160 cm table surface on 60 cm high legs	1	OF #1 in room U59_south	1	an object in OF locales 10 14 5 and 8	0	room ILLUMINATED (fluorescent lights ON)	0	Lights ON 7 AM to 7 PM in housing colony	0	Tested during subjective night/sleep cycle (lights ON)	0	No surgery done	0	No lesion present	QNP+clorgyline	QNP 0.5 and clorgyline 1	2	QNP	0.5	clorgyline	1			7	7	7	kc	Kirsten Culver	55	00:00:55:00	1	Standard OF trial				Q17	Clg3	6	Probing the mode of action of quinpirole on behavior	Probing the mode of action of quinpirole on behavior: role of the monoamine oxidase inhibitor (MAOI) sensitive quinpirole binding site (MQB)
	0000095	Q17Clg3020_09_5_0000_0000095	2001-12-14	6	Video	Q17Clg3020	370	1	160x160 cm table surface on 60 cm high legs	1	OF #1 in room U59_south	1	an object in OF locales 10 14 5 and 8	0	room ILLUMINATED (fluorescent lights ON)	0	Lights ON 7 AM to 7 PM in housing colony	0	Tested during subjective night/sleep cycle (lights ON)	0	No surgery done	0	No lesion present	QNP	QNP 0.5	1	QNP	0.5					9	8	1	dw	Donna Waxman	55		6	Test with 0.1mg/kg QNP				Q17	Clg3	6	Probing the mode of action of quinpirole on behavior	Probing the mode of action of quinpirole on behavior: role of the monoamine oxidase inhibitor (MAOI) sensitive quinpirole binding site (MQB)
	0000096	Q17Clg3020_10_3_0000_0000096	2001-12-18	6	Video	Q17Clg3020	387	1	160x160 cm table surface on 60 cm high legs	1	OF #1 in room U59_south	1	an object in OF locales 10 14 5 and 8	0	room ILLUMINATED (fluorescent lights ON)	0	Lights ON 7 AM to 7 PM in housing colony	0	Tested during subjective night/sleep cycle (lights ON)	0	No surgery done	0	No lesion present	QNP	QNP 0.1	1	QNP	0.1					10	9	1	dw	Donna Waxman	55		1	Standard OF trial				Q17	Clg3	6	Probing the mode of action of quinpirole on behavior	Probing the mode of action of quinpirole on behavior: role of the monoamine oxidase inhibitor (MAOI) sensitive quinpirole binding site (MQB)
	0000097	Q17Clg3020_11_0_0000_0000097	2001-12-21	6	Video	Q17Clg3020	390	1	160x160 cm table surface on 60 cm high legs	1	OF #1 in room U59_south	1	an object in OF locales 10 14 5 and 8	0	room ILLUMINATED (fluorescent lights ON)	0	Lights ON 7 AM to 7 PM in housing colony	0	Tested during subjective night/sleep cycle (lights ON)	0	No surgery done	0	No lesion present	SAL	SAL 0	1	SAL	0					11	10	1	dw	Donna Waxman	55		2	Test for conditioned effects				Q17	Clg3	6	Probing the mode of action of quinpirole on behavior	Probing the mode of action of quinpirole on behavior: role of the monoamine oxidase inhibitor (MAOI) sensitive quinpirole binding site (MQB)
	0000098	Q17Clg3021_01_5_0009_0000098	2001-11-06	1	Trackfile+Pathplot+Video	Q17Clg3021	279	1	160x160 cm table surface on 60 cm high legs	1	OF #1 in room U59_south	1	an object in OF locales 10 14 5 and 8	0	room ILLUMINATED (fluorescent lights ON)	0	Lights ON 7 AM to 7 PM in housing colony	0	Tested during subjective night/sleep cycle (lights ON)	0	No surgery done	0	No lesion present	QNP	QNP 0.5	1	QNP	0.5					1	1	1	dw	Donna Waxman	55	00:00:55:00	1	Standard OF trial				Q17	Clg3	6	Probing the mode of action of quinpirole on behavior	Probing the mode of action of quinpirole on behavior: role of the monoamine oxidase inhibitor (MAOI) sensitive quinpirole binding site (MQB)
	0000099	Q17Clg3021_02_5_0021_0000099	2001-11-09	1	Trackfile+Pathplot+Video	Q17Clg3021	293	1	160x160 cm table surface on 60 cm high legs	1	OF #1 in room U59_south	1	an object in OF locales 10 14 5 and 8	0	room ILLUMINATED (fluorescent lights ON)	0	Lights ON 7 AM to 7 PM in housing colony	0	Tested during subjective night/sleep cycle (lights ON)	0	No surgery done	0	No lesion present	QNP	QNP 0.5	1	QNP	0.5					2	2	2	dw	Donna Waxman	55	00:00:55:00	1	Standard OF trial				Q17	Clg3	6	Probing the mode of action of quinpirole on behavior	Probing the mode of action of quinpirole on behavior: role of the monoamine oxidase inhibitor (MAOI) sensitive quinpirole binding site (MQB)
	0000100	Q17Clg3021_03_5_0033_0000100	2001-11-13	1	Trackfile+Pathplot+Video	Q17Clg3021	325	1	160x160 cm table surface on 60 cm high legs	1	OF #1 in room U59_south	1	an object in OF locales 10 14 5 and 8	0	room ILLUMINATED (fluorescent lights ON)	0	Lights ON 7 AM to 7 PM in housing colony	0	Tested during subjective night/sleep cycle (lights ON)	0	No surgery done	0	No lesion present	QNP	QNP 0.5	1	QNP	0.5					3	3	3	rh	Rich Hinson	55	00:00:55:00	1	Standard OF trial				Q17	Clg3	6	Probing the mode of action of quinpirole on behavior	Probing the mode of action of quinpirole on behavior: role of the monoamine oxidase inhibitor (MAOI) sensitive quinpirole binding site (MQB)
	0000101	Q17Clg3021_04_5_0045_0000101	2001-11-15	1	Trackfile+Pathplot+Video	Q17Clg3021	327	1	160x160 cm table surface on 60 cm high legs	1	OF #1 in room U59_south	1	an object in OF locales 10 14 5 and 8	0	room ILLUMINATED (fluorescent lights ON)	0	Lights ON 7 AM to 7 PM in housing colony	0	Tested during subjective night/sleep cycle (lights ON)	0	No surgery done	0	No lesion present	QNP	QNP 0.5	1	QNP	0.5					4	4	4	dw	Donna Waxman	55	00:00:55:00	1	Standard OF trial				Q17	Clg3	6	Probing the mode of action of quinpirole on behavior	Probing the mode of action of quinpirole on behavior: role of the monoamine oxidase inhibitor (MAOI) sensitive quinpirole binding site (MQB)
	0000102	Q17Clg3021_05_5_0057_0000102	2001-11-20	1	Trackfile+Pathplot+Video	Q17Clg3021	360	1	160x160 cm table surface on 60 cm high legs	1	OF #1 in room U59_south	1	an object in OF locales 10 14 5 and 8	0	room ILLUMINATED (fluorescent lights ON)	0	Lights ON 7 AM to 7 PM in housing colony	0	Tested during subjective night/sleep cycle (lights ON)	0	No surgery done	0	No lesion present	QNP	QNP 0.5	1	QNP	0.5					5	5	5	dw	Donna Waxman	55	00:00:55:00	1	Standard OF trial				Q17	Clg3	6	Probing the mode of action of quinpirole on behavior	Probing the mode of action of quinpirole on behavior: role of the monoamine oxidase inhibitor (MAOI) sensitive quinpirole binding site (MQB)
	0000103	Q17Clg3021_06_5_0069_0000103	2001-11-23	1	Trackfile+Pathplot+Video	Q17Clg3021	368	1	160x160 cm table surface on 60 cm high legs	1	OF #1 in room U59_south	1	an object in OF locales 10 14 5 and 8	0	room ILLUMINATED (fluorescent lights ON)	0	Lights ON 7 AM to 7 PM in housing colony	0	Tested during subjective night/sleep cycle (lights ON)	0	No surgery done	0	No lesion present	QNP	QNP 0.5	1	QNP	0.5					6	6	6	dw	Donna Waxman	55	00:00:55:00	1	Standard OF trial				Q17	Clg3	6	Probing the mode of action of quinpirole on behavior	Probing the mode of action of quinpirole on behavior: role of the monoamine oxidase inhibitor (MAOI) sensitive quinpirole binding site (MQB)
	0000104	Q17Clg3021_07_5_0083_0000104	2001-11-27	1	Trackfile+Pathplot+Video	Q17Clg3021	383	1	160x160 cm table surface on 60 cm high legs	1	OF #1 in room U59_south	1	an object in OF locales 10 14 5 and 8	0	room ILLUMINATED (fluorescent lights ON)	0	Lights ON 7 AM to 7 PM in housing colony	0	Tested during subjective night/sleep cycle (lights ON)	0	No surgery done	0	No lesion present	QNP	QNP 0.5	1	QNP	0.5					7	7	7	kc	Kirsten Culver	55	00:00:55:00	1	Standard OF trial				Q17	Clg3	6	Probing the mode of action of quinpirole on behavior	Probing the mode of action of quinpirole on behavior: role of the monoamine oxidase inhibitor (MAOI) sensitive quinpirole binding site (MQB)
	0000105	Q17Clg3021_09_5_0000_0000105	2001-12-14	6	Video	Q17Clg3021	470	1	160x160 cm table surface on 60 cm high legs	1	OF #1 in room U59_south	1	an object in OF locales 10 14 5 and 8	0	room ILLUMINATED (fluorescent lights ON)	0	Lights ON 7 AM to 7 PM in housing colony	0	Tested during subjective night/sleep cycle (lights ON)	0	No surgery done	0	No lesion present	QNP	QNP 0.5	1	QNP	0.5					9	8	9	dw	Donna Waxman	55		6	Test with 0.1mg/kg QNP				Q17	Clg3	6	Probing the mode of action of quinpirole on behavior	Probing the mode of action of quinpirole on behavior: role of the monoamine oxidase inhibitor (MAOI) sensitive quinpirole binding site (MQB)
	0000106	Q17Clg3021_10_3_0000_0000106	2001-12-18	6	Video	Q17Clg3021	472	1	160x160 cm table surface on 60 cm high legs	1	OF #1 in room U59_south	1	an object in OF locales 10 14 5 and 8	0	room ILLUMINATED (fluorescent lights ON)	0	Lights ON 7 AM to 7 PM in housing colony	0	Tested during subjective night/sleep cycle (lights ON)	0	No surgery done	0	No lesion present	QNP	QNP 0.1	1	QNP	0.1					10	9	1	dw	Donna Waxman	55		1	Standard OF trial				Q17	Clg3	6	Probing the mode of action of quinpirole on behavior	Probing the mode of action of quinpirole on behavior: role of the monoamine oxidase inhibitor (MAOI) sensitive quinpirole binding site (MQB)
	0000107	Q17Clg3021_11_0_0000_0000107	2001-12-21	6	Video	Q17Clg3021	483	1	160x160 cm table surface on 60 cm high legs	1	OF #1 in room U59_south	1	an object in OF locales 10 14 5 and 8	0	room ILLUMINATED (fluorescent lights ON)	0	Lights ON 7 AM to 7 PM in housing colony	0	Tested during subjective night/sleep cycle (lights ON)	0	No surgery done	0	No lesion present	SAL	SAL 0	1	SAL	0					11	10	1	dw	Donna Waxman	55		2	Test for conditioned effects				Q17	Clg3	6	Probing the mode of action of quinpirole on behavior	Probing the mode of action of quinpirole on behavior: role of the monoamine oxidase inhibitor (MAOI) sensitive quinpirole binding site (MQB)
	0000108	Q17Clg3022_01_5_0010_0000108	2001-11-06	1	Trackfile+Pathplot+Video	Q17Clg3022	281	1	160x160 cm table surface on 60 cm high legs	1	OF #1 in room U59_south	1	an object in OF locales 10 14 5 and 8	0	room ILLUMINATED (fluorescent lights ON)	0	Lights ON 7 AM to 7 PM in housing colony	0	Tested during subjective night/sleep cycle (lights ON)	0	No surgery done	0	No lesion present	QNP	QNP 0.5	1	QNP	0.5					1	1	1	dw	Donna Waxman	55	00:00:55:00	1	Standard OF trial				Q17	Clg3	6	Probing the mode of action of quinpirole on behavior	Probing the mode of action of quinpirole on behavior: role of the monoamine oxidase inhibitor (MAOI) sensitive quinpirole binding site (MQB)
	0000109	Q17Clg3022_02_5_0022_0000109	2001-11-09	1	Trackfile+Pathplot+Video	Q17Clg3022	288	1	160x160 cm table surface on 60 cm high legs	1	OF #1 in room U59_south	1	an object in OF locales 10 14 5 and 8	0	room ILLUMINATED (fluorescent lights ON)	0	Lights ON 7 AM to 7 PM in housing colony	0	Tested during subjective night/sleep cycle (lights ON)	0	No surgery done	0	No lesion present	QNP	QNP 0.5	1	QNP	0.5					2	2	2	dw	Donna Waxman	55	00:00:55:00	1	Standard OF trial				Q17	Clg3	6	Probing the mode of action of quinpirole on behavior	Probing the mode of action of quinpirole on behavior: role of the monoamine oxidase inhibitor (MAOI) sensitive quinpirole binding site (MQB)
	0000110	Q17Clg3022_03_5_0034_0000110	2001-11-13	1	Trackfile+Pathplot+Video	Q17Clg3022	315	1	160x160 cm table surface on 60 cm high legs	1	OF #1 in room U59_south	1	an object in OF locales 10 14 5 and 8	0	room ILLUMINATED (fluorescent lights ON)	0	Lights ON 7 AM to 7 PM in housing colony	0	Tested during subjective night/sleep cycle (lights ON)	0	No surgery done	0	No lesion present	QNP	QNP 0.5	1	QNP	0.5					3	3	3	dw	Donna Waxman	55	00:00:55:00	1	Standard OF trial				Q17	Clg3	6	Probing the mode of action of quinpirole on behavior	Probing the mode of action of quinpirole on behavior: role of the monoamine oxidase inhibitor (MAOI) sensitive quinpirole binding site (MQB)
	0000111	Q17Clg3022_04_5_0046_0000111	2001-11-15	1	Trackfile+Pathplot+Video	Q17Clg3022	319	1	160x160 cm table surface on 60 cm high legs	1	OF #1 in room U59_south	1	an object in OF locales 10 14 5 and 8	0	room ILLUMINATED (fluorescent lights ON)	0	Lights ON 7 AM to 7 PM in housing colony	0	Tested during subjective night/sleep cycle (lights ON)	0	No surgery done	0	No lesion present	QNP	QNP 0.5	1	QNP	0.5					4	4	4	rh	Rich Hinson	55	00:00:55:00	1	Standard OF trial				Q17	Clg3	6	Probing the mode of action of quinpirole on behavior	Probing the mode of action of quinpirole on behavior: role of the monoamine oxidase inhibitor (MAOI) sensitive quinpirole binding site (MQB)
	0000112	Q17Clg3022_05_5_0058_0000112	2001-11-20	1	Trackfile+Pathplot+Video	Q17Clg3022	343	1	160x160 cm table surface on 60 cm high legs	1	OF #1 in room U59_south	1	an object in OF locales 10 14 5 and 8	0	room ILLUMINATED (fluorescent lights ON)	0	Lights ON 7 AM to 7 PM in housing colony	0	Tested during subjective night/sleep cycle (lights ON)	0	No surgery done	0	No lesion present	QNP	QNP 0.5	1	QNP	0.5					5	5	5	kc	Kirsten Culver	55	00:00:55:00	1	Standard OF trial				Q17	Clg3	6	Probing the mode of action of quinpirole on behavior	Probing the mode of action of quinpirole on behavior: role of the monoamine oxidase inhibitor (MAOI) sensitive quinpirole binding site (MQB)
	0000113	Q17Clg3022_06_5_0070_0000113	2001-11-23	1	Trackfile+Pathplot+Video	Q17Clg3022	354	1	160x160 cm table surface on 60 cm high legs	1	OF #1 in room U59_south	1	an object in OF locales 10 14 5 and 8	0	room ILLUMINATED (fluorescent lights ON)	0	Lights ON 7 AM to 7 PM in housing colony	0	Tested during subjective night/sleep cycle (lights ON)	0	No surgery done	0	No lesion present	QNP	QNP 0.5	1	QNP	0.5					6	6	6	dw	Donna Waxman	55	00:00:55:00	1	Standard OF trial				Q17	Clg3	6	Probing the mode of action of quinpirole on behavior	Probing the mode of action of quinpirole on behavior: role of the monoamine oxidase inhibitor (MAOI) sensitive quinpirole binding site (MQB)
	0000114	Q17Clg3022_08_5_0093_0000114	2001-11-30	3	Trackfile+Video	Q17Clg3022	375	1	160x160 cm table surface on 60 cm high legs	1	OF #1 in room U59_south	1	an object in OF locales 10 14 5 and 8	0	room ILLUMINATED (fluorescent lights ON)	0	Lights ON 7 AM to 7 PM in housing colony	0	Tested during subjective night/sleep cycle (lights ON)	0	No surgery done	0	No lesion present	QNP	QNP 0.5	1	QNP	0.5					8	7	8	dw	Donna Waxman	55	00:00:55:00	1	Standard OF trial				Q17	Clg3	6	Probing the mode of action of quinpirole on behavior	Probing the mode of action of quinpirole on behavior: role of the monoamine oxidase inhibitor (MAOI) sensitive quinpirole binding site (MQB)
	0000115	Q17Clg3022_09_5_0000_0000115	2001-12-14	6	Video	Q17Clg3022	444	1	160x160 cm table surface on 60 cm high legs	1	OF #1 in room U59_south	1	an object in OF locales 10 14 5 and 8	0	room ILLUMINATED (fluorescent lights ON)	0	Lights ON 7 AM to 7 PM in housing colony	0	Tested during subjective night/sleep cycle (lights ON)	0	No surgery done	0	No lesion present	QNP	QNP 0.5	1	QNP	0.5					9	8	9	dw	Donna Waxman	55		6	Test with 0.1mg/kg QNP				Q17	Clg3	6	Probing the mode of action of quinpirole on behavior	Probing the mode of action of quinpirole on behavior: role of the monoamine oxidase inhibitor (MAOI) sensitive quinpirole binding site (MQB)
	0000116	Q17Clg3022_10_3_0000_0000116	2001-12-18	6	Video	Q17Clg3022	451	1	160x160 cm table surface on 60 cm high legs	1	OF #1 in room U59_south	1	an object in OF locales 10 14 5 and 8	0	room ILLUMINATED (fluorescent lights ON)	0	Lights ON 7 AM to 7 PM in housing colony	0	Tested during subjective night/sleep cycle (lights ON)	0	No surgery done	0	No lesion present	QNP	QNP 0.1	1	QNP	0.1					10	9	1	dw	Donna Waxman	55		1	Standard OF trial				Q17	Clg3	6	Probing the mode of action of quinpirole on behavior	Probing the mode of action of quinpirole on behavior: role of the monoamine oxidase inhibitor (MAOI) sensitive quinpirole binding site (MQB)
	0000117	Q17Clg3022_11_0_0000_0000117	2001-12-21	6	Video	Q17Clg3022	449	1	160x160 cm table surface on 60 cm high legs	1	OF #1 in room U59_south	1	an object in OF locales 10 14 5 and 8	0	room ILLUMINATED (fluorescent lights ON)	0	Lights ON 7 AM to 7 PM in housing colony	0	Tested during subjective night/sleep cycle (lights ON)	0	No surgery done	0	No lesion present	SAL	SAL 0	1	SAL	0					11	10	1	dw	Donna Waxman	55		2	Test for conditioned effects				Q17	Clg3	6	Probing the mode of action of quinpirole on behavior	Probing the mode of action of quinpirole on behavior: role of the monoamine oxidase inhibitor (MAOI) sensitive quinpirole binding site (MQB)
	0000118	Q17Clg3023_01_5_0011_0000118	2001-11-06	3	Trackfile+Video	Q17Clg3023	269	1	160x160 cm table surface on 60 cm high legs	1	OF #1 in room U59_south	1	an object in OF locales 10 14 5 and 8	0	room ILLUMINATED (fluorescent lights ON)	0	Lights ON 7 AM to 7 PM in housing colony	0	Tested during subjective night/sleep cycle (lights ON)	0	No surgery done	0	No lesion present	QNP+clorgyline	QNP 0.5 and clorgyline 1	2	QNP	0.5	clorgyline	1			1	1	1	kc	Kirsten Culver	55	00:00:55:00	1	Standard OF trial				Q17	Clg3	6	Probing the mode of action of quinpirole on behavior	Probing the mode of action of quinpirole on behavior: role of the monoamine oxidase inhibitor (MAOI) sensitive quinpirole binding site (MQB)
	0000119	Q17Clg3023_02_5_0023_0000119	2001-11-09	3	Trackfile+Video	Q17Clg3023	270	1	160x160 cm table surface on 60 cm high legs	1	OF #1 in room U59_south	1	an object in OF locales 10 14 5 and 8	0	room ILLUMINATED (fluorescent lights ON)	0	Lights ON 7 AM to 7 PM in housing colony	0	Tested during subjective night/sleep cycle (lights ON)	0	No surgery done	0	No lesion present	QNP+clorgyline	QNP 0.5 and clorgyline 1	2	QNP	0.5	clorgyline	1			2	2	2	rh	Rich Hinson	55	00:00:55:00	1	Standard OF trial				Q17	Clg3	6	Probing the mode of action of quinpirole on behavior	Probing the mode of action of quinpirole on behavior: role of the monoamine oxidase inhibitor (MAOI) sensitive quinpirole binding site (MQB)
	0000120	Q17Clg3023_03_5_0035_0000120	2001-11-13	3	Trackfile+Video	Q17Clg3023	280	1	160x160 cm table surface on 60 cm high legs	1	OF #1 in room U59_south	1	an object in OF locales 10 14 5 and 8	0	room ILLUMINATED (fluorescent lights ON)	0	Lights ON 7 AM to 7 PM in housing colony	0	Tested during subjective night/sleep cycle (lights ON)	0	No surgery done	0	No lesion present	QNP+clorgyline	QNP 0.5 and clorgyline 1	2	QNP	0.5	clorgyline	1			3	3	3	dw	Donna Waxman	55	00:00:55:00	1	Standard OF trial				Q17	Clg3	6	Probing the mode of action of quinpirole on behavior	Probing the mode of action of quinpirole on behavior: role of the monoamine oxidase inhibitor (MAOI) sensitive quinpirole binding site (MQB)
	0000121	Q17Clg3023_04_5_0047_0000121	2001-11-16	3	Trackfile+Video	Q17Clg3023	296	1	160x160 cm table surface on 60 cm high legs	1	OF #1 in room U59_south	1	an object in OF locales 10 14 5 and 8	0	room ILLUMINATED (fluorescent lights ON)	0	Lights ON 7 AM to 7 PM in housing colony	0	Tested during subjective night/sleep cycle (lights ON)	0	No surgery done	0	No lesion present	QNP+clorgyline	QNP 0.5 and clorgyline 1	2	QNP	0.5	clorgyline	1			4	4	4	dw	Donna Waxman	55	00:00:55:00	1	Standard OF trial			Removed 30 secs	Q17	Clg3	6	Probing the mode of action of quinpirole on behavior	Probing the mode of action of quinpirole on behavior: role of the monoamine oxidase inhibitor (MAOI) sensitive quinpirole binding site (MQB)
	0000122	Q17Clg3023_05_5_0059_0000122	2001-11-20	3	Trackfile+Video	Q17Clg3023	313	1	160x160 cm table surface on 60 cm high legs	1	OF #1 in room U59_south	1	an object in OF locales 10 14 5 and 8	0	room ILLUMINATED (fluorescent lights ON)	0	Lights ON 7 AM to 7 PM in housing colony	0	Tested during subjective night/sleep cycle (lights ON)	0	No surgery done	0	No lesion present	QNP+clorgyline	QNP 0.5 and clorgyline 1	2	QNP	0.5	clorgyline	1			5	5	5	kc	Kirsten Culver	55	00:00:55:00	1	Standard OF trial				Q17	Clg3	6	Probing the mode of action of quinpirole on behavior	Probing the mode of action of quinpirole on behavior: role of the monoamine oxidase inhibitor (MAOI) sensitive quinpirole binding site (MQB)
	0000123	Q17Clg3023_06_5_0071_0000123	2001-11-23	3	Trackfile+Video	Q17Clg3023	325	1	160x160 cm table surface on 60 cm high legs	1	OF #1 in room U59_south	1	an object in OF locales 10 14 5 and 8	0	room ILLUMINATED (fluorescent lights ON)	0	Lights ON 7 AM to 7 PM in housing colony	0	Tested during subjective night/sleep cycle (lights ON)	0	No surgery done	0	No lesion present	QNP+clorgyline	QNP 0.5 and clorgyline 1	2	QNP	0.5	clorgyline	1			6	6	6	kc	Kirsten Culver	55	00:00:55:00	1	Standard OF trial				Q17	Clg3	6	Probing the mode of action of quinpirole on behavior	Probing the mode of action of quinpirole on behavior: role of the monoamine oxidase inhibitor (MAOI) sensitive quinpirole binding site (MQB)
	0000124	Q17Clg3023_08_5_0094_0000124	2001-11-30	3	Trackfile+Video	Q17Clg3023	347	1	160x160 cm table surface on 60 cm high legs	1	OF #1 in room U59_south	1	an object in OF locales 10 14 5 and 8	0	room ILLUMINATED (fluorescent lights ON)	0	Lights ON 7 AM to 7 PM in housing colony	0	Tested during subjective night/sleep cycle (lights ON)	0	No surgery done	0	No lesion present	QNP+clorgyline	QNP 0.5 and clorgyline 1	2	QNP	0.5	clorgyline	1			8	7	8	kc	Kirsten Culver	55	00:00:55:00	1	Standard OF trial				Q17	Clg3	6	Probing the mode of action of quinpirole on behavior	Probing the mode of action of quinpirole on behavior: role of the monoamine oxidase inhibitor (MAOI) sensitive quinpirole binding site (MQB)
	0000125	Q17Clg3023_09_5_0000_0000125	2001-12-14	6	Video	Q17Clg3023	400	1	160x160 cm table surface on 60 cm high legs	1	OF #1 in room U59_south	1	an object in OF locales 10 14 5 and 8	0	room ILLUMINATED (fluorescent lights ON)	0	Lights ON 7 AM to 7 PM in housing colony	0	Tested during subjective night/sleep cycle (lights ON)	0	No surgery done	0	No lesion present	QNP	QNP 0.5	1	QNP	0.5					9	8	1	kc	Kirsten Culver	55		6	Test with 0.1mg/kg QNP				Q17	Clg3	6	Probing the mode of action of quinpirole on behavior	Probing the mode of action of quinpirole on behavior: role of the monoamine oxidase inhibitor (MAOI) sensitive quinpirole binding site (MQB)
	0000126	Q17Clg3023_10_3_0000_0000126	2001-12-18	6	Video	Q17Clg3023	413	1	160x160 cm table surface on 60 cm high legs	1	OF #1 in room U59_south	1	an object in OF locales 10 14 5 and 8	0	room ILLUMINATED (fluorescent lights ON)	0	Lights ON 7 AM to 7 PM in housing colony	0	Tested during subjective night/sleep cycle (lights ON)	0	No surgery done	0	No lesion present	QNP	QNP 0.1	1	QNP	0.1					10	9	1	kc	Kirsten Culver	55		1	Standard OF trial				Q17	Clg3	6	Probing the mode of action of quinpirole on behavior	Probing the mode of action of quinpirole on behavior: role of the monoamine oxidase inhibitor (MAOI) sensitive quinpirole binding site (MQB)
	0000127	Q17Clg3023_11_0_0000_0000127	2001-12-21	6	Video	Q17Clg3023	422	1	160x160 cm table surface on 60 cm high legs	1	OF #1 in room U59_south	1	an object in OF locales 10 14 5 and 8	0	room ILLUMINATED (fluorescent lights ON)	0	Lights ON 7 AM to 7 PM in housing colony	0	Tested during subjective night/sleep cycle (lights ON)	0	No surgery done	0	No lesion present	SAL	SAL 0	1	SAL	0					11	10	1	kc	Kirsten Culver	55		2	Test for conditioned effects				Q17	Clg3	6	Probing the mode of action of quinpirole on behavior	Probing the mode of action of quinpirole on behavior: role of the monoamine oxidase inhibitor (MAOI) sensitive quinpirole binding site (MQB)
	0000128	Q17Clg3024_01_5_0012_0000128	2001-11-06	3	Trackfile+Video	Q17Clg3024	278	1	160x160 cm table surface on 60 cm high legs	1	OF #1 in room U59_south	1	an object in OF locales 10 14 5 and 8	0	room ILLUMINATED (fluorescent lights ON)	0	Lights ON 7 AM to 7 PM in housing colony	0	Tested during subjective night/sleep cycle (lights ON)	0	No surgery done	0	No lesion present	QNP+clorgyline	QNP 0.5 and clorgyline 1	2	QNP	0.5	clorgyline	1			1	1	1	kc	Kirsten Culver	55	00:00:55:00	1	Standard OF trial				Q17	Clg3	6	Probing the mode of action of quinpirole on behavior	Probing the mode of action of quinpirole on behavior: role of the monoamine oxidase inhibitor (MAOI) sensitive quinpirole binding site (MQB)
	0000129	Q17Clg3024_02_5_0024_0000129	2001-11-09	3	Trackfile+Video	Q17Clg3024	271	1	160x160 cm table surface on 60 cm high legs	1	OF #1 in room U59_south	1	an object in OF locales 10 14 5 and 8	0	room ILLUMINATED (fluorescent lights ON)	0	Lights ON 7 AM to 7 PM in housing colony	0	Tested during subjective night/sleep cycle (lights ON)	0	No surgery done	0	No lesion present	QNP+clorgyline	QNP 0.5 and clorgyline 1	2	QNP	0.5	clorgyline	1			2	2	2	rh	Rich Hinson	55	00:00:55:00	1	Standard OF trial				Q17	Clg3	6	Probing the mode of action of quinpirole on behavior	Probing the mode of action of quinpirole on behavior: role of the monoamine oxidase inhibitor (MAOI) sensitive quinpirole binding site (MQB)
	0000130	Q17Clg3024_03_5_0036_0000130	2001-11-13	3	Trackfile+Video	Q17Clg3024	287	1	160x160 cm table surface on 60 cm high legs	1	OF #1 in room U59_south	1	an object in OF locales 10 14 5 and 8	0	room ILLUMINATED (fluorescent lights ON)	0	Lights ON 7 AM to 7 PM in housing colony	0	Tested during subjective night/sleep cycle (lights ON)	0	No surgery done	0	No lesion present	QNP+clorgyline	QNP 0.5 and clorgyline 1	2	QNP	0.5	clorgyline	1			3	3	3	dw	Donna Waxman	55	00:00:55:00	1	Standard OF trial				Q17	Clg3	6	Probing the mode of action of quinpirole on behavior	Probing the mode of action of quinpirole on behavior: role of the monoamine oxidase inhibitor (MAOI) sensitive quinpirole binding site (MQB)
	0000131	Q17Clg3024_04_5_0048_0000131	2001-11-16	3	Trackfile+Video	Q17Clg3024	292	1	160x160 cm table surface on 60 cm high legs	1	OF #1 in room U59_south	1	an object in OF locales 10 14 5 and 8	0	room ILLUMINATED (fluorescent lights ON)	0	Lights ON 7 AM to 7 PM in housing colony	0	Tested during subjective night/sleep cycle (lights ON)	0	No surgery done	0	No lesion present	QNP+clorgyline	QNP 0.5 and clorgyline 1	2	QNP	0.5	clorgyline	1			4	4	4	dw	Donna Waxman	55	00:00:55:00	1	Standard OF trial			Removed 30 Sec	Q17	Clg3	6	Probing the mode of action of quinpirole on behavior	Probing the mode of action of quinpirole on behavior: role of the monoamine oxidase inhibitor (MAOI) sensitive quinpirole binding site (MQB)
	0000132	Q17Clg3024_05_5_0060_0000132	2001-11-20	3	Trackfile+Video	Q17Clg3024	305	1	160x160 cm table surface on 60 cm high legs	1	OF #1 in room U59_south	1	an object in OF locales 10 14 5 and 8	0	room ILLUMINATED (fluorescent lights ON)	0	Lights ON 7 AM to 7 PM in housing colony	0	Tested during subjective night/sleep cycle (lights ON)	0	No surgery done	0	No lesion present	QNP+clorgyline	QNP 0.5 and clorgyline 1	2	QNP	0.5	clorgyline	1			5	5	5	kc	Kirsten Culver	55	00:00:55:00	1	Standard OF trial			Removed 6 secs	Q17	Clg3	6	Probing the mode of action of quinpirole on behavior	Probing the mode of action of quinpirole on behavior: role of the monoamine oxidase inhibitor (MAOI) sensitive quinpirole binding site (MQB)
	0000133	Q17Clg3024_06_5_0072_0000133	2001-11-23	3	Trackfile+Video	Q17Clg3024	321	1	160x160 cm table surface on 60 cm high legs	1	OF #1 in room U59_south	1	an object in OF locales 10 14 5 and 8	0	room ILLUMINATED (fluorescent lights ON)	0	Lights ON 7 AM to 7 PM in housing colony	0	Tested during subjective night/sleep cycle (lights ON)	0	No surgery done	0	No lesion present	QNP+clorgyline	QNP 0.5 and clorgyline 1	2	QNP	0.5	clorgyline	1			6	6	6	kc	Kirsten Culver	55	00:00:55:00	1	Standard OF trial			Removed 15 sec	Q17	Clg3	6	Probing the mode of action of quinpirole on behavior	Probing the mode of action of quinpirole on behavior: role of the monoamine oxidase inhibitor (MAOI) sensitive quinpirole binding site (MQB)
	0000134	Q17Clg3024_08_5_0095_0000134	2001-11-30	3	Trackfile+Video	Q17Clg3024	340	1	160x160 cm table surface on 60 cm high legs	1	OF #1 in room U59_south	1	an object in OF locales 10 14 5 and 8	0	room ILLUMINATED (fluorescent lights ON)	0	Lights ON 7 AM to 7 PM in housing colony	0	Tested during subjective night/sleep cycle (lights ON)	0	No surgery done	0	No lesion present	QNP+clorgyline	QNP 0.5 and clorgyline 1	2	QNP	0.5	clorgyline	1			8	7	8	kc	Kirsten Culver	55	00:00:55:00	1	Standard OF trial				Q17	Clg3	6	Probing the mode of action of quinpirole on behavior	Probing the mode of action of quinpirole on behavior: role of the monoamine oxidase inhibitor (MAOI) sensitive quinpirole binding site (MQB)
	0000135	Q17Clg3024_09_5_0000_0000135	2001-12-14	6	Video	Q17Clg3024	378	1	160x160 cm table surface on 60 cm high legs	1	OF #1 in room U59_south	1	an object in OF locales 10 14 5 and 8	0	room ILLUMINATED (fluorescent lights ON)	0	Lights ON 7 AM to 7 PM in housing colony	0	Tested during subjective night/sleep cycle (lights ON)	0	No surgery done	0	No lesion present	QNP	QNP 0.5	1	QNP	0.5					9	8	1	kc	Kirsten Culver	55		6	Test with 0.1mg/kg QNP				Q17	Clg3	6	Probing the mode of action of quinpirole on behavior	Probing the mode of action of quinpirole on behavior: role of the monoamine oxidase inhibitor (MAOI) sensitive quinpirole binding site (MQB)
	0000136	Q17Clg3024_10_3_0000_0000136	2001-12-18	6	Video	Q17Clg3024	390	1	160x160 cm table surface on 60 cm high legs	1	OF #1 in room U59_south	1	an object in OF locales 10 14 5 and 8	0	room ILLUMINATED (fluorescent lights ON)	0	Lights ON 7 AM to 7 PM in housing colony	0	Tested during subjective night/sleep cycle (lights ON)	0	No surgery done	0	No lesion present	QNP	QNP 0.1	1	QNP	0.1					10	9	1	kc	Kirsten Culver	55		1	Standard OF trial				Q17	Clg3	6	Probing the mode of action of quinpirole on behavior	Probing the mode of action of quinpirole on behavior: role of the monoamine oxidase inhibitor (MAOI) sensitive quinpirole binding site (MQB)
	0000137	Q17Clg3024_11_0_0000_0000137	2001-12-21	6	Video	Q17Clg3024	405	1	160x160 cm table surface on 60 cm high legs	1	OF #1 in room U59_south	1	an object in OF locales 10 14 5 and 8	0	room ILLUMINATED (fluorescent lights ON)	0	Lights ON 7 AM to 7 PM in housing colony	0	Tested during subjective night/sleep cycle (lights ON)	0	No surgery done	0	No lesion present	SAL	SAL 0	1	SAL	0					11	10	1	kc	Kirsten Culver	55		2	Test for conditioned effects				Q17	Clg3	6	Probing the mode of action of quinpirole on behavior	Probing the mode of action of quinpirole on behavior: role of the monoamine oxidase inhibitor (MAOI) sensitive quinpirole binding site (MQB)
	0000138	Q21MSe3014_01_5_0085_0000138	2002-09-10 08:50:00	1	Trackfile+Pathplot+Video	Q21MSe3014	522	1	160x160 cm table surface on 60 cm high legs	1	OF #1 in room U59_south	1	an object in OF locales 10 14 5 and 8	0	room ILLUMINATED (fluorescent lights ON)	0	Lights ON 7 AM to 7 PM in housing colony	0	Tested during subjective night/sleep cycle (lights ON)	0	No surgery done	0	No lesion present	QNP	QNP 0.5	1	QNP	0.5					1	1	1	mp	Melissa Perreault	55	00:00:55:00	1	Standard OF trial	0		Arifacts to correct removed 3 secs	Q21	MSe3	9	Probing the environmental modulation of sensitization and compulsive checking	Probing the environmental modulation of sensitization and compulsive checking: influence of post-natal environment
	0000140	Q21MSe3014_03_5_0091_0000140	2002-09-17 08:26:00	1	Trackfile+Pathplot+Video	Q21MSe3014	537	1	160x160 cm table surface on 60 cm high legs	1	OF #1 in room U59_south	1	an object in OF locales 10 14 5 and 8	0	room ILLUMINATED (fluorescent lights ON)	0	Lights ON 7 AM to 7 PM in housing colony	0	Tested during subjective night/sleep cycle (lights ON)	0	No surgery done	0	No lesion present	QNP	QNP 0.5	1	QNP	0.5					3	3	3	mp	Melissa Perreault	55	00:00:55:00	1	Standard OF trial			removed 1 sec	Q21	MSe3	9	Probing the environmental modulation of sensitization and compulsive checking	Probing the environmental modulation of sensitization and compulsive checking: influence of post-natal environment
	0000142	Q21MSe3014_05_5_0127_0000142	2002-09-23 08:40:00	1	Trackfile+Pathplot+Video	Q21MSe3014	531	1	160x160 cm table surface on 60 cm high legs	1	OF #1 in room U59_south	1	an object in OF locales 10 14 5 and 8	0	room ILLUMINATED (fluorescent lights ON)	0	Lights ON 7 AM to 7 PM in housing colony	0	Tested during subjective night/sleep cycle (lights ON)	0	No surgery done	0	No lesion present	QNP	QNP 0.5	1	QNP	0.5					5	5	5	mp	Melissa Perreault	55	00:00:55:00	1	Standard OF trial			removed 8 secs	Q21	MSe3	9	Probing the environmental modulation of sensitization and compulsive checking	Probing the environmental modulation of sensitization and compulsive checking: influence of post-natal environment
	0000144	Q21MSe3014_07_5_0139_0000144	2002-09-30 08:21:00	1	Trackfile+Pathplot+Video	Q21MSe3014	527	1	160x160 cm table surface on 60 cm high legs	1	OF #1 in room U59_south	1	an object in OF locales 10 14 5 and 8	0	room ILLUMINATED (fluorescent lights ON)	0	Lights ON 7 AM to 7 PM in housing colony	0	Tested during subjective night/sleep cycle (lights ON)	0	No surgery done	0	No lesion present	QNP	QNP 0.5	1	QNP	0.5					7	7	7	mp	Melissa Perreault	55	00:00:55:00	1	Standard OF trial			removed 14 secs	Q21	MSe3	9	Probing the environmental modulation of sensitization and compulsive checking	Probing the environmental modulation of sensitization and compulsive checking: influence of post-natal environment
	0000147	Q21MSe3014_10_5_0037_0000147	2002-10-10 08:49:00	2	Trackfile+Pathplot	Q21MSe3014	526	1	160x160 cm table surface on 60 cm high legs	1	OF #1 in room U59_south	1	an object in OF locales 10 14 5 and 8	0	room ILLUMINATED (fluorescent lights ON)	0	Lights ON 7 AM to 7 PM in housing colony	0	Tested during subjective night/sleep cycle (lights ON)	0	No surgery done	0	No lesion present	QNP	QNP 0.5	1	QNP	0.5					10	10	10	mp	Melissa Perreault	55	00:00:55:00	1	Standard OF trial			removed 32s	Q21	MSe3	9	Probing the environmental modulation of sensitization and compulsive checking	Probing the environmental modulation of sensitization and compulsive checking: influence of post-natal environment
	0000151	Q21MSe3015_01_0_0435_0000151	2002-09-10 08:51:00	1	Trackfile+Pathplot+Video	Q21MSe3015	533	1	160x160 cm table surface on 60 cm high legs	2	OF #2 in room U59_north	1	an object in OF locales 10 14 5 and 8	0	room ILLUMINATED (fluorescent lights ON)	0	Lights ON 7 AM to 7 PM in housing colony	0	Tested during subjective night/sleep cycle (lights ON)	0	No surgery done	0	No lesion present	SAL	SAL 0	1	SAL	0					1	1	1	mp	Melissa Perreault	55	00:00:55:00	1	Standard OF trial			removed 36 secs	Q21	MSe3	9	Probing the environmental modulation of sensitization and compulsive checking	Probing the environmental modulation of sensitization and compulsive checking: influence of post-natal environment
	0000153	Q21MSe3015_03_0_0177_0000153	2002-09-17 08:27:00	1	Trackfile+Pathplot+Video	Q21MSe3015	552	1	160x160 cm table surface on 60 cm high legs	2	OF #2 in room U59_north	1	an object in OF locales 10 14 5 and 8	0	room ILLUMINATED (fluorescent lights ON)	0	Lights ON 7 AM to 7 PM in housing colony	0	Tested during subjective night/sleep cycle (lights ON)	0	No surgery done	0	No lesion present	SAL	SAL 0	1	SAL	0					3	3	3	mp	Melissa Perreault	55	00:00:55:00	1	Standard OF trial				Q21	MSe3	9	Probing the environmental modulation of sensitization and compulsive checking	Probing the environmental modulation of sensitization and compulsive checking: influence of post-natal environment
	0000155	Q21MSe3015_05_0_0192_0000155	2002-09-23 08:41:00	1	Trackfile+Pathplot+Video	Q21MSe3015	571	1	160x160 cm table surface on 60 cm high legs	2	OF #2 in room U59_north	1	an object in OF locales 10 14 5 and 8	0	room ILLUMINATED (fluorescent lights ON)	0	Lights ON 7 AM to 7 PM in housing colony	0	Tested during subjective night/sleep cycle (lights ON)	0	No surgery done	0	No lesion present	SAL	SAL 0	1	SAL	0					5	5	5	mp	Melissa Perreault	55	00:00:55:00	1	Standard OF trial				Q21	MSe3	9	Probing the environmental modulation of sensitization and compulsive checking	Probing the environmental modulation of sensitization and compulsive checking: influence of post-natal environment
	0000157	Q21MSe3015_07_0_0204_0000157	2002-09-30 08:22:00	1	Trackfile+Pathplot+Video	Q21MSe3015	596	1	160x160 cm table surface on 60 cm high legs	2	OF #2 in room U59_north	1	an object in OF locales 10 14 5 and 8	0	room ILLUMINATED (fluorescent lights ON)	0	Lights ON 7 AM to 7 PM in housing colony	0	Tested during subjective night/sleep cycle (lights ON)	0	No surgery done	0	No lesion present	SAL	SAL 0	1	SAL	0					7	7	7	mp	Melissa Perreault	55	00:00:55:00	1	Standard OF trial				Q21	MSe3	9	Probing the environmental modulation of sensitization and compulsive checking	Probing the environmental modulation of sensitization and compulsive checking: influence of post-natal environment
	0000159	Q21MSe3015_09_0_0309_0000159	2002-10-07 08:27:00	3	Trackfile+Video	Q21MSe3015	620	1	160x160 cm table surface on 60 cm high legs	2	OF #2 in room U59_north	1	an object in OF locales 10 14 5 and 8	0	room ILLUMINATED (fluorescent lights ON)	0	Lights ON 7 AM to 7 PM in housing colony	0	Tested during subjective night/sleep cycle (lights ON)	0	No surgery done	0	No lesion present	SAL	SAL 0	1	SAL	0					9	9	9	mp	Melissa Perreault	55	00:00:55:00	1	Standard OF trial			samsung	Q21	MSe3	9	Probing the environmental modulation of sensitization and compulsive checking	Probing the environmental modulation of sensitization and compulsive checking: influence of post-natal environment
	0000160	Q21MSe3015_10_0_0001_0000160	2002-10-10 08:50:00	1	Trackfile+Pathplot+Video	Q21MSe3015	618	1	160x160 cm table surface on 60 cm high legs	2	OF #2 in room U59_north	1	an object in OF locales 10 14 5 and 8	0	room ILLUMINATED (fluorescent lights ON)	0	Lights ON 7 AM to 7 PM in housing colony	0	Tested during subjective night/sleep cycle (lights ON)	0	No surgery done	0	No lesion present	SAL	SAL 0	1	SAL	0					10	10	10	mp	Melissa Perreault	55	00:00:55:00	1	Standard OF trial				Q21	MSe3	9	Probing the environmental modulation of sensitization and compulsive checking	Probing the environmental modulation of sensitization and compulsive checking: influence of post-natal environment
	0000164	Q21MSe3018_01_5_0436_0000164	2002-09-10 12:31:00	2	Trackfile+Pathplot	Q21MSe3018	428	1	160x160 cm table surface on 60 cm high legs	2	OF #2 in room U59_north	1	an object in OF locales 10 14 5 and 8	0	room ILLUMINATED (fluorescent lights ON)	0	Lights ON 7 AM to 7 PM in housing colony	0	Tested during subjective night/sleep cycle (lights ON)	0	No surgery done	0	No lesion present	QNP	QNP 0.5	1	QNP	0.5					1	1	1	mp	Melissa Perreault	55	00:00:55:00	1	Standard OF trial			removed 1 sec	Q21	MSe3	9	Probing the environmental modulation of sensitization and compulsive checking	Probing the environmental modulation of sensitization and compulsive checking: influence of post-natal environment
	0000166	Q21MSe3018_03_5_0180_0000166	2002-09-17 12:06:00	1	Trackfile+Pathplot+Video	Q21MSe3018	452	1	160x160 cm table surface on 60 cm high legs	2	OF #2 in room U59_north	1	an object in OF locales 10 14 5 and 8	0	room ILLUMINATED (fluorescent lights ON)	0	Lights ON 7 AM to 7 PM in housing colony	0	Tested during subjective night/sleep cycle (lights ON)	0	No surgery done	0	No lesion present	QNP	QNP 0.5	1	QNP	0.5					3	3	3	mp	Melissa Perreault	55	00:00:55:00	1	Standard OF trial			removed 2 secs	Q21	MSe3	9	Probing the environmental modulation of sensitization and compulsive checking	Probing the environmental modulation of sensitization and compulsive checking: influence of post-natal environment
	0000168	Q21MSe3018_05_5_0195_0000168	2002-09-23 12:08:00	1	Trackfile+Pathplot+Video	Q21MSe3018	464	1	160x160 cm table surface on 60 cm high legs	2	OF #2 in room U59_north	1	an object in OF locales 10 14 5 and 8	0	room ILLUMINATED (fluorescent lights ON)	0	Lights ON 7 AM to 7 PM in housing colony	0	Tested during subjective night/sleep cycle (lights ON)	0	No surgery done	0	No lesion present	QNP	QNP 0.5	1	QNP	0.5					5	5	5	mp	Melissa Perreault	55	00:00:55:00	1	Standard OF trial			removed 20 secs	Q21	MSe3	9	Probing the environmental modulation of sensitization and compulsive checking	Probing the environmental modulation of sensitization and compulsive checking: influence of post-natal environment
	0000170	Q21MSe3018_07_5_0207_0000170	2002-09-30 11:49:00	1	Trackfile+Pathplot+Video	Q21MSe3018	479	1	160x160 cm table surface on 60 cm high legs	2	OF #2 in room U59_north	1	an object in OF locales 10 14 5 and 8	0	room ILLUMINATED (fluorescent lights ON)	0	Lights ON 7 AM to 7 PM in housing colony	0	Tested during subjective night/sleep cycle (lights ON)	0	No surgery done	0	No lesion present	QNP	QNP 0.5	1	QNP	0.5					7	7	7	mp	Melissa Perreault	55	00:00:55:00	1	Standard OF trial				Q21	MSe3	9	Probing the environmental modulation of sensitization and compulsive checking	Probing the environmental modulation of sensitization and compulsive checking: influence of post-natal environment
	0000172	Q21MSe3018_09_5_0312_0000172	2002-10-07 12:06:00	3	Trackfile+Video	Q21MSe3018	495	1	160x160 cm table surface on 60 cm high legs	2	OF #2 in room U59_north	1	an object in OF locales 10 14 5 and 8	0	room ILLUMINATED (fluorescent lights ON)	0	Lights ON 7 AM to 7 PM in housing colony	0	Tested during subjective night/sleep cycle (lights ON)	0	No surgery done	0	No lesion present	QNP	QNP 0.5	1	QNP	0.5					9	9	9	mp	Melissa Perreault	55	00:00:55:00	1	Standard OF trial			samsung	Q21	MSe3	9	Probing the environmental modulation of sensitization and compulsive checking	Probing the environmental modulation of sensitization and compulsive checking: influence of post-natal environment
	0000173	Q21MSe3018_10_5_0006_0000173	2002-10-10 15:31:00	1	Trackfile+Pathplot+Video	Q21MSe3018	499	1	160x160 cm table surface on 60 cm high legs	2	OF #2 in room U59_north	1	an object in OF locales 10 14 5 and 8	0	room ILLUMINATED (fluorescent lights ON)	0	Lights ON 7 AM to 7 PM in housing colony	0	Tested during subjective night/sleep cycle (lights ON)	0	No surgery done	0	No lesion present	QNP	QNP 0.5	1	QNP	0.5					10	10	10	mp	Melissa Perreault	55	00:00:55:00	1	Standard OF trial				Q21	MSe3	9	Probing the environmental modulation of sensitization and compulsive checking	Probing the environmental modulation of sensitization and compulsive checking: influence of post-natal environment
	0000177	Q21MSe3019_01_0_0088_0000177	2002-09-10 12:30:00	1	Trackfile+Pathplot+Video	Q21MSe3019	452	1	160x160 cm table surface on 60 cm high legs	1	OF #1 in room U59_south	1	an object in OF locales 10 14 5 and 8	0	room ILLUMINATED (fluorescent lights ON)	0	Lights ON 7 AM to 7 PM in housing colony	0	Tested during subjective night/sleep cycle (lights ON)	0	No surgery done	0	No lesion present	SAL	SAL 0	1	SAL	0					1	1	1	mp	Melissa Perreault	55	00:00:55:00	1	Standard OF trial			Removed 20 secs	Q21	MSe3	9	Probing the environmental modulation of sensitization and compulsive checking	Probing the environmental modulation of sensitization and compulsive checking: influence of post-natal environment
	0000179	Q21MSe3019_03_0_0094_0000179	2002-09-17 12:05:00	1	Trackfile+Pathplot+Video	Q21MSe3019	462	1	160x160 cm table surface on 60 cm high legs	1	OF #1 in room U59_south	1	an object in OF locales 10 14 5 and 8	0	room ILLUMINATED (fluorescent lights ON)	0	Lights ON 7 AM to 7 PM in housing colony	0	Tested during subjective night/sleep cycle (lights ON)	0	No surgery done	0	No lesion present	SAL	SAL 0	1	SAL	0					3	3	3	mp	Melissa Perreault	55	00:00:55:00	1	Standard OF trial				Q21	MSe3	9	Probing the environmental modulation of sensitization and compulsive checking	Probing the environmental modulation of sensitization and compulsive checking: influence of post-natal environment
	0000181	Q21MSe3019_05_0_0130_0000181	2002-09-23 12:07:00	1	Trackfile+Pathplot+Video	Q21MSe3019	478	1	160x160 cm table surface on 60 cm high legs	1	OF #1 in room U59_south	1	an object in OF locales 10 14 5 and 8	0	room ILLUMINATED (fluorescent lights ON)	0	Lights ON 7 AM to 7 PM in housing colony	0	Tested during subjective night/sleep cycle (lights ON)	0	No surgery done	0	No lesion present	SAL	SAL 0	1	SAL	0					5	5	5	mp	Melissa Perreault	55	00:00:55:00	1	Standard OF trial			removed 55 secs	Q21	MSe3	9	Probing the environmental modulation of sensitization and compulsive checking	Probing the environmental modulation of sensitization and compulsive checking: influence of post-natal environment
	0000183	Q21MSe3019_07_0_0142_0000183	2002-09-30 11:48:00	1	Trackfile+Pathplot+Video	Q21MSe3019	492	1	160x160 cm table surface on 60 cm high legs	1	OF #1 in room U59_south	1	an object in OF locales 10 14 5 and 8	0	room ILLUMINATED (fluorescent lights ON)	0	Lights ON 7 AM to 7 PM in housing colony	0	Tested during subjective night/sleep cycle (lights ON)	0	No surgery done	0	No lesion present	SAL	SAL 0	1	SAL	0					7	7	7	mp	Melissa Perreault	55	00:00:55:00	1	Standard OF trial			removed 12 secs	Q21	MSe3	9	Probing the environmental modulation of sensitization and compulsive checking	Probing the environmental modulation of sensitization and compulsive checking: influence of post-natal environment
	0000185	Q21MSe3019_09_0_0218_0000185	2002-10-07 10:42:00	3	Trackfile+Video	Q21MSe3019	514	1	160x160 cm table surface on 60 cm high legs	1	OF #1 in room U59_south	1	an object in OF locales 10 14 5 and 8	0	room ILLUMINATED (fluorescent lights ON)	0	Lights ON 7 AM to 7 PM in housing colony	0	Tested during subjective night/sleep cycle (lights ON)	0	No surgery done	0	No lesion present	SAL	SAL 0	1	SAL	0					9	9	9	mp	Melissa Perreault	55	00:00:55:00	1	Standard OF trial	0		is 14 on tape label but not tape (not on chalkboard)	Q21	MSe3	9	Probing the environmental modulation of sensitization and compulsive checking	Probing the environmental modulation of sensitization and compulsive checking: influence of post-natal environment
	0000186	Q21MSe3019_10_0_0042_0000186	2002-10-10 15:30:00	2	Trackfile+Pathplot	Q21MSe3019	514	1	160x160 cm table surface on 60 cm high legs	1	OF #1 in room U59_south	1	an object in OF locales 10 14 5 and 8	0	room ILLUMINATED (fluorescent lights ON)	0	Lights ON 7 AM to 7 PM in housing colony	0	Tested during subjective night/sleep cycle (lights ON)	0	No surgery done	0	No lesion present	SAL	SAL 0	1	SAL	0					10	10	10	mp	Melissa Perreault	55	00:00:55:00	1	Standard OF trial				Q21	MSe3	9	Probing the environmental modulation of sensitization and compulsive checking	Probing the environmental modulation of sensitization and compulsive checking: influence of post-natal environment
	0000190	Q21MSe3022_01_5_0081_0000190	2002-09-11 11:13:00	1	Trackfile+Pathplot+Video	Q21MSe3022	521	1	160x160 cm table surface on 60 cm high legs	1	OF #1 in room U59_south	1	an object in OF locales 10 14 5 and 8	0	room ILLUMINATED (fluorescent lights ON)	0	Lights ON 7 AM to 7 PM in housing colony	0	Tested during subjective night/sleep cycle (lights ON)	0	No surgery done	0	No lesion present	QNP	QNP 0.5	1	QNP	0.5					1	1	1	mp	Melissa Perreault	55	00:00:55:00	1	Standard OF trial			removed 25secs	Q21	MSe3	9	Probing the environmental modulation of sensitization and compulsive checking	Probing the environmental modulation of sensitization and compulsive checking: influence of post-natal environment
	0000192	Q21MSe3022_03_5_0099_0000192	2002-09-18 10:59:00	1	Trackfile+Pathplot+Video	Q21MSe3022	547	1	160x160 cm table surface on 60 cm high legs	1	OF #1 in room U59_south	1	an object in OF locales 10 14 5 and 8	0	room ILLUMINATED (fluorescent lights ON)	0	Lights ON 7 AM to 7 PM in housing colony	0	Tested during subjective night/sleep cycle (lights ON)	0	No surgery done	0	No lesion present	QNP	QNP 0.5	1	QNP	0.5					3	3	3	mp	Melissa Perreault	55	00:00:55:00	1	Standard OF trial			removed 1 sec	Q21	MSe3	9	Probing the environmental modulation of sensitization and compulsive checking	Probing the environmental modulation of sensitization and compulsive checking: influence of post-natal environment
	0000194	Q21MSe3022_05_5_0135_0000194	2002-09-24 10:47:00	1	Trackfile+Pathplot+Video	Q21MSe3022	533	1	160x160 cm table surface on 60 cm high legs	1	OF #1 in room U59_south	1	an object in OF locales 10 14 5 and 8	0	room ILLUMINATED (fluorescent lights ON)	0	Lights ON 7 AM to 7 PM in housing colony	0	Tested during subjective night/sleep cycle (lights ON)	0	No surgery done	0	No lesion present	QNP	QNP 0.5	1	QNP	0.5					5	5	5	mp	Melissa Perreault	55	00:00:55:00	1	Standard OF trial				Q21	MSe3	9	Probing the environmental modulation of sensitization and compulsive checking	Probing the environmental modulation of sensitization and compulsive checking: influence of post-natal environment
	0000196	Q21MSe3022_07_5_0299_0000196	2002-10-01 10:47:00	1	Trackfile+Pathplot+Video	Q21MSe3022	564	1	160x160 cm table surface on 60 cm high legs	1	OF #1 in room U59_south	1	an object in OF locales 10 14 5 and 8	0	room ILLUMINATED (fluorescent lights ON)	0	Lights ON 7 AM to 7 PM in housing colony	0	Tested during subjective night/sleep cycle (lights ON)	0	No surgery done	0	No lesion present	QNP	QNP 0.5	1	QNP	0.5					7	7	7	mp	Melissa Perreault	55	00:00:55:00	1	Standard OF trial				Q21	MSe3	9	Probing the environmental modulation of sensitization and compulsive checking	Probing the environmental modulation of sensitization and compulsive checking: influence of post-natal environment
	0000198	Q21MSe3022_09_5_0223_0000198	2002-10-08 10:59:00	3	Trackfile+Video	Q21MSe3022	583	1	160x160 cm table surface on 60 cm high legs	1	OF #1 in room U59_south	1	an object in OF locales 10 14 5 and 8	0	room ILLUMINATED (fluorescent lights ON)	0	Lights ON 7 AM to 7 PM in housing colony	0	Tested during subjective night/sleep cycle (lights ON)	0	No surgery done	0	No lesion present	QNP	QNP 0.5	1	QNP	0.5					9	9	9	mp	Melissa Perreault	55	00:00:55:00	1	Standard OF trial			removed 30 sec	Q21	MSe3	9	Probing the environmental modulation of sensitization and compulsive checking	Probing the environmental modulation of sensitization and compulsive checking: influence of post-natal environment
	0000199	Q21MSe3022_10_5_0045_0000199	2002-10-11 11:05:00	2	Trackfile+Pathplot	Q21MSe3022		1	160x160 cm table surface on 60 cm high legs	1	OF #1 in room U59_south	1	an object in OF locales 10 14 5 and 8	0	room ILLUMINATED (fluorescent lights ON)	0	Lights ON 7 AM to 7 PM in housing colony	0	Tested during subjective night/sleep cycle (lights ON)	0	No surgery done	0	No lesion present	QNP	QNP 0.5	1	QNP	0.5					10	10	10	mp	Melissa Perreault	55	00:00:55:00	1	Standard OF trial			removed 25s	Q21	MSe3	9	Probing the environmental modulation of sensitization and compulsive checking	Probing the environmental modulation of sensitization and compulsive checking: influence of post-natal environment
	0000203	Q21MSe3023_01_0_0105_0000203	2002-09-11 11:14:00	2	Trackfile+Pathplot	Q21MSe3023	483	1	160x160 cm table surface on 60 cm high legs	2	OF #2 in room U59_north	1	an object in OF locales 10 14 5 and 8	0	room ILLUMINATED (fluorescent lights ON)	0	Lights ON 7 AM to 7 PM in housing colony	0	Tested during subjective night/sleep cycle (lights ON)	0	No surgery done	0	No lesion present	SAL	SAL 0	1	SAL	0					1	1	1	mp	Melissa Perreault	55	00:00:55:00	1	Standard OF trial				Q21	MSe3	9	Probing the environmental modulation of sensitization and compulsive checking	Probing the environmental modulation of sensitization and compulsive checking: influence of post-natal environment
	0000205	Q21MSe3023_03_0_0188_0000205	2002-09-18 11:00:00	1	Trackfile+Pathplot+Video	Q21MSe3023	500	1	160x160 cm table surface on 60 cm high legs	2	OF #2 in room U59_north	1	an object in OF locales 10 14 5 and 8	0	room ILLUMINATED (fluorescent lights ON)	0	Lights ON 7 AM to 7 PM in housing colony	0	Tested during subjective night/sleep cycle (lights ON)	0	No surgery done	0	No lesion present	SAL	SAL 0	1	SAL	0					3	3	3	mp	Melissa Perreault	55	00:00:55:00	1	Standard OF trial				Q21	MSe3	9	Probing the environmental modulation of sensitization and compulsive checking	Probing the environmental modulation of sensitization and compulsive checking: influence of post-natal environment
	0000207	Q21MSe3023_05_0_0200_0000207	2002-09-24 10:48:00	1	Trackfile+Pathplot+Video	Q21MSe3023	520	1	160x160 cm table surface on 60 cm high legs	2	OF #2 in room U59_north	1	an object in OF locales 10 14 5 and 8	0	room ILLUMINATED (fluorescent lights ON)	0	Lights ON 7 AM to 7 PM in housing colony	0	Tested during subjective night/sleep cycle (lights ON)	0	No surgery done	0	No lesion present	SAL	SAL 0	1	SAL	0					5	5	5	mp	Melissa Perreault	55	00:00:55:00	1	Standard OF trial				Q21	MSe3	9	Probing the environmental modulation of sensitization and compulsive checking	Probing the environmental modulation of sensitization and compulsive checking: influence of post-natal environment
	0000209	Q21MSe3023_07_0_0212_0000209	2002-10-01 10:48:00	1	Trackfile+Pathplot+Video	Q21MSe3023	528	1	160x160 cm table surface on 60 cm high legs	2	OF #2 in room U59_north	1	an object in OF locales 10 14 5 and 8	0	room ILLUMINATED (fluorescent lights ON)	0	Lights ON 7 AM to 7 PM in housing colony	0	Tested during subjective night/sleep cycle (lights ON)	0	No surgery done	0	No lesion present	SAL	SAL 0	1	SAL	0					7	7	7	mp	Melissa Perreault	55	00:00:55:00	1	Standard OF trial				Q21	MSe3	9	Probing the environmental modulation of sensitization and compulsive checking	Probing the environmental modulation of sensitization and compulsive checking: influence of post-natal environment
	0000211	Q21MSe3023_09_0_0317_0000211	2002-10-08 11:00:00	3	Trackfile+Video	Q21MSe3023	544	1	160x160 cm table surface on 60 cm high legs	2	OF #2 in room U59_north	1	an object in OF locales 10 14 5 and 8	0	room ILLUMINATED (fluorescent lights ON)	0	Lights ON 7 AM to 7 PM in housing colony	0	Tested during subjective night/sleep cycle (lights ON)	0	No surgery done	0	No lesion present	SAL	SAL 0	1	SAL	0					9	9	9	mp	Melissa Perreault	55	00:00:55:00	1	Standard OF trial			samsung	Q21	MSe3	9	Probing the environmental modulation of sensitization and compulsive checking	Probing the environmental modulation of sensitization and compulsive checking: influence of post-natal environment
	0000212	Q21MSe3023_10_0_0009_0000212	2002-10-11 11:06:00	1	Trackfile+Pathplot+Video	Q21MSe3023		1	160x160 cm table surface on 60 cm high legs	2	OF #2 in room U59_north	1	an object in OF locales 10 14 5 and 8	0	room ILLUMINATED (fluorescent lights ON)	0	Lights ON 7 AM to 7 PM in housing colony	0	Tested during subjective night/sleep cycle (lights ON)	0	No surgery done	0	No lesion present	SAL	SAL 0	1	SAL	0					10	10	10	mp	Melissa Perreault	55	00:00:55:00	1	Standard OF trial				Q21	MSe3	9	Probing the environmental modulation of sensitization and compulsive checking	Probing the environmental modulation of sensitization and compulsive checking: influence of post-natal environment
	0000216	Q21MSe3026_01_5_0108_0000216	2002-09-11 15:11:00	2	Trackfile+Pathplot	Q21MSe3026	446	1	160x160 cm table surface on 60 cm high legs	2	OF #2 in room U59_north	1	an object in OF locales 10 14 5 and 8	0	room ILLUMINATED (fluorescent lights ON)	0	Lights ON 7 AM to 7 PM in housing colony	0	Tested during subjective night/sleep cycle (lights ON)	0	No surgery done	0	No lesion present	QNP	QNP 0.5	1	QNP	0.5					1	1	1	j?	JASMINE	55	00:00:55:00	1	Standard OF trial			removed 20 secs	Q21	MSe3	9	Probing the environmental modulation of sensitization and compulsive checking	Probing the environmental modulation of sensitization and compulsive checking: influence of post-natal environment
	0000218	Q21MSe3026_03_5_0191_0000218	2002-09-18 14:46:00	1	Trackfile+Pathplot+Video	Q21MSe3026	452	1	160x160 cm table surface on 60 cm high legs	2	OF #2 in room U59_north	1	an object in OF locales 10 14 5 and 8	0	room ILLUMINATED (fluorescent lights ON)	0	Lights ON 7 AM to 7 PM in housing colony	0	Tested during subjective night/sleep cycle (lights ON)	0	No surgery done	0	No lesion present	QNP	QNP 0.5	1	QNP	0.5					3	3	3	j?	JASMINE	55	00:00:55:00	1	Standard OF trial				Q21	MSe3	9	Probing the environmental modulation of sensitization and compulsive checking	Probing the environmental modulation of sensitization and compulsive checking: influence of post-natal environment
	0000220	Q21MSe3026_05_5_0203_0000220	2002-09-24 14:59:00	1	Trackfile+Pathplot+Video	Q21MSe3026	456	1	160x160 cm table surface on 60 cm high legs	2	OF #2 in room U59_north	1	an object in OF locales 10 14 5 and 8	0	room ILLUMINATED (fluorescent lights ON)	0	Lights ON 7 AM to 7 PM in housing colony	0	Tested during subjective night/sleep cycle (lights ON)	0	No surgery done	0	No lesion present	QNP	QNP 0.5	1	QNP	0.5					5	5	5	j?	JASMINE	55	00:00:55:00	1	Standard OF trial			removed 23 secs	Q21	MSe3	9	Probing the environmental modulation of sensitization and compulsive checking	Probing the environmental modulation of sensitization and compulsive checking: influence of post-natal environment
	0000222	Q21MSe3026_07_5_0215_0000222	2002-10-01 14:35:00	1	Trackfile+Pathplot+Video	Q21MSe3026	466	1	160x160 cm table surface on 60 cm high legs	2	OF #2 in room U59_north	1	an object in OF locales 10 14 5 and 8	0	room ILLUMINATED (fluorescent lights ON)	0	Lights ON 7 AM to 7 PM in housing colony	0	Tested during subjective night/sleep cycle (lights ON)	0	No surgery done	0	No lesion present	QNP	QNP 0.5	1	QNP	0.5					7	7	7	j?	JASMINE	55	00:00:55:00	1	Standard OF trial				Q21	MSe3	9	Probing the environmental modulation of sensitization and compulsive checking	Probing the environmental modulation of sensitization and compulsive checking: influence of post-natal environment
	0000224	Q21MSe3026_09_5_0320_0000224	2002-10-08 14:46:00	3	Trackfile+Video	Q21MSe3026	461	1	160x160 cm table surface on 60 cm high legs	2	OF #2 in room U59_north	1	an object in OF locales 10 14 5 and 8	0	room ILLUMINATED (fluorescent lights ON)	0	Lights ON 7 AM to 7 PM in housing colony	0	Tested during subjective night/sleep cycle (lights ON)	0	No surgery done	0	No lesion present	QNP	QNP 0.5	1	QNP	0.5					9	9	9	j?	JASMINE	55	00:00:55:00	1	Standard OF trial			samsung	Q21	MSe3	9	Probing the environmental modulation of sensitization and compulsive checking	Probing the environmental modulation of sensitization and compulsive checking: influence of post-natal environment
	0000225	Q21MSe3026_10_5_0012_0000225	2002-10-11 14:49:00	1	Trackfile+Pathplot+Video	Q21MSe3026		1	160x160 cm table surface on 60 cm high legs	2	OF #2 in room U59_north	1	an object in OF locales 10 14 5 and 8	0	room ILLUMINATED (fluorescent lights ON)	0	Lights ON 7 AM to 7 PM in housing colony	0	Tested during subjective night/sleep cycle (lights ON)	0	No surgery done	0	No lesion present	QNP	QNP 0.5	1	QNP	0.5					10	10	10	j?	JASMINE	55	00:00:55:00	1	Standard OF trial			removed 15 sec	Q21	MSe3	9	Probing the environmental modulation of sensitization and compulsive checking	Probing the environmental modulation of sensitization and compulsive checking: influence of post-natal environment
	0000229	Q21MSe3027_01_0_0084_0000229	2002-09-11 15:10:00	1	Trackfile+Pathplot+Video	Q21MSe3027	388	1	160x160 cm table surface on 60 cm high legs	1	OF #1 in room U59_south	1	an object in OF locales 10 14 5 and 8	0	room ILLUMINATED (fluorescent lights ON)	0	Lights ON 7 AM to 7 PM in housing colony	0	Tested during subjective night/sleep cycle (lights ON)	0	No surgery done	0	No lesion present	SAL	SAL 0	1	SAL	0					1	1	1	j?	JASMINE	55	00:00:55:00	1	Standard OF trial				Q21	MSe3	9	Probing the environmental modulation of sensitization and compulsive checking	Probing the environmental modulation of sensitization and compulsive checking: influence of post-natal environment
	0000231	Q21MSe3027_03_0_0102_0000231	2002-09-18 14:45:00	1	Trackfile+Pathplot+Video	Q21MSe3027	404	1	160x160 cm table surface on 60 cm high legs	1	OF #1 in room U59_south	1	an object in OF locales 10 14 5 and 8	0	room ILLUMINATED (fluorescent lights ON)	0	Lights ON 7 AM to 7 PM in housing colony	0	Tested during subjective night/sleep cycle (lights ON)	0	No surgery done	0	No lesion present	SAL	SAL 0	1	SAL	0					3	3	3	j?	JASMINE	55	00:00:55:00	1	Standard OF trial			removed 12 secs	Q21	MSe3	9	Probing the environmental modulation of sensitization and compulsive checking	Probing the environmental modulation of sensitization and compulsive checking: influence of post-natal environment
	0000233	Q21MSe3027_05_0_0138_0000233	2002-09-24 14:58:00	1	Trackfile+Pathplot+Video	Q21MSe3027	414	1	160x160 cm table surface on 60 cm high legs	1	OF #1 in room U59_south	1	an object in OF locales 10 14 5 and 8	0	room ILLUMINATED (fluorescent lights ON)	0	Lights ON 7 AM to 7 PM in housing colony	0	Tested during subjective night/sleep cycle (lights ON)	0	No surgery done	0	No lesion present	SAL	SAL 0	1	SAL	0					5	5	5	j?	JASMINE	55	00:00:55:00	1	Standard OF trial			removed 16 secs	Q21	MSe3	9	Probing the environmental modulation of sensitization and compulsive checking	Probing the environmental modulation of sensitization and compulsive checking: influence of post-natal environment
	0000235	Q21MSe3027_07_0_0302_0000235	2002-10-01 14:35:00	1	Trackfile+Pathplot+Video	Q21MSe3027	432	1	160x160 cm table surface on 60 cm high legs	1	OF #1 in room U59_south	1	an object in OF locales 10 14 5 and 8	0	room ILLUMINATED (fluorescent lights ON)	0	Lights ON 7 AM to 7 PM in housing colony	0	Tested during subjective night/sleep cycle (lights ON)	0	No surgery done	0	No lesion present	SAL	SAL 0	1	SAL	0					7	7	7	j?	JASMINE	55	00:00:55:00	1	Standard OF trial			removed 62 secs	Q21	MSe3	9	Probing the environmental modulation of sensitization and compulsive checking	Probing the environmental modulation of sensitization and compulsive checking: influence of post-natal environment
	0000237	Q21MSe3027_09_0_0226_0000237	2002-10-08 14:45:00	3	Trackfile+Video	Q21MSe3027	429	1	160x160 cm table surface on 60 cm high legs	1	OF #1 in room U59_south	1	an object in OF locales 10 14 5 and 8	0	room ILLUMINATED (fluorescent lights ON)	0	Lights ON 7 AM to 7 PM in housing colony	0	Tested during subjective night/sleep cycle (lights ON)	0	No surgery done	0	No lesion present	SAL	SAL 0	1	SAL	0					9	9	9	j?	JASMINE	55	00:00:55:00	1	Standard OF trial				Q21	MSe3	9	Probing the environmental modulation of sensitization and compulsive checking	Probing the environmental modulation of sensitization and compulsive checking: influence of post-natal environment
	0000238	Q21MSe3027_10_0_0048_0000238	2002-10-11 14:48:00	2	Trackfile+Pathplot	Q21MSe3027		1	160x160 cm table surface on 60 cm high legs	1	OF #1 in room U59_south	1	an object in OF locales 10 14 5 and 8	0	room ILLUMINATED (fluorescent lights ON)	0	Lights ON 7 AM to 7 PM in housing colony	0	Tested during subjective night/sleep cycle (lights ON)	0	No surgery done	0	No lesion present	SAL	SAL 0	1	SAL	0					10	10	10	j?	JASMINE	55	00:00:55:00	1	Standard OF trial			removed 43secs	Q21	MSe3	9	Probing the environmental modulation of sensitization and compulsive checking	Probing the environmental modulation of sensitization and compulsive checking: influence of post-natal environment
	0000242	Q21MSe3030_01_5_0000_0000242	2002-09-10 10:05:00	6	Video	Q21MSe3030	489	1	160x160 cm table surface on 60 cm high legs	2	OF #2 in room U59_north	1	an object in OF locales 10 14 5 and 8	0	room ILLUMINATED (fluorescent lights ON)	0	Lights ON 7 AM to 7 PM in housing colony	0	Tested during subjective night/sleep cycle (lights ON)	0	No surgery done	0	No lesion present	QNP	QNP 0.5	1	QNP	0.5					1	1	1	mp	Melissa Perreault	55		1	Standard OF trial				Q21	MSe3	9	Probing the environmental modulation of sensitization and compulsive checking	Probing the environmental modulation of sensitization and compulsive checking: influence of post-natal environment
	0000244	Q21MSe3030_03_5_0178_0000244	2002-09-17 09:34:00	1	Trackfile+Pathplot+Video	Q21MSe3030	499	1	160x160 cm table surface on 60 cm high legs	2	OF #2 in room U59_north	1	an object in OF locales 10 14 5 and 8	0	room ILLUMINATED (fluorescent lights ON)	0	Lights ON 7 AM to 7 PM in housing colony	0	Tested during subjective night/sleep cycle (lights ON)	0	No surgery done	0	No lesion present	QNP	QNP 0.5	1	QNP	0.5					3	3	3	mp	Melissa Perreault	55	00:00:55:00	1	Standard OF trial				Q21	MSe3	9	Probing the environmental modulation of sensitization and compulsive checking	Probing the environmental modulation of sensitization and compulsive checking: influence of post-natal environment
	0000246	Q21MSe3030_05_5_0193_0000246	2002-09-23 09:48:00	1	Trackfile+Pathplot+Video	Q21MSe3030	498	1	160x160 cm table surface on 60 cm high legs	2	OF #2 in room U59_north	1	an object in OF locales 10 14 5 and 8	0	room ILLUMINATED (fluorescent lights ON)	0	Lights ON 7 AM to 7 PM in housing colony	0	Tested during subjective night/sleep cycle (lights ON)	0	No surgery done	0	No lesion present	QNP	QNP 0.5	1	QNP	0.5					5	5	5	mp	Melissa Perreault	55	00:00:55:00	1	Standard OF trial				Q21	MSe3	9	Probing the environmental modulation of sensitization and compulsive checking	Probing the environmental modulation of sensitization and compulsive checking: influence of post-natal environment
	0000248	Q21MSe3030_07_5_0205_0000248	2002-09-30 09:30:00	1	Trackfile+Pathplot+Video	Q21MSe3030	502	1	160x160 cm table surface on 60 cm high legs	2	OF #2 in room U59_north	1	an object in OF locales 10 14 5 and 8	0	room ILLUMINATED (fluorescent lights ON)	0	Lights ON 7 AM to 7 PM in housing colony	0	Tested during subjective night/sleep cycle (lights ON)	0	No surgery done	0	No lesion present	QNP	QNP 0.5	1	QNP	0.5					7	7	7	mp	Melissa Perreault	55	00:00:55:00	1	Standard OF trial				Q21	MSe3	9	Probing the environmental modulation of sensitization and compulsive checking	Probing the environmental modulation of sensitization and compulsive checking: influence of post-natal environment
	0000250	Q21MSe3030_09_5_0310_0000250	2002-10-07 09:34:00	3	Trackfile+Video	Q21MSe3030	497	1	160x160 cm table surface on 60 cm high legs	2	OF #2 in room U59_north	1	an object in OF locales 10 14 5 and 8	0	room ILLUMINATED (fluorescent lights ON)	0	Lights ON 7 AM to 7 PM in housing colony	0	Tested during subjective night/sleep cycle (lights ON)	0	No surgery done	0	No lesion present	QNP	QNP 0.5	1	QNP	0.5					9	9	9	mp	Melissa Perreault	55	00:00:55:00	1	Standard OF trial			samsung	Q21	MSe3	9	Probing the environmental modulation of sensitization and compulsive checking	Probing the environmental modulation of sensitization and compulsive checking: influence of post-natal environment
	0000251	Q21MSe3030_10_5_0002_0000251	2002-10-10 10:22:00	1	Trackfile+Pathplot+Video	Q21MSe3030	507	1	160x160 cm table surface on 60 cm high legs	2	OF #2 in room U59_north	1	an object in OF locales 10 14 5 and 8	0	room ILLUMINATED (fluorescent lights ON)	0	Lights ON 7 AM to 7 PM in housing colony	0	Tested during subjective night/sleep cycle (lights ON)	0	No surgery done	0	No lesion present	QNP	QNP 0.5	1	QNP	0.5					10	10	10	mp	Melissa Perreault	55	00:00:55:00	1	Standard OF trial				Q21	MSe3	9	Probing the environmental modulation of sensitization and compulsive checking	Probing the environmental modulation of sensitization and compulsive checking: influence of post-natal environment
	0000255	Q21MSe3031_01_0_0086_0000255	2002-09-10 10:04:00	1	Trackfile+Pathplot+Video	Q21MSe3031	504	1	160x160 cm table surface on 60 cm high legs	1	OF #1 in room U59_south	1	an object in OF locales 10 14 5 and 8	0	room ILLUMINATED (fluorescent lights ON)	0	Lights ON 7 AM to 7 PM in housing colony	0	Tested during subjective night/sleep cycle (lights ON)	0	No surgery done	0	No lesion present	SAL	SAL 0	1	SAL	0					1	1	1	mp	Melissa Perreault	55	00:00:55:00	1	Standard OF trial				Q21	MSe3	9	Probing the environmental modulation of sensitization and compulsive checking	Probing the environmental modulation of sensitization and compulsive checking: influence of post-natal environment
	0000257	Q21MSe3031_03_0_0092_0000257	2002-09-17 09:33:00	1	Trackfile+Pathplot+Video	Q21MSe3031	531	1	160x160 cm table surface on 60 cm high legs	1	OF #1 in room U59_south	1	an object in OF locales 10 14 5 and 8	0	room ILLUMINATED (fluorescent lights ON)	0	Lights ON 7 AM to 7 PM in housing colony	0	Tested during subjective night/sleep cycle (lights ON)	0	No surgery done	0	No lesion present	SAL	SAL 0	1	SAL	0					3	3	3	mp	Melissa Perreault	55	00:00:55:00	1	Standard OF trial			removed 93 secs	Q21	MSe3	9	Probing the environmental modulation of sensitization and compulsive checking	Probing the environmental modulation of sensitization and compulsive checking: influence of post-natal environment
	0000259	Q21MSe3031_05_0_0128_0000259	2002-09-23 09:47:00	1	Trackfile+Pathplot+Video	Q21MSe3031	544	1	160x160 cm table surface on 60 cm high legs	1	OF #1 in room U59_south	1	an object in OF locales 10 14 5 and 8	0	room ILLUMINATED (fluorescent lights ON)	0	Lights ON 7 AM to 7 PM in housing colony	0	Tested during subjective night/sleep cycle (lights ON)	0	No surgery done	0	No lesion present	SAL	SAL 0	1	SAL	0					5	5	5	mp	Melissa Perreault	55	00:00:55:00	1	Standard OF trial				Q21	MSe3	9	Probing the environmental modulation of sensitization and compulsive checking	Probing the environmental modulation of sensitization and compulsive checking: influence of post-natal environment
	0000261	Q21MSe3031_07_0_0140_0000261	2002-09-30 09:29:00	1	Trackfile+Pathplot+Video	Q21MSe3031	565	1	160x160 cm table surface on 60 cm high legs	1	OF #1 in room U59_south	1	an object in OF locales 10 14 5 and 8	0	room ILLUMINATED (fluorescent lights ON)	0	Lights ON 7 AM to 7 PM in housing colony	0	Tested during subjective night/sleep cycle (lights ON)	0	No surgery done	0	No lesion present	SAL	SAL 0	1	SAL	0					7	7	7	mp	Melissa Perreault	55	00:00:55:00	1	Standard OF trial				Q21	MSe3	9	Probing the environmental modulation of sensitization and compulsive checking	Probing the environmental modulation of sensitization and compulsive checking: influence of post-natal environment
	0000263	Q21MSe3031_09_0_0216_0000263	2002-10-07 09:33:00	3	Trackfile+Video	Q21MSe3031	569	1	160x160 cm table surface on 60 cm high legs	1	OF #1 in room U59_south	1	an object in OF locales 10 14 5 and 8	0	room ILLUMINATED (fluorescent lights ON)	0	Lights ON 7 AM to 7 PM in housing colony	0	Tested during subjective night/sleep cycle (lights ON)	0	No surgery done	0	No lesion present	SAL	SAL 0	1	SAL	0					9	9	9	mp	Melissa Perreault	55	00:00:55:00	1	Standard OF trial			removed 3 secs	Q21	MSe3	9	Probing the environmental modulation of sensitization and compulsive checking	Probing the environmental modulation of sensitization and compulsive checking: influence of post-natal environment
	0000264	Q21MSe3031_10_0_0038_0000264	2002-10-10 10:21:00	2	Trackfile+Pathplot	Q21MSe3031	593	1	160x160 cm table surface on 60 cm high legs	1	OF #1 in room U59_south	1	an object in OF locales 10 14 5 and 8	0	room ILLUMINATED (fluorescent lights ON)	0	Lights ON 7 AM to 7 PM in housing colony	0	Tested during subjective night/sleep cycle (lights ON)	0	No surgery done	0	No lesion present	SAL	SAL 0	1	SAL	0					10	10	10	mp	Melissa Perreault	55	00:00:55:00	1	Standard OF trial			removed 40s	Q21	MSe3	9	Probing the environmental modulation of sensitization and compulsive checking	Probing the environmental modulation of sensitization and compulsive checking: influence of post-natal environment
	0000268	Q21MSe3034_01_5_0089_0000268	2002-09-10 14:04:00	1	Trackfile+Pathplot+Video	Q21MSe3034	463	1	160x160 cm table surface on 60 cm high legs	1	OF #1 in room U59_south	1	an object in OF locales 10 14 5 and 8	0	room ILLUMINATED (fluorescent lights ON)	0	Lights ON 7 AM to 7 PM in housing colony	0	Tested during subjective night/sleep cycle (lights ON)	0	No surgery done	0	No lesion present	QNP	QNP 0.5	1	QNP	0.5					1	1	1	j?	JASMINE	55	00:00:55:00	1	Standard OF trial				Q21	MSe3	9	Probing the environmental modulation of sensitization and compulsive checking	Probing the environmental modulation of sensitization and compulsive checking: influence of post-natal environment
	0000270	Q21MSe3034_03_5_0095_0000270	2002-09-17 13:51:00	1	Trackfile+Pathplot+Video	Q21MSe3034	481	1	160x160 cm table surface on 60 cm high legs	1	OF #1 in room U59_south	1	an object in OF locales 10 14 5 and 8	0	room ILLUMINATED (fluorescent lights ON)	0	Lights ON 7 AM to 7 PM in housing colony	0	Tested during subjective night/sleep cycle (lights ON)	0	No surgery done	0	No lesion present	QNP	QNP 0.5	1	QNP	0.5					3	3	3	j?	JASMINE	55	00:00:55:00	1	Standard OF trial				Q21	MSe3	9	Probing the environmental modulation of sensitization and compulsive checking	Probing the environmental modulation of sensitization and compulsive checking: influence of post-natal environment
	0000272	Q21MSe3034_05_5_0131_0000272	2002-09-23 13:44:00	1	Trackfile+Pathplot+Video	Q21MSe3034	485	1	160x160 cm table surface on 60 cm high legs	1	OF #1 in room U59_south	1	an object in OF locales 10 14 5 and 8	0	room ILLUMINATED (fluorescent lights ON)	0	Lights ON 7 AM to 7 PM in housing colony	0	Tested during subjective night/sleep cycle (lights ON)	0	No surgery done	0	No lesion present	QNP	QNP 0.5	1	QNP	0.5					5	5	5	j?	JASMINE	55	00:00:55:00	1	Standard OF trial			removed 4 secs	Q21	MSe3	9	Probing the environmental modulation of sensitization and compulsive checking	Probing the environmental modulation of sensitization and compulsive checking: influence of post-natal environment
	0000274	Q21MSe3034_07_5_0143_0000274	2002-09-30 13:34:00	1	Trackfile+Pathplot+Video	Q21MSe3034	500	1	160x160 cm table surface on 60 cm high legs	1	OF #1 in room U59_south	1	an object in OF locales 10 14 5 and 8	0	room ILLUMINATED (fluorescent lights ON)	0	Lights ON 7 AM to 7 PM in housing colony	0	Tested during subjective night/sleep cycle (lights ON)	0	No surgery done	0	No lesion present	QNP	QNP 0.5	1	QNP	0.5					7	7	7	j?	JASMINE	55	00:00:55:00	1	Standard OF trial			removed 20 secs	Q21	MSe3	9	Probing the environmental modulation of sensitization and compulsive checking	Probing the environmental modulation of sensitization and compulsive checking: influence of post-natal environment
	0000276	Q21MSe3034_09_5_0219_0000276	2002-10-07 12:05:00	3	Trackfile+Video	Q21MSe3034	511	1	160x160 cm table surface on 60 cm high legs	1	OF #1 in room U59_south	1	an object in OF locales 10 14 5 and 8	0	room ILLUMINATED (fluorescent lights ON)	0	Lights ON 7 AM to 7 PM in housing colony	0	Tested during subjective night/sleep cycle (lights ON)	0	No surgery done	0	No lesion present	QNP	QNP 0.5	1	QNP	0.5					9	9	9	j?	JASMINE	55	00:00:55:00	1	Standard OF trial			removed 4 secs	Q21	MSe3	9	Probing the environmental modulation of sensitization and compulsive checking	Probing the environmental modulation of sensitization and compulsive checking: influence of post-natal environment
	0000277	Q21MSe3034_10_5_0039_0000277	2002-10-10 11:51:00	2	Trackfile+Pathplot	Q21MSe3034	513	1	160x160 cm table surface on 60 cm high legs	1	OF #1 in room U59_south	1	an object in OF locales 10 14 5 and 8	0	room ILLUMINATED (fluorescent lights ON)	0	Lights ON 7 AM to 7 PM in housing colony	0	Tested during subjective night/sleep cycle (lights ON)	0	No surgery done	0	No lesion present	QNP	QNP 0.5	1	QNP	0.5					10	10	10	j?	JASMINE	55	00:00:55:00	1	Standard OF trial			removed 102s	Q21	MSe3	9	Probing the environmental modulation of sensitization and compulsive checking	Probing the environmental modulation of sensitization and compulsive checking: influence of post-natal environment
	0000281	Q21MSe3035_01_0_0438_0000281	2002-09-10 11:51:00	1	Trackfile+Pathplot+Video	Q21MSe3035	477	1	160x160 cm table surface on 60 cm high legs	2	OF #2 in room U59_north	1	an object in OF locales 10 14 5 and 8	0	room ILLUMINATED (fluorescent lights ON)	0	Lights ON 7 AM to 7 PM in housing colony	0	Tested during subjective night/sleep cycle (lights ON)	0	No surgery done	0	No lesion present	SAL	SAL 0	1	SAL	0					1	1	1	j?	JASMINE	55	00:00:55:00	1	Standard OF trial				Q21	MSe3	9	Probing the environmental modulation of sensitization and compulsive checking	Probing the environmental modulation of sensitization and compulsive checking: influence of post-natal environment
	0000283	Q21MSe3035_03_0_0181_0000283	2002-09-17 13:52:00	1	Trackfile+Pathplot+Video	Q21MSe3035	496	1	160x160 cm table surface on 60 cm high legs	2	OF #2 in room U59_north	1	an object in OF locales 10 14 5 and 8	0	room ILLUMINATED (fluorescent lights ON)	0	Lights ON 7 AM to 7 PM in housing colony	0	Tested during subjective night/sleep cycle (lights ON)	0	No surgery done	0	No lesion present	SAL	SAL 0	1	SAL	0					3	3	3	j?	JASMINE	55	00:00:55:00	1	Standard OF trial			removed 40 secs	Q21	MSe3	9	Probing the environmental modulation of sensitization and compulsive checking	Probing the environmental modulation of sensitization and compulsive checking: influence of post-natal environment
	0000285	Q21MSe3035_05_0_0196_0000285	2002-09-23 13:45:00	1	Trackfile+Pathplot+Video	Q21MSe3035	505	1	160x160 cm table surface on 60 cm high legs	2	OF #2 in room U59_north	1	an object in OF locales 10 14 5 and 8	0	room ILLUMINATED (fluorescent lights ON)	0	Lights ON 7 AM to 7 PM in housing colony	0	Tested during subjective night/sleep cycle (lights ON)	0	No surgery done	0	No lesion present	SAL	SAL 0	1	SAL	0					5	5	5	j?	JASMINE	55	00:00:55:00	1	Standard OF trial				Q21	MSe3	9	Probing the environmental modulation of sensitization and compulsive checking	Probing the environmental modulation of sensitization and compulsive checking: influence of post-natal environment
	0000287	Q21MSe3035_07_0_0208_0000287	2002-09-30 13:35:00	1	Trackfile+Pathplot+Video	Q21MSe3035	521	1	160x160 cm table surface on 60 cm high legs	2	OF #2 in room U59_north	1	an object in OF locales 10 14 5 and 8	0	room ILLUMINATED (fluorescent lights ON)	0	Lights ON 7 AM to 7 PM in housing colony	0	Tested during subjective night/sleep cycle (lights ON)	0	No surgery done	0	No lesion present	SAL	SAL 0	1	SAL	0					7	7	7	j?	JASMINE	55	00:00:55:00	1	Standard OF trial			removed 7 secs	Q21	MSe3	9	Probing the environmental modulation of sensitization and compulsive checking	Probing the environmental modulation of sensitization and compulsive checking: influence of post-natal environment
	0000289	Q21MSe3035_09_0_0313_0000289	2002-10-07 13:52:00	3	Trackfile+Video	Q21MSe3035	541	1	160x160 cm table surface on 60 cm high legs	2	OF #2 in room U59_north	1	an object in OF locales 10 14 5 and 8	0	room ILLUMINATED (fluorescent lights ON)	0	Lights ON 7 AM to 7 PM in housing colony	0	Tested during subjective night/sleep cycle (lights ON)	0	No surgery done	0	No lesion present	SAL	SAL 0	1	SAL	0					9	9	9	j?	JASMINE	55	00:00:55:00	1	Standard OF trial			samsung removed 10 seconds from end	Q21	MSe3	9	Probing the environmental modulation of sensitization and compulsive checking	Probing the environmental modulation of sensitization and compulsive checking: influence of post-natal environment
	0000290	Q21MSe3035_10_0_0003_0000290	2002-10-10 11:52:00	1	Trackfile+Pathplot+Video	Q21MSe3035	549	1	160x160 cm table surface on 60 cm high legs	2	OF #2 in room U59_north	1	an object in OF locales 10 14 5 and 8	0	room ILLUMINATED (fluorescent lights ON)	0	Lights ON 7 AM to 7 PM in housing colony	0	Tested during subjective night/sleep cycle (lights ON)	0	No surgery done	0	No lesion present	SAL	SAL 0	1	SAL	0					10	10	10	j?	JASMINE	55	00:00:55:00	1	Standard OF trial				Q21	MSe3	9	Probing the environmental modulation of sensitization and compulsive checking	Probing the environmental modulation of sensitization and compulsive checking: influence of post-natal environment
	0000294	Q21MSe3038_01_5_0104_0000294	2002-09-11 10:01:00	2	Trackfile+Pathplot	Q21MSe3038	502	1	160x160 cm table surface on 60 cm high legs	2	OF #2 in room U59_north	1	an object in OF locales 10 14 5 and 8	0	room ILLUMINATED (fluorescent lights ON)	0	Lights ON 7 AM to 7 PM in housing colony	0	Tested during subjective night/sleep cycle (lights ON)	0	No surgery done	0	No lesion present	QNP	QNP 0.5	1	QNP	0.5					1	1	1	mp	Melissa Perreault	55	00:00:55:00	1	Standard OF trial			thin split stripe on back	Q21	MSe3	9	Probing the environmental modulation of sensitization and compulsive checking	Probing the environmental modulation of sensitization and compulsive checking: influence of post-natal environment
	0000296	Q21MSe3038_03_5_0187_0000296	2002-09-18 09:49:00	1	Trackfile+Pathplot+Video	Q21MSe3038	507	1	160x160 cm table surface on 60 cm high legs	2	OF #2 in room U59_north	1	an object in OF locales 10 14 5 and 8	0	room ILLUMINATED (fluorescent lights ON)	0	Lights ON 7 AM to 7 PM in housing colony	0	Tested during subjective night/sleep cycle (lights ON)	0	No surgery done	0	No lesion present	QNP	QNP 0.5	1	QNP	0.5					3	3	3	mp	Melissa Perreault	55	00:00:55:00	1	Standard OF trial				Q21	MSe3	9	Probing the environmental modulation of sensitization and compulsive checking	Probing the environmental modulation of sensitization and compulsive checking: influence of post-natal environment
	0000298	Q21MSe3038_05_5_0199_0000298	2002-09-24 09:37:00	1	Trackfile+Pathplot+Video	Q21MSe3038	518	1	160x160 cm table surface on 60 cm high legs	2	OF #2 in room U59_north	1	an object in OF locales 10 14 5 and 8	0	room ILLUMINATED (fluorescent lights ON)	0	Lights ON 7 AM to 7 PM in housing colony	0	Tested during subjective night/sleep cycle (lights ON)	0	No surgery done	0	No lesion present	QNP	QNP 0.5	1	QNP	0.5					5	5	5	mp	Melissa Perreault	55	00:00:55:00	1	Standard OF trial				Q21	MSe3	9	Probing the environmental modulation of sensitization and compulsive checking	Probing the environmental modulation of sensitization and compulsive checking: influence of post-natal environment
	0000300	Q21MSe3038_07_5_0211_0000300	2002-10-01 09:39:00	1	Trackfile+Pathplot+Video	Q21MSe3038	539	1	160x160 cm table surface on 60 cm high legs	2	OF #2 in room U59_north	1	an object in OF locales 10 14 5 and 8	0	room ILLUMINATED (fluorescent lights ON)	0	Lights ON 7 AM to 7 PM in housing colony	0	Tested during subjective night/sleep cycle (lights ON)	0	No surgery done	0	No lesion present	QNP	QNP 0.5	1	QNP	0.5					7	7	7	mp	Melissa Perreault	55	00:00:55:00	1	Standard OF trial			removed 27 secs	Q21	MSe3	9	Probing the environmental modulation of sensitization and compulsive checking	Probing the environmental modulation of sensitization and compulsive checking: influence of post-natal environment
	0000302	Q21MSe3038_09_5_0316_0000302	2002-10-08 09:49:00	1	Trackfile+Pathplot+Video	Q21MSe3038	548	1	160x160 cm table surface on 60 cm high legs	2	OF #2 in room U59_north	1	an object in OF locales 10 14 5 and 8	0	room ILLUMINATED (fluorescent lights ON)	0	Lights ON 7 AM to 7 PM in housing colony	0	Tested during subjective night/sleep cycle (lights ON)	0	No surgery done	0	No lesion present	QNP	QNP 0.5	1	QNP	0.5					9	9	9	mp	Melissa Perreault	55	00:00:55:00	1	Standard OF trial			samsung	Q21	MSe3	9	Probing the environmental modulation of sensitization and compulsive checking	Probing the environmental modulation of sensitization and compulsive checking: influence of post-natal environment
	0000303	Q21MSe3038_10_5_0008_0000303	2002-10-11 09:56:00	1	Trackfile+Pathplot+Video	Q21MSe3038		1	160x160 cm table surface on 60 cm high legs	2	OF #2 in room U59_north	1	an object in OF locales 10 14 5 and 8	0	room ILLUMINATED (fluorescent lights ON)	0	Lights ON 7 AM to 7 PM in housing colony	0	Tested during subjective night/sleep cycle (lights ON)	0	No surgery done	0	No lesion present	QNP	QNP 0.5	1	QNP	0.5					10	10	10	mp	Melissa Perreault	55	00:00:55:00	1	Standard OF trial			very jittery video	Q21	MSe3	9	Probing the environmental modulation of sensitization and compulsive checking	Probing the environmental modulation of sensitization and compulsive checking: influence of post-natal environment
	0000307	Q21MSe3039_01_0_0080_0000307	2002-09-11 10:00:00	1	Trackfile+Pathplot+Video	Q21MSe3039	486	1	160x160 cm table surface on 60 cm high legs	1	OF #1 in room U59_south	1	an object in OF locales 10 14 5 and 8	0	room ILLUMINATED (fluorescent lights ON)	0	Lights ON 7 AM to 7 PM in housing colony	0	Tested during subjective night/sleep cycle (lights ON)	0	No surgery done	0	No lesion present	SAL	SAL 0	1	SAL	0					1	1	1	mp	Melissa Perreault	55	00:00:55:00	1	Standard OF trial			removed 200s	Q21	MSe3	9	Probing the environmental modulation of sensitization and compulsive checking	Probing the environmental modulation of sensitization and compulsive checking: influence of post-natal environment
	0000309	Q21MSe3039_03_0_0098_0000309	2002-09-18 09:48:00	1	Trackfile+Pathplot+Video	Q21MSe3039	510	1	160x160 cm table surface on 60 cm high legs	1	OF #1 in room U59_south	1	an object in OF locales 10 14 5 and 8	0	room ILLUMINATED (fluorescent lights ON)	0	Lights ON 7 AM to 7 PM in housing colony	0	Tested during subjective night/sleep cycle (lights ON)	0	No surgery done	0	No lesion present	SAL	SAL 0	1	SAL	0					3	3	3	mp	Melissa Perreault	55	00:00:55:00	1	Standard OF trial			removed 78 secs	Q21	MSe3	9	Probing the environmental modulation of sensitization and compulsive checking	Probing the environmental modulation of sensitization and compulsive checking: influence of post-natal environment
	0000311	Q21MSe3039_05_0_0134_0000311	2002-09-24 09:36:00	1	Trackfile+Pathplot+Video	Q21MSe3039	533	1	160x160 cm table surface on 60 cm high legs	1	OF #1 in room U59_south	1	an object in OF locales 10 14 5 and 8	0	room ILLUMINATED (fluorescent lights ON)	0	Lights ON 7 AM to 7 PM in housing colony	0	Tested during subjective night/sleep cycle (lights ON)	0	No surgery done	0	No lesion present	SAL	SAL 0	1	SAL	0					5	5	5	mp	Melissa Perreault	55	00:00:55:00	1	Standard OF trial				Q21	MSe3	9	Probing the environmental modulation of sensitization and compulsive checking	Probing the environmental modulation of sensitization and compulsive checking: influence of post-natal environment
	0000313	Q21MSe3039_07_0_0298_0000313	2002-10-01 09:38:00	1	Trackfile+Pathplot+Video	Q21MSe3039	551	1	160x160 cm table surface on 60 cm high legs	1	OF #1 in room U59_south	1	an object in OF locales 10 14 5 and 8	0	room ILLUMINATED (fluorescent lights ON)	0	Lights ON 7 AM to 7 PM in housing colony	0	Tested during subjective night/sleep cycle (lights ON)	0	No surgery done	0	No lesion present	SAL	SAL 0	1	SAL	0					7	7	7	mp	Melissa Perreault	55	00:00:55:00	1	Standard OF trial			removed 20 secs	Q21	MSe3	9	Probing the environmental modulation of sensitization and compulsive checking	Probing the environmental modulation of sensitization and compulsive checking: influence of post-natal environment
	0000315	Q21MSe3039_09_0_0222_0000315	2002-10-08 09:48:00	1	Trackfile+Pathplot+Video	Q21MSe3039	562	1	160x160 cm table surface on 60 cm high legs	1	OF #1 in room U59_south	1	an object in OF locales 10 14 5 and 8	0	room ILLUMINATED (fluorescent lights ON)	0	Lights ON 7 AM to 7 PM in housing colony	0	Tested during subjective night/sleep cycle (lights ON)	0	No surgery done	0	No lesion present	SAL	SAL 0	1	SAL	0					9	9	9	mp	Melissa Perreault	55	00:00:55:00	1	Standard OF trial			removed 30 secs	Q21	MSe3	9	Probing the environmental modulation of sensitization and compulsive checking	Probing the environmental modulation of sensitization and compulsive checking: influence of post-natal environment
	0000316	Q21MSe3039_10_0_0044_0000316	2002-10-11 09:55:00	2	Trackfile+Pathplot	Q21MSe3039		1	160x160 cm table surface on 60 cm high legs	1	OF #1 in room U59_south	1	an object in OF locales 10 14 5 and 8	0	room ILLUMINATED (fluorescent lights ON)	0	Lights ON 7 AM to 7 PM in housing colony	0	Tested during subjective night/sleep cycle (lights ON)	0	No surgery done	0	No lesion present	SAL	SAL 0	1	SAL	0					10	10	10	mp	Melissa Perreault	55	00:00:55:00	1	Standard OF trial				Q21	MSe3	9	Probing the environmental modulation of sensitization and compulsive checking	Probing the environmental modulation of sensitization and compulsive checking: influence of post-natal environment
	0000320	Q21MSe3042_01_5_0083_0000320	2002-09-11 13:56:00	1	Trackfile+Pathplot+Video	Q21MSe3042	424	1	160x160 cm table surface on 60 cm high legs	1	OF #1 in room U59_south	1	an object in OF locales 10 14 5 and 8	0	room ILLUMINATED (fluorescent lights ON)	0	Lights ON 7 AM to 7 PM in housing colony	0	Tested during subjective night/sleep cycle (lights ON)	0	No surgery done	0	No lesion present	QNP	QNP 0.5	1	QNP	0.5					1	1	1	j?	JASMINE	55	00:00:55:00	1	Standard OF trial				Q21	MSe3	9	Probing the environmental modulation of sensitization and compulsive checking	Probing the environmental modulation of sensitization and compulsive checking: influence of post-natal environment
	0000322	Q21MSe3042_03_5_0101_0000322	2002-09-18 13:40:00	1	Trackfile+Pathplot+Video	Q21MSe3042	438	1	160x160 cm table surface on 60 cm high legs	1	OF #1 in room U59_south	1	an object in OF locales 10 14 5 and 8	0	room ILLUMINATED (fluorescent lights ON)	0	Lights ON 7 AM to 7 PM in housing colony	0	Tested during subjective night/sleep cycle (lights ON)	0	No surgery done	0	No lesion present	QNP	QNP 0.5	1	QNP	0.5					3	3	3	j?	JASMINE	55	00:00:55:00	1	Standard OF trial				Q21	MSe3	9	Probing the environmental modulation of sensitization and compulsive checking	Probing the environmental modulation of sensitization and compulsive checking: influence of post-natal environment
	0000324	Q21MSe3042_05_5_0137_0000324	2002-09-24 13:46:00	1	Trackfile+Pathplot+Video	Q21MSe3042	436	1	160x160 cm table surface on 60 cm high legs	1	OF #1 in room U59_south	1	an object in OF locales 10 14 5 and 8	0	room ILLUMINATED (fluorescent lights ON)	0	Lights ON 7 AM to 7 PM in housing colony	0	Tested during subjective night/sleep cycle (lights ON)	0	No surgery done	0	No lesion present	QNP	QNP 0.5	1	QNP	0.5					5	5	5	j?	JASMINE	55	00:00:55:00	1	Standard OF trial			removed 18 secs	Q21	MSe3	9	Probing the environmental modulation of sensitization and compulsive checking	Probing the environmental modulation of sensitization and compulsive checking: influence of post-natal environment
	0000326	Q21MSe3042_07_5_0301_0000326	2002-10-01 13:25:00	1	Trackfile+Pathplot+Video	Q21MSe3042	441	1	160x160 cm table surface on 60 cm high legs	1	OF #1 in room U59_south	1	an object in OF locales 10 14 5 and 8	0	room ILLUMINATED (fluorescent lights ON)	0	Lights ON 7 AM to 7 PM in housing colony	0	Tested during subjective night/sleep cycle (lights ON)	0	No surgery done	0	No lesion present	QNP	QNP 0.5	1	QNP	0.5					7	7	7	j?	JASMINE	55	00:00:55:00	1	Standard OF trial				Q21	MSe3	9	Probing the environmental modulation of sensitization and compulsive checking	Probing the environmental modulation of sensitization and compulsive checking: influence of post-natal environment
	0000328	Q21MSe3042_09_5_0225_0000328	2002-10-08 13:40:00	1	Trackfile+Pathplot+Video	Q21MSe3042	450	1	160x160 cm table surface on 60 cm high legs	1	OF #1 in room U59_south	1	an object in OF locales 10 14 5 and 8	0	room ILLUMINATED (fluorescent lights ON)	0	Lights ON 7 AM to 7 PM in housing colony	0	Tested during subjective night/sleep cycle (lights ON)	0	No surgery done	0	No lesion present	QNP	QNP 0.5	1	QNP	0.5					9	9	9	j?	JASMINE	55	00:00:55:00	1	Standard OF trial				Q21	MSe3	9	Probing the environmental modulation of sensitization and compulsive checking	Probing the environmental modulation of sensitization and compulsive checking: influence of post-natal environment
	0000329	Q21MSe3042_10_5_0047_0000329	2002-10-11 13:37:00	2	Trackfile+Pathplot	Q21MSe3042		1	160x160 cm table surface on 60 cm high legs	1	OF #1 in room U59_south	1	an object in OF locales 10 14 5 and 8	0	room ILLUMINATED (fluorescent lights ON)	0	Lights ON 7 AM to 7 PM in housing colony	0	Tested during subjective night/sleep cycle (lights ON)	0	No surgery done	0	No lesion present	QNP	QNP 0.5	1	QNP	0.5					10	10	10	j?	JASMINE	55	00:00:55:00	1	Standard OF trial			removed 35sec	Q21	MSe3	9	Probing the environmental modulation of sensitization and compulsive checking	Probing the environmental modulation of sensitization and compulsive checking: influence of post-natal environment
	0000333	Q21MSe3043_01_0_0107_0000333	2002-09-11 13:57:00	2	Trackfile+Pathplot	Q21MSe3043	543	1	160x160 cm table surface on 60 cm high legs	2	OF #2 in room U59_north	1	an object in OF locales 10 14 5 and 8	0	room ILLUMINATED (fluorescent lights ON)	0	Lights ON 7 AM to 7 PM in housing colony	0	Tested during subjective night/sleep cycle (lights ON)	0	No surgery done	0	No lesion present	SAL	SAL 0	1	SAL	0					1	1	1	j?	JASMINE	55	00:00:55:00	1	Standard OF trial				Q21	MSe3	9	Probing the environmental modulation of sensitization and compulsive checking	Probing the environmental modulation of sensitization and compulsive checking: influence of post-natal environment
	0000335	Q21MSe3043_03_0_0190_0000335	2002-09-18 13:41:00	1	Trackfile+Pathplot+Video	Q21MSe3043	568	1	160x160 cm table surface on 60 cm high legs	2	OF #2 in room U59_north	1	an object in OF locales 10 14 5 and 8	0	room ILLUMINATED (fluorescent lights ON)	0	Lights ON 7 AM to 7 PM in housing colony	0	Tested during subjective night/sleep cycle (lights ON)	0	No surgery done	0	No lesion present	SAL	SAL 0	1	SAL	0					3	3	3	j?	JASMINE	55	00:00:55:00	1	Standard OF trial			Removed 20 secs from end	Q21	MSe3	9	Probing the environmental modulation of sensitization and compulsive checking	Probing the environmental modulation of sensitization and compulsive checking: influence of post-natal environment
	0000337	Q21MSe3043_05_0_0202_0000337	2002-09-24 13:47:00	1	Trackfile+Pathplot+Video	Q21MSe3043	593	1	160x160 cm table surface on 60 cm high legs	2	OF #2 in room U59_north	1	an object in OF locales 10 14 5 and 8	0	room ILLUMINATED (fluorescent lights ON)	0	Lights ON 7 AM to 7 PM in housing colony	0	Tested during subjective night/sleep cycle (lights ON)	0	No surgery done	0	No lesion present	SAL	SAL 0	1	SAL	0					5	5	5	j?	JASMINE	55	00:00:55:00	1	Standard OF trial				Q21	MSe3	9	Probing the environmental modulation of sensitization and compulsive checking	Probing the environmental modulation of sensitization and compulsive checking: influence of post-natal environment
	0000339	Q21MSe3043_07_0_0214_0000339	2002-10-01 13:26:00	1	Trackfile+Pathplot+Video	Q21MSe3043	614	1	160x160 cm table surface on 60 cm high legs	2	OF #2 in room U59_north	1	an object in OF locales 10 14 5 and 8	0	room ILLUMINATED (fluorescent lights ON)	0	Lights ON 7 AM to 7 PM in housing colony	0	Tested during subjective night/sleep cycle (lights ON)	0	No surgery done	0	No lesion present	SAL	SAL 0	1	SAL	0					7	7	7	j?	JASMINE	55	00:00:55:00	1	Standard OF trial			removed 60 secs	Q21	MSe3	9	Probing the environmental modulation of sensitization and compulsive checking	Probing the environmental modulation of sensitization and compulsive checking: influence of post-natal environment
	0000341	Q21MSe3043_09_0_0319_0000341	2002-10-08 13:41:00	1	Trackfile+Pathplot+Video	Q21MSe3043	616	1	160x160 cm table surface on 60 cm high legs	2	OF #2 in room U59_north	1	an object in OF locales 10 14 5 and 8	0	room ILLUMINATED (fluorescent lights ON)	0	Lights ON 7 AM to 7 PM in housing colony	0	Tested during subjective night/sleep cycle (lights ON)	0	No surgery done	0	No lesion present	SAL	SAL 0	1	SAL	0					9	9	9	j?	JASMINE	55	00:00:55:00	1	Standard OF trial			samsung removed 10 sec from end	Q21	MSe3	9	Probing the environmental modulation of sensitization and compulsive checking	Probing the environmental modulation of sensitization and compulsive checking: influence of post-natal environment
	0000342	Q21MSe3043_10_0_0011_0000342	2002-10-11 13:38:00	1	Trackfile+Pathplot+Video	Q21MSe3043		1	160x160 cm table surface on 60 cm high legs	2	OF #2 in room U59_north	1	an object in OF locales 10 14 5 and 8	0	room ILLUMINATED (fluorescent lights ON)	0	Lights ON 7 AM to 7 PM in housing colony	0	Tested during subjective night/sleep cycle (lights ON)	0	No surgery done	0	No lesion present	SAL	SAL 0	1	SAL	0					10	10	10	j?	JASMINE	55	00:00:55:00	1	Standard OF trial				Q21	MSe3	9	Probing the environmental modulation of sensitization and compulsive checking	Probing the environmental modulation of sensitization and compulsive checking: influence of post-natal environment
	0000346	Q21MSe3046_01_5_0087_0000346	2002-09-10 11:23:00	1	Trackfile+Pathplot+Video	Q21MSe3046	489	1	160x160 cm table surface on 60 cm high legs	1	OF #1 in room U59_south	1	an object in OF locales 10 14 5 and 8	0	room ILLUMINATED (fluorescent lights ON)	0	Lights ON 7 AM to 7 PM in housing colony	0	Tested during subjective night/sleep cycle (lights ON)	0	No surgery done	0	No lesion present	QNP	QNP 0.5	1	QNP	0.5					1	1	1	mp	Melissa Perreault	55	00:00:55:00	1	Standard OF trial				Q21	MSe3	8	Probing the parameters of sensitization and compulsive checking	Probing the parameters of sensitization and compulsive checking: characteristics of behavioral measures during pathogenesis of compulsive behavior
	0000348	Q21MSe3046_03_5_0093_0000348	2002-09-17 10:42:00	1	Trackfile+Pathplot+Video	Q21MSe3046	503	1	160x160 cm table surface on 60 cm high legs	1	OF #1 in room U59_south	1	an object in OF locales 10 14 5 and 8	0	room ILLUMINATED (fluorescent lights ON)	0	Lights ON 7 AM to 7 PM in housing colony	0	Tested during subjective night/sleep cycle (lights ON)	0	No surgery done	0	No lesion present	QNP	QNP 0.5	1	QNP	0.5					3	3	3	mp	Melissa Perreault	55	00:00:55:00	1	Standard OF trial			removed 1 sec	Q21	MSe3	8	Probing the parameters of sensitization and compulsive checking	Probing the parameters of sensitization and compulsive checking: characteristics of behavioral measures during pathogenesis of compulsive behavior
	0000350	Q21MSe3046_05_5_0129_0000350	2002-09-23 10:59:00	1	Trackfile+Pathplot+Video	Q21MSe3046	520	1	160x160 cm table surface on 60 cm high legs	1	OF #1 in room U59_south	1	an object in OF locales 10 14 5 and 8	0	room ILLUMINATED (fluorescent lights ON)	0	Lights ON 7 AM to 7 PM in housing colony	0	Tested during subjective night/sleep cycle (lights ON)	0	No surgery done	0	No lesion present	QNP	QNP 0.5	1	QNP	0.5					5	5	5	mp	Melissa Perreault	55	00:00:55:00	1	Standard OF trial				Q21	MSe3	8	Probing the parameters of sensitization and compulsive checking	Probing the parameters of sensitization and compulsive checking: characteristics of behavioral measures during pathogenesis of compulsive behavior
	0000352	Q21MSe3046_07_5_0141_0000352	2002-09-30 10:43:00	1	Trackfile+Pathplot+Video	Q21MSe3046	536	1	160x160 cm table surface on 60 cm high legs	1	OF #1 in room U59_south	1	an object in OF locales 10 14 5 and 8	0	room ILLUMINATED (fluorescent lights ON)	0	Lights ON 7 AM to 7 PM in housing colony	0	Tested during subjective night/sleep cycle (lights ON)	0	No surgery done	0	No lesion present	QNP	QNP 0.5	1	QNP	0.5					7	7	7	mp	Melissa Perreault	55	00:00:55:00	1	Standard OF trial				Q21	MSe3	8	Probing the parameters of sensitization and compulsive checking	Probing the parameters of sensitization and compulsive checking: characteristics of behavioral measures during pathogenesis of compulsive behavior
	0000354	Q21MSe3046_09_5_0217_0000354	2002-10-07 10:42:00	1	Trackfile+Pathplot+Video	Q21MSe3046	543	1	160x160 cm table surface on 60 cm high legs	1	OF #1 in room U59_south	1	an object in OF locales 10 14 5 and 8	0	room ILLUMINATED (fluorescent lights ON)	0	Lights ON 7 AM to 7 PM in housing colony	0	Tested during subjective night/sleep cycle (lights ON)	0	No surgery done	0	No lesion present	QNP	QNP 0.5	1	QNP	0.5					9	9	9	mp	Melissa Perreault	55	00:00:55:00	1	Standard OF trial	0		garbage track missing 900 seconds at end	Q21	MSe3	8	Probing the parameters of sensitization and compulsive checking	Probing the parameters of sensitization and compulsive checking: characteristics of behavioral measures during pathogenesis of compulsive behavior
	0000355	Q21MSe3046_10_5_0041_0000355	2002-10-10 14:15:00	2	Trackfile+Pathplot	Q21MSe3046	553	1	160x160 cm table surface on 60 cm high legs	1	OF #1 in room U59_south	1	an object in OF locales 10 14 5 and 8	0	room ILLUMINATED (fluorescent lights ON)	0	Lights ON 7 AM to 7 PM in housing colony	0	Tested during subjective night/sleep cycle (lights ON)	0	No surgery done	0	No lesion present	QNP	QNP 0.5	1	QNP	0.5					10	10	10	mp	Melissa Perreault	55	00:00:55:00	1	Standard OF trial				Q21	MSe3	8	Probing the parameters of sensitization and compulsive checking	Probing the parameters of sensitization and compulsive checking: characteristics of behavioral measures during pathogenesis of compulsive behavior
	0000359	Q21MSe3047_01_0_0437_0000359	2002-09-10 11:24:00	3	Trackfile+Video	Q21MSe3047	433	1	160x160 cm table surface on 60 cm high legs	2	OF #2 in room U59_north	1	an object in OF locales 10 14 5 and 8	0	room ILLUMINATED (fluorescent lights ON)	0	Lights ON 7 AM to 7 PM in housing colony	0	Tested during subjective night/sleep cycle (lights ON)	0	No surgery done	0	No lesion present	SAL	SAL 0	1	SAL	0					1	1	1	mp	Melissa Perreault	55	00:00:55:00	1	Standard OF trial	0		bleeding toe nail Removed 50 secs	Q21	MSe3	8	Probing the parameters of sensitization and compulsive checking	Probing the parameters of sensitization and compulsive checking: characteristics of behavioral measures during pathogenesis of compulsive behavior
	0000361	Q21MSe3047_03_0_0179_0000361	2002-09-17 10:43:00	1	Trackfile+Pathplot+Video	Q21MSe3047	450	1	160x160 cm table surface on 60 cm high legs	2	OF #2 in room U59_north	1	an object in OF locales 10 14 5 and 8	0	room ILLUMINATED (fluorescent lights ON)	0	Lights ON 7 AM to 7 PM in housing colony	0	Tested during subjective night/sleep cycle (lights ON)	0	No surgery done	0	No lesion present	SAL	SAL 0	1	SAL	0					3	3	3	mp	Melissa Perreault	55	00:00:55:00	1	Standard OF trial			removed 30 secs	Q21	MSe3	8	Probing the parameters of sensitization and compulsive checking	Probing the parameters of sensitization and compulsive checking: characteristics of behavioral measures during pathogenesis of compulsive behavior
	0000363	Q21MSe3047_05_0_0194_0000363	2002-09-23 11:00:00	1	Trackfile+Pathplot+Video	Q21MSe3047	475	1	160x160 cm table surface on 60 cm high legs	2	OF #2 in room U59_north	1	an object in OF locales 10 14 5 and 8	0	room ILLUMINATED (fluorescent lights ON)	0	Lights ON 7 AM to 7 PM in housing colony	0	Tested during subjective night/sleep cycle (lights ON)	0	No surgery done	0	No lesion present	SAL	SAL 0	1	SAL	0					5	5	5	mp	Melissa Perreault	55	00:00:55:00	1	Standard OF trial			removed 118 secs	Q21	MSe3	8	Probing the parameters of sensitization and compulsive checking	Probing the parameters of sensitization and compulsive checking: characteristics of behavioral measures during pathogenesis of compulsive behavior
	0000365	Q21MSe3047_07_0_0206_0000365	2002-09-30 10:44:00	1	Trackfile+Pathplot+Video	Q21MSe3047	495	1	160x160 cm table surface on 60 cm high legs	2	OF #2 in room U59_north	1	an object in OF locales 10 14 5 and 8	0	room ILLUMINATED (fluorescent lights ON)	0	Lights ON 7 AM to 7 PM in housing colony	0	Tested during subjective night/sleep cycle (lights ON)	0	No surgery done	0	No lesion present	SAL	SAL 0	1	SAL	0					7	7	7	mp	Melissa Perreault	55	00:00:55:00	1	Standard OF trial			removed 26 secs	Q21	MSe3	8	Probing the parameters of sensitization and compulsive checking	Probing the parameters of sensitization and compulsive checking: characteristics of behavioral measures during pathogenesis of compulsive behavior
	0000367	Q21MSe3047_09_0_0311_0000367	2002-10-07 10:43:00	1	Trackfile+Pathplot+Video	Q21MSe3047	508	1	160x160 cm table surface on 60 cm high legs	2	OF #2 in room U59_north	1	an object in OF locales 10 14 5 and 8	0	room ILLUMINATED (fluorescent lights ON)	0	Lights ON 7 AM to 7 PM in housing colony	0	Tested during subjective night/sleep cycle (lights ON)	0	No surgery done	0	No lesion present	SAL	SAL 0	1	SAL	0					9	9	9	mp	Melissa Perreault	55	00:00:55:00	1	Standard OF trial			samsung	Q21	MSe3	8	Probing the parameters of sensitization and compulsive checking	Probing the parameters of sensitization and compulsive checking: characteristics of behavioral measures during pathogenesis of compulsive behavior
	0000368	Q21MSe3047_10_0_0005_0000368	2002-10-10 14:16:00	1	Trackfile+Pathplot+Video	Q21MSe3047	508	1	160x160 cm table surface on 60 cm high legs	2	OF #2 in room U59_north	1	an object in OF locales 10 14 5 and 8	0	room ILLUMINATED (fluorescent lights ON)	0	Lights ON 7 AM to 7 PM in housing colony	0	Tested during subjective night/sleep cycle (lights ON)	0	No surgery done	0	No lesion present	SAL	SAL 0	1	SAL	0					10	10	10	mp	Melissa Perreault	55	00:00:55:00	1	Standard OF trial				Q21	MSe3	8	Probing the parameters of sensitization and compulsive checking	Probing the parameters of sensitization and compulsive checking: characteristics of behavioral measures during pathogenesis of compulsive behavior
	0000372	Q21MSe3048_01_5_0439_0000372	2002-09-10 13:01:00	1	Trackfile+Pathplot+Video	Q21MSe3048	492	1	160x160 cm table surface on 60 cm high legs	2	OF #2 in room U59_north	1	an object in OF locales 10 14 5 and 8	0	room ILLUMINATED (fluorescent lights ON)	0	Lights ON 7 AM to 7 PM in housing colony	0	Tested during subjective night/sleep cycle (lights ON)	0	No surgery done	0	No lesion present	QNP	QNP 0.5	1	QNP	0.5					1	1	1	j?	JASMINE	55	00:00:55:00	1	Standard OF trial	0		glass object is shifted significantly to the left Removed 18 secs	Q21	MSe3	8	Probing the parameters of sensitization and compulsive checking	Probing the parameters of sensitization and compulsive checking: characteristics of behavioral measures during pathogenesis of compulsive behavior
	0000374	Q21MSe3048_03_5_0182_0000374	2002-09-17 14:57:00	1	Trackfile+Pathplot+Video	Q21MSe3048	507	1	160x160 cm table surface on 60 cm high legs	2	OF #2 in room U59_north	1	an object in OF locales 10 14 5 and 8	0	room ILLUMINATED (fluorescent lights ON)	0	Lights ON 7 AM to 7 PM in housing colony	0	Tested during subjective night/sleep cycle (lights ON)	0	No surgery done	0	No lesion present	QNP	QNP 0.5	1	QNP	0.5					3	3	3	j?	JASMINE	55	00:00:55:00	1	Standard OF trial			removed 2 secs	Q21	MSe3	8	Probing the parameters of sensitization and compulsive checking	Probing the parameters of sensitization and compulsive checking: characteristics of behavioral measures during pathogenesis of compulsive behavior
	0000376	Q21MSe3048_05_5_0197_0000376	2002-09-23 14:58:00	1	Trackfile+Pathplot+Video	Q21MSe3048	510	1	160x160 cm table surface on 60 cm high legs	2	OF #2 in room U59_north	1	an object in OF locales 10 14 5 and 8	0	room ILLUMINATED (fluorescent lights ON)	0	Lights ON 7 AM to 7 PM in housing colony	0	Tested during subjective night/sleep cycle (lights ON)	0	No surgery done	0	No lesion present	QNP	QNP 0.5	1	QNP	0.5					5	5	5	j?	JASMINE	55	00:00:55:00	1	Standard OF trial			removed 2 secs	Q21	MSe3	8	Probing the parameters of sensitization and compulsive checking	Probing the parameters of sensitization and compulsive checking: characteristics of behavioral measures during pathogenesis of compulsive behavior
	0000378	Q21MSe3048_07_5_0209_0000378	2002-09-30 14:43:00	1	Trackfile+Pathplot+Video	Q21MSe3048	524	1	160x160 cm table surface on 60 cm high legs	2	OF #2 in room U59_north	1	an object in OF locales 10 14 5 and 8	0	room ILLUMINATED (fluorescent lights ON)	0	Lights ON 7 AM to 7 PM in housing colony	0	Tested during subjective night/sleep cycle (lights ON)	0	No surgery done	0	No lesion present	QNP	QNP 0.5	1	QNP	0.5					7	7	7	j?	JASMINE	55	00:00:55:00	1	Standard OF trial				Q21	MSe3	8	Probing the parameters of sensitization and compulsive checking	Probing the parameters of sensitization and compulsive checking: characteristics of behavioral measures during pathogenesis of compulsive behavior
	0000380	Q21MSe3048_09_5_0314_0000380	2002-10-07 14:57:00	1	Trackfile+Pathplot+Video	Q21MSe3048	543	1	160x160 cm table surface on 60 cm high legs	2	OF #2 in room U59_north	1	an object in OF locales 10 14 5 and 8	0	room ILLUMINATED (fluorescent lights ON)	0	Lights ON 7 AM to 7 PM in housing colony	0	Tested during subjective night/sleep cycle (lights ON)	0	No surgery done	0	No lesion present	QNP	QNP 0.5	1	QNP	0.5					9	9	9	j?	JASMINE	55	00:00:55:00	1	Standard OF trial			samsung removed 3 secs from end	Q21	MSe3	8	Probing the parameters of sensitization and compulsive checking	Probing the parameters of sensitization and compulsive checking: characteristics of behavioral measures during pathogenesis of compulsive behavior
	0000381	Q21MSe3048_10_5_0004_0000381	2002-10-10 13:03:00	1	Trackfile+Pathplot+Video	Q21MSe3048	544	1	160x160 cm table surface on 60 cm high legs	2	OF #2 in room U59_north	1	an object in OF locales 10 14 5 and 8	0	room ILLUMINATED (fluorescent lights ON)	0	Lights ON 7 AM to 7 PM in housing colony	0	Tested during subjective night/sleep cycle (lights ON)	0	No surgery done	0	No lesion present	QNP	QNP 0.5	1	QNP	0.5					10	10	10	j?	JASMINE	55	00:00:55:00	1	Standard OF trial			removed 23 secs from a fell rat not placed where it fell	Q21	MSe3	8	Probing the parameters of sensitization and compulsive checking	Probing the parameters of sensitization and compulsive checking: characteristics of behavioral measures during pathogenesis of compulsive behavior
	0000385	Q21MSe3049_01_0_0090_0000385	2002-09-10 15:18:00	1	Trackfile+Pathplot+Video	Q21MSe3049	504	1	160x160 cm table surface on 60 cm high legs	1	OF #1 in room U59_south	1	an object in OF locales 10 14 5 and 8	0	room ILLUMINATED (fluorescent lights ON)	0	Lights ON 7 AM to 7 PM in housing colony	0	Tested during subjective night/sleep cycle (lights ON)	0	No surgery done	0	No lesion present	SAL	SAL 0	1	SAL	0					1	1	1	j?	JASMINE	55	00:00:55:00	1	Standard OF trial			Removed 1 secs	Q21	MSe3	8	Probing the parameters of sensitization and compulsive checking	Probing the parameters of sensitization and compulsive checking: characteristics of behavioral measures during pathogenesis of compulsive behavior
	0000387	Q21MSe3049_03_0_0096_0000387	2002-09-17 14:56:00	1	Trackfile+Pathplot+Video	Q21MSe3049	532	1	160x160 cm table surface on 60 cm high legs	1	OF #1 in room U59_south	1	an object in OF locales 10 14 5 and 8	0	room ILLUMINATED (fluorescent lights ON)	0	Lights ON 7 AM to 7 PM in housing colony	0	Tested during subjective night/sleep cycle (lights ON)	0	No surgery done	0	No lesion present	SAL	SAL 0	1	SAL	0					3	3	3	j?	JASMINE	55	00:00:55:00	1	Standard OF trial				Q21	MSe3	8	Probing the parameters of sensitization and compulsive checking	Probing the parameters of sensitization and compulsive checking: characteristics of behavioral measures during pathogenesis of compulsive behavior
	0000389	Q21MSe3049_05_0_0132_0000389	2002-09-23 14:57:00	1	Trackfile+Pathplot+Video	Q21MSe3049	559	1	160x160 cm table surface on 60 cm high legs	1	OF #1 in room U59_south	1	an object in OF locales 10 14 5 and 8	0	room ILLUMINATED (fluorescent lights ON)	0	Lights ON 7 AM to 7 PM in housing colony	0	Tested during subjective night/sleep cycle (lights ON)	0	No surgery done	0	No lesion present	SAL	SAL 0	1	SAL	0					5	5	5	j?	JASMINE	55	00:00:55:00	1	Standard OF trial				Q21	MSe3	8	Probing the parameters of sensitization and compulsive checking	Probing the parameters of sensitization and compulsive checking: characteristics of behavioral measures during pathogenesis of compulsive behavior
	0000391	Q21MSe3049_07_0_0144_0000391	2002-09-30 14:42:00	1	Trackfile+Pathplot+Video	Q21MSe3049	577	1	160x160 cm table surface on 60 cm high legs	1	OF #1 in room U59_south	1	an object in OF locales 10 14 5 and 8	0	room ILLUMINATED (fluorescent lights ON)	0	Lights ON 7 AM to 7 PM in housing colony	0	Tested during subjective night/sleep cycle (lights ON)	0	No surgery done	0	No lesion present	SAL	SAL 0	1	SAL	0					7	7	7	j?	JASMINE	55	00:00:55:00	1	Standard OF trial			removed 11 secs	Q21	MSe3	8	Probing the parameters of sensitization and compulsive checking	Probing the parameters of sensitization and compulsive checking: characteristics of behavioral measures during pathogenesis of compulsive behavior
	0000393	Q21MSe3049_09_0_0220_0000393	2002-10-07 13:51:00	1	Trackfile+Pathplot+Video	Q21MSe3049	603	1	160x160 cm table surface on 60 cm high legs	1	OF #1 in room U59_south	1	an object in OF locales 10 14 5 and 8	0	room ILLUMINATED (fluorescent lights ON)	0	Lights ON 7 AM to 7 PM in housing colony	0	Tested during subjective night/sleep cycle (lights ON)	0	No surgery done	0	No lesion present	SAL	SAL 0	1	SAL	0					9	9	9	j?	JASMINE	55	00:00:55:00	1	Standard OF trial	0		hs may14_2007 at did rat receive qnp by mistake as inidcated in drug field? removed 20 secs	Q21	MSe3	8	Probing the parameters of sensitization and compulsive checking	Probing the parameters of sensitization and compulsive checking: characteristics of behavioral measures during pathogenesis of compulsive behavior
	0000394	Q21MSe3049_10_0_0040_0000394	2002-10-10 13:02:00	2	Trackfile+Pathplot	Q21MSe3049	607	1	160x160 cm table surface on 60 cm high legs	1	OF #1 in room U59_south	1	an object in OF locales 10 14 5 and 8	0	room ILLUMINATED (fluorescent lights ON)	0	Lights ON 7 AM to 7 PM in housing colony	0	Tested during subjective night/sleep cycle (lights ON)	0	No surgery done	0	No lesion present	SAL	SAL 0	1	SAL	0					10	10	10	j?	JASMINE	55	00:00:55:00	1	Standard OF trial				Q21	MSe3	8	Probing the parameters of sensitization and compulsive checking	Probing the parameters of sensitization and compulsive checking: characteristics of behavioral measures during pathogenesis of compulsive behavior
	0000398	Q21MSe3052_01_5_0079_0000398	2002-09-11 08:45:00	1	Trackfile+Pathplot+Video	Q21MSe3052	468	1	160x160 cm table surface on 60 cm high legs	1	OF #1 in room U59_south	1	an object in OF locales 10 14 5 and 8	0	room ILLUMINATED (fluorescent lights ON)	0	Lights ON 7 AM to 7 PM in housing colony	0	Tested during subjective night/sleep cycle (lights ON)	0	No surgery done	0	No lesion present	QNP	QNP 0.5	1	QNP	0.5					1	1	1	mp	Melissa Perreault	55	00:00:55:00	1	Standard OF trial				Q21	MSe3	8	Probing the parameters of sensitization and compulsive checking	Probing the parameters of sensitization and compulsive checking: characteristics of behavioral measures during pathogenesis of compulsive behavior
	0000400	Q21MSe3052_03_5_0097_0000400	2002-09-18 08:42:00	1	Trackfile+Pathplot+Video	Q21MSe3052	488	1	160x160 cm table surface on 60 cm high legs	1	OF #1 in room U59_south	1	an object in OF locales 10 14 5 and 8	0	room ILLUMINATED (fluorescent lights ON)	0	Lights ON 7 AM to 7 PM in housing colony	0	Tested during subjective night/sleep cycle (lights ON)	0	No surgery done	0	No lesion present	QNP	QNP 0.5	1	QNP	0.5					3	3	3	mp	Melissa Perreault	55	00:00:55:00	1	Standard OF trial			removed 9 secs	Q21	MSe3	8	Probing the parameters of sensitization and compulsive checking	Probing the parameters of sensitization and compulsive checking: characteristics of behavioral measures during pathogenesis of compulsive behavior
	0000402	Q21MSe3052_05_5_0133_0000402	2002-09-24 08:30:00	1	Trackfile+Pathplot+Video	Q21MSe3052	487	1	160x160 cm table surface on 60 cm high legs	1	OF #1 in room U59_south	1	an object in OF locales 10 14 5 and 8	0	room ILLUMINATED (fluorescent lights ON)	0	Lights ON 7 AM to 7 PM in housing colony	0	Tested during subjective night/sleep cycle (lights ON)	0	No surgery done	0	No lesion present	QNP	QNP 0.5	1	QNP	0.5					5	5	5	mp	Melissa Perreault	55	00:00:55:00	1	Standard OF trial			removed 23 secs	Q21	MSe3	8	Probing the parameters of sensitization and compulsive checking	Probing the parameters of sensitization and compulsive checking: characteristics of behavioral measures during pathogenesis of compulsive behavior
	0000404	Q21MSe3052_07_5_0297_0000404	2002-10-01 08:24:00	1	Trackfile+Pathplot+Video	Q21MSe3052	496	1	160x160 cm table surface on 60 cm high legs	1	OF #1 in room U59_south	1	an object in OF locales 10 14 5 and 8	0	room ILLUMINATED (fluorescent lights ON)	0	Lights ON 7 AM to 7 PM in housing colony	0	Tested during subjective night/sleep cycle (lights ON)	0	No surgery done	0	No lesion present	QNP	QNP 0.5	1	QNP	0.5					7	7	7	mp	Melissa Perreault	55	00:00:55:00	1	Standard OF trial			removed 2 secs	Q21	MSe3	8	Probing the parameters of sensitization and compulsive checking	Probing the parameters of sensitization and compulsive checking: characteristics of behavioral measures during pathogenesis of compulsive behavior
	0000406	Q21MSe3052_09_5_0221_0000406	2002-10-08 08:42:00	1	Trackfile+Pathplot+Video	Q21MSe3052	507	1	160x160 cm table surface on 60 cm high legs	1	OF #1 in room U59_south	1	an object in OF locales 10 14 5 and 8	0	room ILLUMINATED (fluorescent lights ON)	0	Lights ON 7 AM to 7 PM in housing colony	0	Tested during subjective night/sleep cycle (lights ON)	0	No surgery done	0	No lesion present	QNP	QNP 0.5	1	QNP	0.5					9	9	9	mp	Melissa Perreault	55	00:00:55:00	1	Standard OF trial				Q21	MSe3	8	Probing the parameters of sensitization and compulsive checking	Probing the parameters of sensitization and compulsive checking: characteristics of behavioral measures during pathogenesis of compulsive behavior
	0000407	Q21MSe3052_10_5_0043_0000407	2002-10-11 08:44:00	2	Trackfile+Pathplot	Q21MSe3052		1	160x160 cm table surface on 60 cm high legs	1	OF #1 in room U59_south	1	an object in OF locales 10 14 5 and 8	0	room ILLUMINATED (fluorescent lights ON)	0	Lights ON 7 AM to 7 PM in housing colony	0	Tested during subjective night/sleep cycle (lights ON)	0	No surgery done	0	No lesion present	QNP	QNP 0.5	1	QNP	0.5					10	10	10	mp	Melissa Perreault	55	00:00:55:00	1	Standard OF trial				Q21	MSe3	8	Probing the parameters of sensitization and compulsive checking	Probing the parameters of sensitization and compulsive checking: characteristics of behavioral measures during pathogenesis of compulsive behavior
	0000411	Q21MSe3053_01_0_0103_0000411	2002-09-11 08:46:00	2	Trackfile+Pathplot	Q21MSe3053	422	1	160x160 cm table surface on 60 cm high legs	2	OF #2 in room U59_north	1	an object in OF locales 10 14 5 and 8	0	room ILLUMINATED (fluorescent lights ON)	0	Lights ON 7 AM to 7 PM in housing colony	0	Tested during subjective night/sleep cycle (lights ON)	0	No surgery done	0	No lesion present	SAL	SAL 0	1	SAL	0					1	1	1	mp	Melissa Perreault	55	00:00:55:00	1	Standard OF trial				Q21	MSe3	8	Probing the parameters of sensitization and compulsive checking	Probing the parameters of sensitization and compulsive checking: characteristics of behavioral measures during pathogenesis of compulsive behavior
	0000413	Q21MSe3053_03_0_0186_0000413	2002-09-18 08:43:00	1	Trackfile+Pathplot+Video	Q21MSe3053	442	1	160x160 cm table surface on 60 cm high legs	2	OF #2 in room U59_north	1	an object in OF locales 10 14 5 and 8	0	room ILLUMINATED (fluorescent lights ON)	0	Lights ON 7 AM to 7 PM in housing colony	0	Tested during subjective night/sleep cycle (lights ON)	0	No surgery done	0	No lesion present	SAL	SAL 0	1	SAL	0					3	3	3	mp	Melissa Perreault	55	00:00:55:00	1	Standard OF trial				Q21	MSe3	8	Probing the parameters of sensitization and compulsive checking	Probing the parameters of sensitization and compulsive checking: characteristics of behavioral measures during pathogenesis of compulsive behavior
	0000415	Q21MSe3053_05_0_0198_0000415	2002-09-24 08:31:00	1	Trackfile+Pathplot+Video	Q21MSe3053	462	1	160x160 cm table surface on 60 cm high legs	2	OF #2 in room U59_north	1	an object in OF locales 10 14 5 and 8	0	room ILLUMINATED (fluorescent lights ON)	0	Lights ON 7 AM to 7 PM in housing colony	0	Tested during subjective night/sleep cycle (lights ON)	0	No surgery done	0	No lesion present	SAL	SAL 0	1	SAL	0					5	5	5	mp	Melissa Perreault	55	00:00:55:00	1	Standard OF trial				Q21	MSe3	8	Probing the parameters of sensitization and compulsive checking	Probing the parameters of sensitization and compulsive checking: characteristics of behavioral measures during pathogenesis of compulsive behavior
	0000417	Q21MSe3053_07_0_0210_0000417	2002-10-01 08:25:00	1	Trackfile+Pathplot+Video	Q21MSe3053	478	1	160x160 cm table surface on 60 cm high legs	2	OF #2 in room U59_north	1	an object in OF locales 10 14 5 and 8	0	room ILLUMINATED (fluorescent lights ON)	0	Lights ON 7 AM to 7 PM in housing colony	0	Tested during subjective night/sleep cycle (lights ON)	0	No surgery done	0	No lesion present	SAL	SAL 0	1	SAL	0					7	7	7	mp	Melissa Perreault	55	00:00:55:00	1	Standard OF trial			removed 6 secs	Q21	MSe3	8	Probing the parameters of sensitization and compulsive checking	Probing the parameters of sensitization and compulsive checking: characteristics of behavioral measures during pathogenesis of compulsive behavior
	0000419	Q21MSe3053_09_0_0315_0000419	2002-10-10 08:43:00	1	Trackfile+Pathplot+Video	Q21MSe3053	493	1	160x160 cm table surface on 60 cm high legs	2	OF #2 in room U59_north	1	an object in OF locales 10 14 5 and 8	0	room ILLUMINATED (fluorescent lights ON)	0	Lights ON 7 AM to 7 PM in housing colony	0	Tested during subjective night/sleep cycle (lights ON)	0	No surgery done	0	No lesion present	SAL	SAL 0	1	SAL	0					9	9	9	mp	Melissa Perreault	55	00:00:55:00	1	Standard OF trial			samsung	Q21	MSe3	8	Probing the parameters of sensitization and compulsive checking	Probing the parameters of sensitization and compulsive checking: characteristics of behavioral measures during pathogenesis of compulsive behavior
	0000420	Q21MSe3053_10_0_0007_0000420	2002-10-11 08:45:00	1	Trackfile+Pathplot+Video	Q21MSe3053		1	160x160 cm table surface on 60 cm high legs	2	OF #2 in room U59_north	1	an object in OF locales 10 14 5 and 8	0	room ILLUMINATED (fluorescent lights ON)	0	Lights ON 7 AM to 7 PM in housing colony	0	Tested during subjective night/sleep cycle (lights ON)	0	No surgery done	0	No lesion present	SAL	SAL 0	1	SAL	0					10	10	10	mp	Melissa Perreault	55	00:00:55:00	1	Standard OF trial	0		artifacts	Q21	MSe3	8	Probing the parameters of sensitization and compulsive checking	Probing the parameters of sensitization and compulsive checking: characteristics of behavioral measures during pathogenesis of compulsive behavior
	0000424	Q21MSe3056_01_5_0106_0000424	2002-09-11 12:36:00	2	Trackfile+Pathplot	Q21MSe3056	540	1	160x160 cm table surface on 60 cm high legs	2	OF #2 in room U59_north	1	an object in OF locales 10 14 5 and 8	0	room ILLUMINATED (fluorescent lights ON)	0	Lights ON 7 AM to 7 PM in housing colony	0	Tested during subjective night/sleep cycle (lights ON)	0	No surgery done	0	No lesion present	QNP	QNP 0.5	1	QNP	0.5					1	1	1	mp	Melissa Perreault	55	00:00:55:00	1	Standard OF trial				Q21	MSe3	8	Probing the parameters of sensitization and compulsive checking	Probing the parameters of sensitization and compulsive checking: characteristics of behavioral measures during pathogenesis of compulsive behavior
	0000426	Q21MSe3056_03_5_0189_0000426	2002-09-18 12:09:00	1	Trackfile+Pathplot+Video	Q21MSe3056	543	1	160x160 cm table surface on 60 cm high legs	2	OF #2 in room U59_north	1	an object in OF locales 10 14 5 and 8	0	room ILLUMINATED (fluorescent lights ON)	0	Lights ON 7 AM to 7 PM in housing colony	0	Tested during subjective night/sleep cycle (lights ON)	0	No surgery done	0	No lesion present	QNP	QNP 0.5	1	QNP	0.5					3	3	3	mp	Melissa Perreault	55	00:00:55:00	1	Standard OF trial				Q21	MSe3	8	Probing the parameters of sensitization and compulsive checking	Probing the parameters of sensitization and compulsive checking: characteristics of behavioral measures during pathogenesis of compulsive behavior
	0000428	Q21MSe3056_05_5_0201_0000428	2002-09-24 11:59:00	1	Trackfile+Pathplot+Video	Q21MSe3056	561	1	160x160 cm table surface on 60 cm high legs	2	OF #2 in room U59_north	1	an object in OF locales 10 14 5 and 8	0	room ILLUMINATED (fluorescent lights ON)	0	Lights ON 7 AM to 7 PM in housing colony	0	Tested during subjective night/sleep cycle (lights ON)	0	No surgery done	0	No lesion present	QNP	QNP 0.5	1	QNP	0.5					5	5	5	mp	Melissa Perreault	55	00:00:55:00	1	Standard OF trial				Q21	MSe3	8	Probing the parameters of sensitization and compulsive checking	Probing the parameters of sensitization and compulsive checking: characteristics of behavioral measures during pathogenesis of compulsive behavior
	0000430	Q21MSe3056_07_5_0213_0000430	2002-10-01 11:54:00	1	Trackfile+Pathplot+Video	Q21MSe3056	576	1	160x160 cm table surface on 60 cm high legs	2	OF #2 in room U59_north	1	an object in OF locales 10 14 5 and 8	0	room ILLUMINATED (fluorescent lights ON)	0	Lights ON 7 AM to 7 PM in housing colony	0	Tested during subjective night/sleep cycle (lights ON)	0	No surgery done	0	No lesion present	QNP	QNP 0.5	1	QNP	0.5					7	7	7	mp	Melissa Perreault	55	00:00:55:00	1	Standard OF trial				Q21	MSe3	8	Probing the parameters of sensitization and compulsive checking	Probing the parameters of sensitization and compulsive checking: characteristics of behavioral measures during pathogenesis of compulsive behavior
	0000432	Q21MSe3056_09_5_0318_0000432	2002-10-08 12:09:00	1	Trackfile+Pathplot+Video	Q21MSe3056	588	1	160x160 cm table surface on 60 cm high legs	2	OF #2 in room U59_north	1	an object in OF locales 10 14 5 and 8	0	room ILLUMINATED (fluorescent lights ON)	0	Lights ON 7 AM to 7 PM in housing colony	0	Tested during subjective night/sleep cycle (lights ON)	0	No surgery done	0	No lesion present	QNP	QNP 0.5	1	QNP	0.5					9	9	9	mp	Melissa Perreault	55	00:00:55:00	1	Standard OF trial			samsung removed 13 sec	Q21	MSe3	8	Probing the parameters of sensitization and compulsive checking	Probing the parameters of sensitization and compulsive checking: characteristics of behavioral measures during pathogenesis of compulsive behavior
	0000433	Q21MSe3056_10_5_0010_0000433	2002-10-11 12:35:00	1	Trackfile+Pathplot+Video	Q21MSe3056		1	160x160 cm table surface on 60 cm high legs	2	OF #2 in room U59_north	1	an object in OF locales 10 14 5 and 8	0	room ILLUMINATED (fluorescent lights ON)	0	Lights ON 7 AM to 7 PM in housing colony	0	Tested during subjective night/sleep cycle (lights ON)	0	No surgery done	0	No lesion present	QNP	QNP 0.5	1	QNP	0.5					10	10	10	mp	Melissa Perreault	55	00:00:55:00	1	Standard OF trial			removed 15 sec	Q21	MSe3	8	Probing the parameters of sensitization and compulsive checking	Probing the parameters of sensitization and compulsive checking: characteristics of behavioral measures during pathogenesis of compulsive behavior
	0000437	Q21MSe3057_01_0_0082_0000437	2002-09-11 12:35:00	1	Trackfile+Pathplot+Video	Q21MSe3057	450	1	160x160 cm table surface on 60 cm high legs	1	OF #1 in room U59_south	1	an object in OF locales 10 14 5 and 8	0	room ILLUMINATED (fluorescent lights ON)	0	Lights ON 7 AM to 7 PM in housing colony	0	Tested during subjective night/sleep cycle (lights ON)	0	No surgery done	0	No lesion present	SAL	SAL 0	1	SAL	0					1	1	1	mp	Melissa Perreault	55	00:00:55:00	1	Standard OF trial				Q21	MSe3	8	Probing the parameters of sensitization and compulsive checking	Probing the parameters of sensitization and compulsive checking: characteristics of behavioral measures during pathogenesis of compulsive behavior
	0000439	Q21MSe3057_03_0_0100_0000439	2002-09-18 12:08:00	1	Trackfile+Pathplot+Video	Q21MSe3057	470	1	160x160 cm table surface on 60 cm high legs	1	OF #1 in room U59_south	1	an object in OF locales 10 14 5 and 8	0	room ILLUMINATED (fluorescent lights ON)	0	Lights ON 7 AM to 7 PM in housing colony	0	Tested during subjective night/sleep cycle (lights ON)	0	No surgery done	0	No lesion present	SAL	SAL 0	1	SAL	0					3	3	3	mp	Melissa Perreault	55	00:00:55:00	1	Standard OF trial				Q21	MSe3	8	Probing the parameters of sensitization and compulsive checking	Probing the parameters of sensitization and compulsive checking: characteristics of behavioral measures during pathogenesis of compulsive behavior
	0000441	Q21MSe3057_05_0_0136_0000441	2002-09-24 11:58:00	1	Trackfile+Pathplot+Video	Q21MSe3057	489	1	160x160 cm table surface on 60 cm high legs	1	OF #1 in room U59_south	1	an object in OF locales 10 14 5 and 8	0	room ILLUMINATED (fluorescent lights ON)	0	Lights ON 7 AM to 7 PM in housing colony	0	Tested during subjective night/sleep cycle (lights ON)	0	No surgery done	0	No lesion present	SAL	SAL 0	1	SAL	0					5	5	5	mp	Melissa Perreault	55	00:00:55:00	1	Standard OF trial				Q21	MSe3	8	Probing the parameters of sensitization and compulsive checking	Probing the parameters of sensitization and compulsive checking: characteristics of behavioral measures during pathogenesis of compulsive behavior
	0000443	Q21MSe3057_07_0_0300_0000443	2002-10-01 11:53:00	1	Trackfile+Pathplot+Video	Q21MSe3057	506	1	160x160 cm table surface on 60 cm high legs	1	OF #1 in room U59_south	1	an object in OF locales 10 14 5 and 8	0	room ILLUMINATED (fluorescent lights ON)	0	Lights ON 7 AM to 7 PM in housing colony	0	Tested during subjective night/sleep cycle (lights ON)	0	No surgery done	0	No lesion present	SAL	SAL 0	1	SAL	0					7	7	7	mp	Melissa Perreault	55	00:00:55:00	1	Standard OF trial				Q21	MSe3	8	Probing the parameters of sensitization and compulsive checking	Probing the parameters of sensitization and compulsive checking: characteristics of behavioral measures during pathogenesis of compulsive behavior
	0000445	Q21MSe3057_09_0_0224_0000445	2002-10-08 12:08:00	1	Trackfile+Pathplot+Video	Q21MSe3057	526	1	160x160 cm table surface on 60 cm high legs	1	OF #1 in room U59_south	1	an object in OF locales 10 14 5 and 8	0	room ILLUMINATED (fluorescent lights ON)	0	Lights ON 7 AM to 7 PM in housing colony	0	Tested during subjective night/sleep cycle (lights ON)	0	No surgery done	0	No lesion present	SAL	SAL 0	1	SAL	0					9	9	9	mp	Melissa Perreault	55	00:00:55:00	1	Standard OF trial				Q21	MSe3	8	Probing the parameters of sensitization and compulsive checking	Probing the parameters of sensitization and compulsive checking: characteristics of behavioral measures during pathogenesis of compulsive behavior
	0000446	Q21MSe3057_10_0_0046_0000446	2002-10-11 12:34:00	2	Trackfile+Pathplot	Q21MSe3057		1	160x160 cm table surface on 60 cm high legs	1	OF #1 in room U59_south	1	an object in OF locales 10 14 5 and 8	0	room ILLUMINATED (fluorescent lights ON)	0	Lights ON 7 AM to 7 PM in housing colony	0	Tested during subjective night/sleep cycle (lights ON)	0	No surgery done	0	No lesion present	SAL	SAL 0	1	SAL	0					10	10	10	mp	Melissa Perreault	55	00:00:55:00	1	Standard OF trial				Q21	MSe3	8	Probing the parameters of sensitization and compulsive checking	Probing the parameters of sensitization and compulsive checking: characteristics of behavioral measures during pathogenesis of compulsive behavior
	0000450	Q21MSe3085_01_5_0049_0000450	2002-10-28 08:45:00	1	Trackfile+Pathplot+Video	Q21MSe3085	389	1	160x160 cm table surface on 60 cm high legs	1	OF #1 in room U59_south	1	an object in OF locales 10 14 5 and 8	0	room ILLUMINATED (fluorescent lights ON)	0	Lights ON 7 AM to 7 PM in housing colony	0	Tested during subjective night/sleep cycle (lights ON)	0	No surgery done	0	No lesion present	QNP	QNP 0.5	1	QNP	0.5					1	1	1	mp	Melissa Perreault	55	00:00:55:00	1	Standard OF trial			removed 4 secs	Q21	MSe3	9	Probing the environmental modulation of sensitization and compulsive checking	Probing the environmental modulation of sensitization and compulsive checking: influence of post-natal environment
	0000452	Q21MSe3085_03_5_0145_0000452	2002-11-04 08:24:00	1	Trackfile+Pathplot+Video	Q21MSe3085	403	1	160x160 cm table surface on 60 cm high legs	1	OF #1 in room U59_south	1	an object in OF locales 10 14 5 and 8	0	room ILLUMINATED (fluorescent lights ON)	0	Lights ON 7 AM to 7 PM in housing colony	0	Tested during subjective night/sleep cycle (lights ON)	0	No surgery done	0	No lesion present	QNP	QNP 0.5	1	QNP	0.5					3	3	3	mp	Melissa Perreault	55	00:00:55:00	1	Standard OF trial			removed 12 secs	Q21	MSe3	9	Probing the environmental modulation of sensitization and compulsive checking	Probing the environmental modulation of sensitization and compulsive checking: influence of post-natal environment
	0000454	Q21MSe3085_05_5_0152_0000454	2002-11-11 08:30:00	1	Trackfile+Pathplot+Video	Q21MSe3085	410	1	160x160 cm table surface on 60 cm high legs	1	OF #1 in room U59_south	1	an object in OF locales 10 14 5 and 8	0	room ILLUMINATED (fluorescent lights ON)	0	Lights ON 7 AM to 7 PM in housing colony	0	Tested during subjective night/sleep cycle (lights ON)	0	No surgery done	0	No lesion present	QNP	QNP 0.5	1	QNP	0.5					5	5	5	mp	Melissa Perreault	55	00:00:55:00	1	Standard OF trial			removed 23 secs	Q21	MSe3	9	Probing the environmental modulation of sensitization and compulsive checking	Probing the environmental modulation of sensitization and compulsive checking: influence of post-natal environment
	0000456	Q21MSe3085_07_5_0227_0000456	2002-11-18 08:40:00	2	Trackfile+Pathplot	Q21MSe3085	419	1	160x160 cm table surface on 60 cm high legs	1	OF #1 in room U59_south	1	an object in OF locales 10 14 5 and 8	0	room ILLUMINATED (fluorescent lights ON)	0	Lights ON 7 AM to 7 PM in housing colony	0	Tested during subjective night/sleep cycle (lights ON)	0	No surgery done	0	No lesion present	QNP	QNP 0.5	1	QNP	0.5					7	7	7	mp	Melissa Perreault	55	00:00:55:00	1	Standard OF trial			removed 26 secs	Q21	MSe3	9	Probing the environmental modulation of sensitization and compulsive checking	Probing the environmental modulation of sensitization and compulsive checking: influence of post-natal environment
	0000458	Q21MSe3085_09_5_0276_0000458	2002-11-25 08:48:00	1	Trackfile+Pathplot+Video	Q21MSe3085	417	1	160x160 cm table surface on 60 cm high legs	1	OF #1 in room U59_south	1	an object in OF locales 10 14 5 and 8	0	room ILLUMINATED (fluorescent lights ON)	0	Lights ON 7 AM to 7 PM in housing colony	0	Tested during subjective night/sleep cycle (lights ON)	0	No surgery done	0	No lesion present	QNP	QNP 0.5	1	QNP	0.5					9	9	9	mp	Melissa Perreault	55	00:00:55:00	1	Standard OF trial				Q21	MSe3	9	Probing the environmental modulation of sensitization and compulsive checking	Probing the environmental modulation of sensitization and compulsive checking: influence of post-natal environment
	0000459	Q21MSe3085_10_5_0061_0000459	2002-11-28 08:45:00	1	Trackfile+Pathplot+Video	Q21MSe3085	420	1	160x160 cm table surface on 60 cm high legs	1	OF #1 in room U59_south	1	an object in OF locales 10 14 5 and 8	0	room ILLUMINATED (fluorescent lights ON)	0	Lights ON 7 AM to 7 PM in housing colony	0	Tested during subjective night/sleep cycle (lights ON)	0	No surgery done	0	No lesion present	QNP	QNP 0.5	1	QNP	0.5					10	10	10	mp	Melissa Perreault	55	00:00:55:00	1	Standard OF trial			removed 18 secs	Q21	MSe3	9	Probing the environmental modulation of sensitization and compulsive checking	Probing the environmental modulation of sensitization and compulsive checking: influence of post-natal environment
	0000463	Q21MSe3086_01_0_0109_0000463	2002-10-28 08:46:00	1	Trackfile+Pathplot+Video	Q21MSe3086	426	1	160x160 cm table surface on 60 cm high legs	2	OF #2 in room U59_north	1	an object in OF locales 10 14 5 and 8	0	room ILLUMINATED (fluorescent lights ON)	0	Lights ON 7 AM to 7 PM in housing colony	0	Tested during subjective night/sleep cycle (lights ON)	0	No surgery done	0	No lesion present	SAL	SAL 0	1	SAL	0					1	1	1	mp	Melissa Perreault	55	00:00:55:00	1	Standard OF trial			removed 29 secs	Q21	MSe3	9	Probing the environmental modulation of sensitization and compulsive checking	Probing the environmental modulation of sensitization and compulsive checking: influence of post-natal environment
	0000465	Q21MSe3086_03_0_0351_0000465	2002-11-04 08:25:00	1	Trackfile+Pathplot+Video	Q21MSe3086	449	1	160x160 cm table surface on 60 cm high legs	2	OF #2 in room U59_north	1	an object in OF locales 10 14 5 and 8	0	room ILLUMINATED (fluorescent lights ON)	0	Lights ON 7 AM to 7 PM in housing colony	0	Tested during subjective night/sleep cycle (lights ON)	0	No surgery done	0	No lesion present	SAL	SAL 0	1	SAL	0					3	3	3	mp	Melissa Perreault	55	00:00:55:00	1	Standard OF trial			removed 28 secs	Q21	MSe3	9	Probing the environmental modulation of sensitization and compulsive checking	Probing the environmental modulation of sensitization and compulsive checking: influence of post-natal environment
	0000467	Q21MSe3086_05_0_0327_0000467	2002-11-11 08:31:00	1	Trackfile+Pathplot+Video	Q21MSe3086	473	1	160x160 cm table surface on 60 cm high legs	2	OF #2 in room U59_north	1	an object in OF locales 10 14 5 and 8	0	room ILLUMINATED (fluorescent lights ON)	0	Lights ON 7 AM to 7 PM in housing colony	0	Tested during subjective night/sleep cycle (lights ON)	0	No surgery done	0	No lesion present	SAL	SAL 0	1	SAL	0					5	5	5	mp	Melissa Perreault	55	00:00:55:00	1	Standard OF trial			removed 26 secs	Q21	MSe3	9	Probing the environmental modulation of sensitization and compulsive checking	Probing the environmental modulation of sensitization and compulsive checking: influence of post-natal environment
	0000469	Q21MSe3086_07_0_0339_0000469	2002-11-18 08:41:00	1	Trackfile+Pathplot+Video	Q21MSe3086	489	1	160x160 cm table surface on 60 cm high legs	2	OF #2 in room U59_north	1	an object in OF locales 10 14 5 and 8	0	room ILLUMINATED (fluorescent lights ON)	0	Lights ON 7 AM to 7 PM in housing colony	0	Tested during subjective night/sleep cycle (lights ON)	0	No surgery done	0	No lesion present	SAL	SAL 0	1	SAL	0					7	7	7	mp	Melissa Perreault	55	00:00:55:00	1	Standard OF trial			removed 6 secs	Q21	MSe3	9	Probing the environmental modulation of sensitization and compulsive checking	Probing the environmental modulation of sensitization and compulsive checking: influence of post-natal environment
	0000471	Q21MSe3086_09_0_0345_0000471	2002-11-25 08:49:00	1	Trackfile+Pathplot+Video	Q21MSe3086	505	1	160x160 cm table surface on 60 cm high legs	2	OF #2 in room U59_north	1	an object in OF locales 10 14 5 and 8	0	room ILLUMINATED (fluorescent lights ON)	0	Lights ON 7 AM to 7 PM in housing colony	0	Tested during subjective night/sleep cycle (lights ON)	0	No surgery done	0	No lesion present	SAL	SAL 0	1	SAL	0					9	9	9	mp	Melissa Perreault	55	00:00:55:00	1	Standard OF trial			removed 5 secs	Q21	MSe3	9	Probing the environmental modulation of sensitization and compulsive checking	Probing the environmental modulation of sensitization and compulsive checking: influence of post-natal environment
	0000472	Q21MSe3086_10_0_0013_0000472	2002-11-28 08:46:00	1	Trackfile+Pathplot+Video	Q21MSe3086	508	1	160x160 cm table surface on 60 cm high legs	2	OF #2 in room U59_north	1	an object in OF locales 10 14 5 and 8	0	room ILLUMINATED (fluorescent lights ON)	0	Lights ON 7 AM to 7 PM in housing colony	0	Tested during subjective night/sleep cycle (lights ON)	0	No surgery done	0	No lesion present	SAL	SAL 0	1	SAL	0					10	10	10	mp	Melissa Perreault	55	00:00:55:00	1	Standard OF trial			removed 17secs	Q21	MSe3	9	Probing the environmental modulation of sensitization and compulsive checking	Probing the environmental modulation of sensitization and compulsive checking: influence of post-natal environment
	0000476	Q21MSe3087_01_5_0112_0000476	2002-10-28 12:20:00	1	Trackfile+Pathplot+Video	Q21MSe3087	407	1	160x160 cm table surface on 60 cm high legs	2	OF #2 in room U59_north	1	an object in OF locales 10 14 5 and 8	0	room ILLUMINATED (fluorescent lights ON)	0	Lights ON 7 AM to 7 PM in housing colony	0	Tested during subjective night/sleep cycle (lights ON)	0	No surgery done	0	No lesion present	QNP	QNP 0.5	1	QNP	0.5					1	1	1	mp	Melissa Perreault	55	00:00:55:00	1	Standard OF trial			removed 24 secs	Q21	MSe3	9	Probing the environmental modulation of sensitization and compulsive checking	Probing the environmental modulation of sensitization and compulsive checking: influence of post-natal environment
	0000478	Q21MSe3087_03_5_0354_0000478	2002-11-04 11:50:00	1	Trackfile+Pathplot+Video	Q21MSe3087	427	1	160x160 cm table surface on 60 cm high legs	2	OF #2 in room U59_north	1	an object in OF locales 10 14 5 and 8	0	room ILLUMINATED (fluorescent lights ON)	0	Lights ON 7 AM to 7 PM in housing colony	0	Tested during subjective night/sleep cycle (lights ON)	0	No surgery done	0	No lesion present	QNP	QNP 0.5	1	QNP	0.5					3	3	3	mp	Melissa Perreault	55	00:00:55:00	1	Standard OF trial				Q21	MSe3	9	Probing the environmental modulation of sensitization and compulsive checking	Probing the environmental modulation of sensitization and compulsive checking: influence of post-natal environment
	0000480	Q21MSe3087_05_5_0330_0000480	2002-11-11 12:06:00	1	Trackfile+Pathplot+Video	Q21MSe3087	445	1	160x160 cm table surface on 60 cm high legs	2	OF #2 in room U59_north	1	an object in OF locales 10 14 5 and 8	0	room ILLUMINATED (fluorescent lights ON)	0	Lights ON 7 AM to 7 PM in housing colony	0	Tested during subjective night/sleep cycle (lights ON)	0	No surgery done	0	No lesion present	QNP	QNP 0.5	1	QNP	0.5					5	5	5	mp	Melissa Perreault	55	00:00:55:00	1	Standard OF trial			removed 7 secs	Q21	MSe3	9	Probing the environmental modulation of sensitization and compulsive checking	Probing the environmental modulation of sensitization and compulsive checking: influence of post-natal environment
	0000482	Q21MSe3087_07_5_0342_0000482	2002-11-18 12:05:00	1	Trackfile+Pathplot+Video	Q21MSe3087	459	1	160x160 cm table surface on 60 cm high legs	2	OF #2 in room U59_north	1	an object in OF locales 10 14 5 and 8	0	room ILLUMINATED (fluorescent lights ON)	0	Lights ON 7 AM to 7 PM in housing colony	0	Tested during subjective night/sleep cycle (lights ON)	0	No surgery done	0	No lesion present	QNP	QNP 0.5	1	QNP	0.5					7	7	7	mp	Melissa Perreault	55	00:00:55:00	1	Standard OF trial			removed 7 secs	Q21	MSe3	9	Probing the environmental modulation of sensitization and compulsive checking	Probing the environmental modulation of sensitization and compulsive checking: influence of post-natal environment
	0000484	Q21MSe3087_09_5_0348_0000484	2002-11-25 12:25:00	1	Trackfile+Pathplot+Video	Q21MSe3087	476	1	160x160 cm table surface on 60 cm high legs	2	OF #2 in room U59_north	1	an object in OF locales 10 14 5 and 8	0	room ILLUMINATED (fluorescent lights ON)	0	Lights ON 7 AM to 7 PM in housing colony	0	Tested during subjective night/sleep cycle (lights ON)	0	No surgery done	0	No lesion present	QNP	QNP 0.5	1	QNP	0.5					9	9	9	mp	Melissa Perreault	55	00:00:55:00	1	Standard OF trial			removed 10 secs	Q21	MSe3	9	Probing the environmental modulation of sensitization and compulsive checking	Probing the environmental modulation of sensitization and compulsive checking: influence of post-natal environment
	0000485	Q21MSe3087_10_5_0018_0000485	2002-11-28 15:21:00	1	Trackfile+Pathplot+Video	Q21MSe3087	468	1	160x160 cm table surface on 60 cm high legs	2	OF #2 in room U59_north	1	an object in OF locales 10 14 5 and 8	0	room ILLUMINATED (fluorescent lights ON)	0	Lights ON 7 AM to 7 PM in housing colony	0	Tested during subjective night/sleep cycle (lights ON)	0	No surgery done	0	No lesion present	QNP	QNP 0.5	1	QNP	0.5					10	10	10	mp	Melissa Perreault	55	00:00:55:00	1	Standard OF trial			removed 5 secs	Q21	MSe3	9	Probing the environmental modulation of sensitization and compulsive checking	Probing the environmental modulation of sensitization and compulsive checking: influence of post-natal environment
	0000489	Q21MSe3088_01_0_0052_0000489	2002-10-28 12:19:00	1	Trackfile+Pathplot+Video	Q21MSe3088	445	1	160x160 cm table surface on 60 cm high legs	1	OF #1 in room U59_south	1	an object in OF locales 10 14 5 and 8	0	room ILLUMINATED (fluorescent lights ON)	0	Lights ON 7 AM to 7 PM in housing colony	0	Tested during subjective night/sleep cycle (lights ON)	0	No surgery done	0	No lesion present	SAL	SAL 0	1	SAL	0					1	1	1	mp	Melissa Perreault	55	00:00:55:00	1	Standard OF trial				Q21	MSe3	9	Probing the environmental modulation of sensitization and compulsive checking	Probing the environmental modulation of sensitization and compulsive checking: influence of post-natal environment
	0000491	Q21MSe3088_03_0_0148_0000491	2002-11-04 11:49:00	1	Trackfile+Pathplot+Video	Q21MSe3088	461	1	160x160 cm table surface on 60 cm high legs	1	OF #1 in room U59_south	1	an object in OF locales 10 14 5 and 8	0	room ILLUMINATED (fluorescent lights ON)	0	Lights ON 7 AM to 7 PM in housing colony	0	Tested during subjective night/sleep cycle (lights ON)	0	No surgery done	0	No lesion present	SAL	SAL 0	1	SAL	0					3	3	3	mp	Melissa Perreault	55	00:00:55:00	1	Standard OF trial				Q21	MSe3	9	Probing the environmental modulation of sensitization and compulsive checking	Probing the environmental modulation of sensitization and compulsive checking: influence of post-natal environment
	0000493	Q21MSe3088_05_0_0155_0000493	2002-11-11 12:05:00	1	Trackfile+Pathplot+Video	Q21MSe3088	482	1	160x160 cm table surface on 60 cm high legs	1	OF #1 in room U59_south	1	an object in OF locales 10 14 5 and 8	0	room ILLUMINATED (fluorescent lights ON)	0	Lights ON 7 AM to 7 PM in housing colony	0	Tested during subjective night/sleep cycle (lights ON)	0	No surgery done	0	No lesion present	SAL	SAL 0	1	SAL	0					5	5	5	mp	Melissa Perreault	55	00:00:55:00	1	Standard OF trial			removed 14 secs	Q21	MSe3	9	Probing the environmental modulation of sensitization and compulsive checking	Probing the environmental modulation of sensitization and compulsive checking: influence of post-natal environment
	0000495	Q21MSe3088_07_0_0230_0000495	2002-11-18 12:04:00	2	Trackfile+Pathplot	Q21MSe3088	503	1	160x160 cm table surface on 60 cm high legs	1	OF #1 in room U59_south	1	an object in OF locales 10 14 5 and 8	0	room ILLUMINATED (fluorescent lights ON)	0	Lights ON 7 AM to 7 PM in housing colony	0	Tested during subjective night/sleep cycle (lights ON)	0	No surgery done	0	No lesion present	SAL	SAL 0	1	SAL	0					7	7	7	mp	Melissa Perreault	55	00:00:55:00	1	Standard OF trial				Q21	MSe3	9	Probing the environmental modulation of sensitization and compulsive checking	Probing the environmental modulation of sensitization and compulsive checking: influence of post-natal environment
	0000497	Q21MSe3088_09_0_0279_0000497	2002-11-25 12:24:00	1	Trackfile+Pathplot+Video	Q21MSe3088	515	1	160x160 cm table surface on 60 cm high legs	1	OF #1 in room U59_south	1	an object in OF locales 10 14 5 and 8	0	room ILLUMINATED (fluorescent lights ON)	0	Lights ON 7 AM to 7 PM in housing colony	0	Tested during subjective night/sleep cycle (lights ON)	0	No surgery done	0	No lesion present	SAL	SAL 0	1	SAL	0					9	9	9	mp	Melissa Perreault	55	00:00:55:00	1	Standard OF trial				Q21	MSe3	9	Probing the environmental modulation of sensitization and compulsive checking	Probing the environmental modulation of sensitization and compulsive checking: influence of post-natal environment
	0000498	Q21MSe3088_10_0_0066_0000498	2002-11-28 15:20:00	1	Trackfile+Pathplot+Video	Q21MSe3088	518	1	160x160 cm table surface on 60 cm high legs	1	OF #1 in room U59_south	1	an object in OF locales 10 14 5 and 8	0	room ILLUMINATED (fluorescent lights ON)	0	Lights ON 7 AM to 7 PM in housing colony	0	Tested during subjective night/sleep cycle (lights ON)	0	No surgery done	0	No lesion present	SAL	SAL 0	1	SAL	0					10	10	10	mp	Melissa Perreault	55	00:00:55:00	1	Standard OF trial			removed 10 sec	Q21	MSe3	9	Probing the environmental modulation of sensitization and compulsive checking	Probing the environmental modulation of sensitization and compulsive checking: influence of post-natal environment
	0000502	Q21MSe3089_01_5_0057_0000502	2002-10-29 10:58:00	1	Trackfile+Pathplot+Video	Q21MSe3089	485	1	160x160 cm table surface on 60 cm high legs	1	OF #1 in room U59_south	1	an object in OF locales 10 14 5 and 8	0	room ILLUMINATED (fluorescent lights ON)	0	Lights ON 7 AM to 7 PM in housing colony	0	Tested during subjective night/sleep cycle (lights ON)	0	No surgery done	0	No lesion present	QNP	QNP 0.5	1	QNP	0.5					1	1	1	mp	Melissa Perreault	55	00:00:55:00	1	Standard OF trial				Q21	MSe3	9	Probing the environmental modulation of sensitization and compulsive checking	Probing the environmental modulation of sensitization and compulsive checking: influence of post-natal environment
	0000504	Q21MSe3089_03_5_0305_0000504	2002-11-05 11:04:00	1	Trackfile+Pathplot+Video	Q21MSe3089	504	1	160x160 cm table surface on 60 cm high legs	1	OF #1 in room U59_south	1	an object in OF locales 10 14 5 and 8	0	room ILLUMINATED (fluorescent lights ON)	0	Lights ON 7 AM to 7 PM in housing colony	0	Tested during subjective night/sleep cycle (lights ON)	0	No surgery done	0	No lesion present	QNP	QNP 0.5	1	QNP	0.5					3	3	3	mp	Melissa Perreault	55	00:00:55:00	1	Standard OF trial			removed 37 secs	Q21	MSe3	9	Probing the environmental modulation of sensitization and compulsive checking	Probing the environmental modulation of sensitization and compulsive checking: influence of post-natal environment
	0000506	Q21MSe3089_05_5_0431_0000506	2002-11-12 10:46:00	1	Trackfile+Pathplot+Video	Q21MSe3089	515	1	160x160 cm table surface on 60 cm high legs	1	OF #1 in room U59_south	1	an object in OF locales 10 14 5 and 8	0	room ILLUMINATED (fluorescent lights ON)	0	Lights ON 7 AM to 7 PM in housing colony	0	Tested during subjective night/sleep cycle (lights ON)	0	No surgery done	0	No lesion present	QNP	QNP 0.5	1	QNP	0.5					5	5	5	mp	Melissa Perreault	55	00:00:55:00	1	Standard OF trial			removed 70 secs	Q21	MSe3	9	Probing the environmental modulation of sensitization and compulsive checking	Probing the environmental modulation of sensitization and compulsive checking: influence of post-natal environment
	0000508	Q21MSe3089_07_5_0272_0000508	2002-11-19 10:57:00	1	Trackfile+Pathplot+Video	Q21MSe3089	534	1	160x160 cm table surface on 60 cm high legs	1	OF #1 in room U59_south	1	an object in OF locales 10 14 5 and 8	0	room ILLUMINATED (fluorescent lights ON)	0	Lights ON 7 AM to 7 PM in housing colony	0	Tested during subjective night/sleep cycle (lights ON)	0	No surgery done	0	No lesion present	QNP	QNP 0.5	1	QNP	0.5					7	7	7	mp	Melissa Perreault	55	00:00:55:00	1	Standard OF trial				Q21	MSe3	9	Probing the environmental modulation of sensitization and compulsive checking	Probing the environmental modulation of sensitization and compulsive checking: influence of post-natal environment
	0000510	Q21MSe3089_09_5_0284_0000510	2002-11-26 10:58:00	1	Trackfile+Pathplot+Video	Q21MSe3089	543	1	160x160 cm table surface on 60 cm high legs	1	OF #1 in room U59_south	1	an object in OF locales 10 14 5 and 8	0	room ILLUMINATED (fluorescent lights ON)	0	Lights ON 7 AM to 7 PM in housing colony	0	Tested during subjective night/sleep cycle (lights ON)	0	No surgery done	0	No lesion present	QNP	QNP 0.5	1	QNP	0.5					9	9	9	mp	Melissa Perreault	55	00:00:55:00	1	Standard OF trial			very noisy track cleaned up but may not be useful	Q21	MSe3	9	Probing the environmental modulation of sensitization and compulsive checking	Probing the environmental modulation of sensitization and compulsive checking: influence of post-natal environment
	0000511	Q21MSe3089_10_5_0069_0000511	2002-11-29 10:24:00	1	Trackfile+Pathplot+Video	Q21MSe3089	551	1	160x160 cm table surface on 60 cm high legs	1	OF #1 in room U59_south	1	an object in OF locales 10 14 5 and 8	0	room ILLUMINATED (fluorescent lights ON)	0	Lights ON 7 AM to 7 PM in housing colony	0	Tested during subjective night/sleep cycle (lights ON)	0	No surgery done	0	No lesion present	QNP	QNP 0.5	1	QNP	0.5					10	10	10	mp	Melissa Perreault	55	00:00:55:00	1	Standard OF trial				Q21	MSe3	9	Probing the environmental modulation of sensitization and compulsive checking	Probing the environmental modulation of sensitization and compulsive checking: influence of post-natal environment
	0000515	Q21MSe3090_01_0_0117_0000515	2002-10-29 10:59:00	1	Trackfile+Pathplot+Video	Q21MSe3090	464	1	160x160 cm table surface on 60 cm high legs	2	OF #2 in room U59_north	1	an object in OF locales 10 14 5 and 8	0	room ILLUMINATED (fluorescent lights ON)	0	Lights ON 7 AM to 7 PM in housing colony	0	Tested during subjective night/sleep cycle (lights ON)	0	No surgery done	0	No lesion present	SAL	SAL 0	1	SAL	0					1	1	1	mp	Melissa Perreault	55	00:00:55:00	1	Standard OF trial			removed 7 secs	Q21	MSe3	9	Probing the environmental modulation of sensitization and compulsive checking	Probing the environmental modulation of sensitization and compulsive checking: influence of post-natal environment
	0000517	Q21MSe3090_03_0_0323_0000517	2002-11-05 11:05:00	2	Trackfile+Pathplot	Q21MSe3090	479	1	160x160 cm table surface on 60 cm high legs	2	OF #2 in room U59_north	1	an object in OF locales 10 14 5 and 8	0	room ILLUMINATED (fluorescent lights ON)	0	Lights ON 7 AM to 7 PM in housing colony	0	Tested during subjective night/sleep cycle (lights ON)	0	No surgery done	0	No lesion present	SAL	SAL 0	1	SAL	0					3	3	3	mp	Melissa Perreault	55	00:00:55:00	1	Standard OF trial				Q21	MSe3	9	Probing the environmental modulation of sensitization and compulsive checking	Probing the environmental modulation of sensitization and compulsive checking: influence of post-natal environment
	0000519	Q21MSe3090_05_0_0335_0000519	2002-11-12 10:47:00	1	Trackfile+Pathplot+Video	Q21MSe3090	506	1	160x160 cm table surface on 60 cm high legs	2	OF #2 in room U59_north	1	an object in OF locales 10 14 5 and 8	0	room ILLUMINATED (fluorescent lights ON)	0	Lights ON 7 AM to 7 PM in housing colony	0	Tested during subjective night/sleep cycle (lights ON)	0	No surgery done	0	No lesion present	SAL	SAL 0	1	SAL	0					5	5	5	mp	Melissa Perreault	55	00:00:55:00	1	Standard OF trial				Q21	MSe3	9	Probing the environmental modulation of sensitization and compulsive checking	Probing the environmental modulation of sensitization and compulsive checking: influence of post-natal environment
	0000521	Q21MSe3090_07_0_0407_0000521	2002-11-19 10:58:00	1	Trackfile+Pathplot+Video	Q21MSe3090	528	1	160x160 cm table surface on 60 cm high legs	2	OF #2 in room U59_north	1	an object in OF locales 10 14 5 and 8	0	room ILLUMINATED (fluorescent lights ON)	0	Lights ON 7 AM to 7 PM in housing colony	0	Tested during subjective night/sleep cycle (lights ON)	0	No surgery done	0	No lesion present	SAL	SAL 0	1	SAL	0					7	7	7	mp	Melissa Perreault	55	00:00:55:00	1	Standard OF trial			removed 4 secs	Q21	MSe3	9	Probing the environmental modulation of sensitization and compulsive checking	Probing the environmental modulation of sensitization and compulsive checking: influence of post-natal environment
	0000523	Q21MSe3090_09_0_0413_0000523	2002-11-26 10:59:00	3	Trackfile+Video	Q21MSe3090	550	1	160x160 cm table surface on 60 cm high legs	2	OF #2 in room U59_north	1	an object in OF locales 10 14 5 and 8	0	room ILLUMINATED (fluorescent lights ON)	0	Lights ON 7 AM to 7 PM in housing colony	0	Tested during subjective night/sleep cycle (lights ON)	0	No surgery done	0	No lesion present	SAL	SAL 0	1	SAL	0					9	9	9	mp	Melissa Perreault	55	00:00:55:00	1	Standard OF trial				Q21	MSe3	9	Probing the environmental modulation of sensitization and compulsive checking	Probing the environmental modulation of sensitization and compulsive checking: influence of post-natal environment
	0000524	Q21MSe3090_10_0_0021_0000524	2002-11-29 10:25:00	1	Trackfile+Pathplot+Video	Q21MSe3090	556	1	160x160 cm table surface on 60 cm high legs	2	OF #2 in room U59_north	1	an object in OF locales 10 14 5 and 8	0	room ILLUMINATED (fluorescent lights ON)	0	Lights ON 7 AM to 7 PM in housing colony	0	Tested during subjective night/sleep cycle (lights ON)	0	No surgery done	0	No lesion present	SAL	SAL 0	1	SAL	0					10	10	10	mp	Melissa Perreault	55	00:00:55:00	1	Standard OF trial				Q21	MSe3	9	Probing the environmental modulation of sensitization and compulsive checking	Probing the environmental modulation of sensitization and compulsive checking: influence of post-natal environment
	0000528	Q21MSe3091_01_5_0120_0000528	2002-10-29 14:36:00	1	Trackfile+Pathplot+Video	Q21MSe3091	390	1	160x160 cm table surface on 60 cm high legs	2	OF #2 in room U59_north	1	an object in OF locales 10 14 5 and 8	0	room ILLUMINATED (fluorescent lights ON)	0	Lights ON 7 AM to 7 PM in housing colony	0	Tested during subjective night/sleep cycle (lights ON)	0	No surgery done	0	No lesion present	QNP	QNP 0.5	1	QNP	0.5					1	1	1	j?	JASMINE	55	00:00:55:00	1	Standard OF trial				Q21	MSe3	9	Probing the environmental modulation of sensitization and compulsive checking	Probing the environmental modulation of sensitization and compulsive checking: influence of post-natal environment
	0000530	Q21MSe3091_03_5_0326_0000530	2002-11-05 14:24:00	2	Trackfile+Pathplot	Q21MSe3091	427	1	160x160 cm table surface on 60 cm high legs	2	OF #2 in room U59_north	1	an object in OF locales 10 14 5 and 8	0	room ILLUMINATED (fluorescent lights ON)	0	Lights ON 7 AM to 7 PM in housing colony	0	Tested during subjective night/sleep cycle (lights ON)	0	No surgery done	0	No lesion present	QNP	QNP 0.5	1	QNP	0.5					3	3	3	j?	JASMINE	55	00:00:55:00	1	Standard OF trial				Q21	MSe3	9	Probing the environmental modulation of sensitization and compulsive checking	Probing the environmental modulation of sensitization and compulsive checking: influence of post-natal environment
	0000532	Q21MSe3091_05_5_0338_0000532	2002-11-12 14:43:00	1	Trackfile+Pathplot+Video	Q21MSe3091	427	1	160x160 cm table surface on 60 cm high legs	2	OF #2 in room U59_north	1	an object in OF locales 10 14 5 and 8	0	room ILLUMINATED (fluorescent lights ON)	0	Lights ON 7 AM to 7 PM in housing colony	0	Tested during subjective night/sleep cycle (lights ON)	0	No surgery done	0	No lesion present	QNP	QNP 0.5	1	QNP	0.5					5	5	5	j?	JASMINE	55	00:00:55:00	1	Standard OF trial				Q21	MSe3	9	Probing the environmental modulation of sensitization and compulsive checking	Probing the environmental modulation of sensitization and compulsive checking: influence of post-natal environment
	0000534	Q21MSe3091_07_5_0410_0000534	2002-11-19 14:46:00	1	Trackfile+Pathplot+Video	Q21MSe3091	459	1	160x160 cm table surface on 60 cm high legs	2	OF #2 in room U59_north	1	an object in OF locales 10 14 5 and 8	0	room ILLUMINATED (fluorescent lights ON)	0	Lights ON 7 AM to 7 PM in housing colony	0	Tested during subjective night/sleep cycle (lights ON)	0	No surgery done	0	No lesion present	QNP	QNP 0.5	1	QNP	0.5					7	7	7	j?	JASMINE	55	00:00:55:00	1	Standard OF trial				Q21	MSe3	9	Probing the environmental modulation of sensitization and compulsive checking	Probing the environmental modulation of sensitization and compulsive checking: influence of post-natal environment
	0000536	Q21MSe3091_09_5_0416_0000536	2002-11-26 14:40:00	1	Trackfile+Pathplot+Video	Q21MSe3091	479	1	160x160 cm table surface on 60 cm high legs	2	OF #2 in room U59_north	1	an object in OF locales 10 14 5 and 8	0	room ILLUMINATED (fluorescent lights ON)	0	Lights ON 7 AM to 7 PM in housing colony	0	Tested during subjective night/sleep cycle (lights ON)	0	No surgery done	0	No lesion present	QNP	QNP 0.5	1	QNP	0.5					9	9	9	j?	JASMINE	55	00:00:55:00	1	Standard OF trial				Q21	MSe3	9	Probing the environmental modulation of sensitization and compulsive checking	Probing the environmental modulation of sensitization and compulsive checking: influence of post-natal environment
	0000537	Q21MSe3091_10_5_0024_0000537	2002-11-29 14:17:00	1	Trackfile+Pathplot+Video	Q21MSe3091	475	1	160x160 cm table surface on 60 cm high legs	2	OF #2 in room U59_north	1	an object in OF locales 10 14 5 and 8	0	room ILLUMINATED (fluorescent lights ON)	0	Lights ON 7 AM to 7 PM in housing colony	0	Tested during subjective night/sleep cycle (lights ON)	0	No surgery done	0	No lesion present	QNP	QNP 0.5	1	QNP	0.5					10	10	10	j?	JASMINE	55	00:00:55:00	1	Standard OF trial				Q21	MSe3	9	Probing the environmental modulation of sensitization and compulsive checking	Probing the environmental modulation of sensitization and compulsive checking: influence of post-natal environment
	0000541	Q21MSe3092_01_0_0060_0000541	2002-10-29 14:35:00	1	Trackfile+Pathplot+Video	Q21MSe3092	460	1	160x160 cm table surface on 60 cm high legs	1	OF #1 in room U59_south	1	an object in OF locales 10 14 5 and 8	0	room ILLUMINATED (fluorescent lights ON)	0	Lights ON 7 AM to 7 PM in housing colony	0	Tested during subjective night/sleep cycle (lights ON)	0	No surgery done	0	No lesion present	SAL	SAL 0	1	SAL	0					1	1	1	j?	JASMINE	55	00:00:55:00	1	Standard OF trial			removed 100 secs	Q21	MSe3	9	Probing the environmental modulation of sensitization and compulsive checking	Probing the environmental modulation of sensitization and compulsive checking: influence of post-natal environment
	0000543	Q21MSe3092_03_0_0308_0000543	2002-11-05 14:23:00	1	Trackfile+Pathplot+Video	Q21MSe3092	493	1	160x160 cm table surface on 60 cm high legs	1	OF #1 in room U59_south	1	an object in OF locales 10 14 5 and 8	0	room ILLUMINATED (fluorescent lights ON)	0	Lights ON 7 AM to 7 PM in housing colony	0	Tested during subjective night/sleep cycle (lights ON)	0	No surgery done	0	No lesion present	SAL	SAL 0	1	SAL	0					3	3	3	j?	JASMINE	55	00:00:55:00	1	Standard OF trial			removed 21 secs	Q21	MSe3	9	Probing the environmental modulation of sensitization and compulsive checking	Probing the environmental modulation of sensitization and compulsive checking: influence of post-natal environment
	0000545	Q21MSe3092_05_0_0434_0000545	2002-11-12 14:42:00	1	Trackfile+Pathplot+Video	Q21MSe3092	515	1	160x160 cm table surface on 60 cm high legs	1	OF #1 in room U59_south	1	an object in OF locales 10 14 5 and 8	0	room ILLUMINATED (fluorescent lights ON)	0	Lights ON 7 AM to 7 PM in housing colony	0	Tested during subjective night/sleep cycle (lights ON)	0	No surgery done	0	No lesion present	SAL	SAL 0	1	SAL	0					5	5	5	j?	JASMINE	55	00:00:55:00	1	Standard OF trial				Q21	MSe3	9	Probing the environmental modulation of sensitization and compulsive checking	Probing the environmental modulation of sensitization and compulsive checking: influence of post-natal environment
	0000547	Q21MSe3092_07_0_0275_0000547	2002-11-19 14:45:00	1	Trackfile+Pathplot+Video	Q21MSe3092	539	1	160x160 cm table surface on 60 cm high legs	1	OF #1 in room U59_south	1	an object in OF locales 10 14 5 and 8	0	room ILLUMINATED (fluorescent lights ON)	0	Lights ON 7 AM to 7 PM in housing colony	0	Tested during subjective night/sleep cycle (lights ON)	0	No surgery done	0	No lesion present	SAL	SAL 0	1	SAL	0					7	7	7	j?	JASMINE	55	00:00:55:00	1	Standard OF trial				Q21	MSe3	9	Probing the environmental modulation of sensitization and compulsive checking	Probing the environmental modulation of sensitization and compulsive checking: influence of post-natal environment
	0000549	Q21MSe3092_09_0_0287_0000549	2002-11-26 14:39:00	1	Trackfile+Pathplot+Video	Q21MSe3092	570	1	160x160 cm table surface on 60 cm high legs	1	OF #1 in room U59_south	1	an object in OF locales 10 14 5 and 8	0	room ILLUMINATED (fluorescent lights ON)	0	Lights ON 7 AM to 7 PM in housing colony	0	Tested during subjective night/sleep cycle (lights ON)	0	No surgery done	0	No lesion present	SAL	SAL 0	1	SAL	0					9	9	9	j?	JASMINE	55	00:00:55:00	1	Standard OF trial			very noisy track cleaned up but may not be useful	Q21	MSe3	9	Probing the environmental modulation of sensitization and compulsive checking	Probing the environmental modulation of sensitization and compulsive checking: influence of post-natal environment
	0000550	Q21MSe3092_10_0_0072_0000550	2002-11-29 14:16:00	1	Trackfile+Pathplot+Video	Q21MSe3092	565	1	160x160 cm table surface on 60 cm high legs	1	OF #1 in room U59_south	1	an object in OF locales 10 14 5 and 8	0	room ILLUMINATED (fluorescent lights ON)	0	Lights ON 7 AM to 7 PM in housing colony	0	Tested during subjective night/sleep cycle (lights ON)	0	No surgery done	0	No lesion present	SAL	SAL 0	1	SAL	0					10	10	10	j?	JASMINE	55	00:00:55:00	1	Standard OF trial				Q21	MSe3	9	Probing the environmental modulation of sensitization and compulsive checking	Probing the environmental modulation of sensitization and compulsive checking: influence of post-natal environment
	0000554	Q21MSe3093_01_5_0110_0000554	2002-10-28 09:59:00	1	Trackfile+Pathplot+Video	Q21MSe3093	408	1	160x160 cm table surface on 60 cm high legs	2	OF #2 in room U59_north	1	an object in OF locales 10 14 5 and 8	0	room ILLUMINATED (fluorescent lights ON)	0	Lights ON 7 AM to 7 PM in housing colony	0	Tested during subjective night/sleep cycle (lights ON)	0	No surgery done	0	No lesion present	QNP	QNP 0.5	1	QNP	0.5					1	1	1	mp	Melissa Perreault	55	00:00:55:00	1	Standard OF trial				Q21	MSe3	9	Probing the environmental modulation of sensitization and compulsive checking	Probing the environmental modulation of sensitization and compulsive checking: influence of post-natal environment
	0000556	Q21MSe3093_03_5_0352_0000556	2002-11-04 09:31:00	1	Trackfile+Pathplot+Video	Q21MSe3093	425	1	160x160 cm table surface on 60 cm high legs	2	OF #2 in room U59_north	1	an object in OF locales 10 14 5 and 8	0	room ILLUMINATED (fluorescent lights ON)	0	Lights ON 7 AM to 7 PM in housing colony	0	Tested during subjective night/sleep cycle (lights ON)	0	No surgery done	0	No lesion present	QNP	QNP 0.5	1	QNP	0.5					3	3	3	mp	Melissa Perreault	55	00:00:55:00	1	Standard OF trial				Q21	MSe3	9	Probing the environmental modulation of sensitization and compulsive checking	Probing the environmental modulation of sensitization and compulsive checking: influence of post-natal environment
	0000558	Q21MSe3093_05_5_0328_0000558	2002-11-11 09:39:00	1	Trackfile+Pathplot+Video	Q21MSe3093	441	1	160x160 cm table surface on 60 cm high legs	2	OF #2 in room U59_north	1	an object in OF locales 10 14 5 and 8	0	room ILLUMINATED (fluorescent lights ON)	0	Lights ON 7 AM to 7 PM in housing colony	0	Tested during subjective night/sleep cycle (lights ON)	0	No surgery done	0	No lesion present	QNP	QNP 0.5	1	QNP	0.5					5	5	5	mp	Melissa Perreault	55	00:00:55:00	1	Standard OF trial				Q21	MSe3	9	Probing the environmental modulation of sensitization and compulsive checking	Probing the environmental modulation of sensitization and compulsive checking: influence of post-natal environment
	0000560	Q21MSe3093_07_5_0340_0000560	2002-11-18 09:47:00	1	Trackfile+Pathplot+Video	Q21MSe3093	459	1	160x160 cm table surface on 60 cm high legs	2	OF #2 in room U59_north	1	an object in OF locales 10 14 5 and 8	0	room ILLUMINATED (fluorescent lights ON)	0	Lights ON 7 AM to 7 PM in housing colony	0	Tested during subjective night/sleep cycle (lights ON)	0	No surgery done	0	No lesion present	QNP	QNP 0.5	1	QNP	0.5					7	7	7	mp	Melissa Perreault	55	00:00:55:00	1	Standard OF trial	1	54	rat fell off after 54 min after rat s94 fell off table 1 and did not see	Q21	MSe3	9	Probing the environmental modulation of sensitization and compulsive checking	Probing the environmental modulation of sensitization and compulsive checking: influence of post-natal environment
	0000562	Q21MSe3093_09_5_0346_0000562	2002-11-25 10:00:00	1	Trackfile+Pathplot+Video	Q21MSe3093	479	1	160x160 cm table surface on 60 cm high legs	2	OF #2 in room U59_north	1	an object in OF locales 10 14 5 and 8	0	room ILLUMINATED (fluorescent lights ON)	0	Lights ON 7 AM to 7 PM in housing colony	0	Tested during subjective night/sleep cycle (lights ON)	0	No surgery done	0	No lesion present	QNP	QNP 0.5	1	QNP	0.5					9	9	9	mp	Melissa Perreault	55	00:00:55:00	1	Standard OF trial			removed 3 sec	Q21	MSe3	9	Probing the environmental modulation of sensitization and compulsive checking	Probing the environmental modulation of sensitization and compulsive checking: influence of post-natal environment
	0000563	Q21MSe3093_10_5_0014_0000563	2002-11-28 09:53:00	1	Trackfile+Pathplot+Video	Q21MSe3093	478	1	160x160 cm table surface on 60 cm high legs	2	OF #2 in room U59_north	1	an object in OF locales 10 14 5 and 8	0	room ILLUMINATED (fluorescent lights ON)	0	Lights ON 7 AM to 7 PM in housing colony	0	Tested during subjective night/sleep cycle (lights ON)	0	No surgery done	0	No lesion present	QNP	QNP 0.5	1	QNP	0.5					10	10	10	mp	Melissa Perreault	55	00:00:55:00	1	Standard OF trial			removed 1 secs	Q21	MSe3	9	Probing the environmental modulation of sensitization and compulsive checking	Probing the environmental modulation of sensitization and compulsive checking: influence of post-natal environment
	0000567	Q21MSe3094_01_0_0050_0000567	2002-10-28 09:58:00	1	Trackfile+Pathplot+Video	Q21MSe3094	481	1	160x160 cm table surface on 60 cm high legs	1	OF #1 in room U59_south	1	an object in OF locales 10 14 5 and 8	0	room ILLUMINATED (fluorescent lights ON)	0	Lights ON 7 AM to 7 PM in housing colony	0	Tested during subjective night/sleep cycle (lights ON)	0	No surgery done	0	No lesion present	SAL	SAL 0	1	SAL	0					1	1	1	mp	Melissa Perreault	55	00:00:55:00	1	Standard OF trial				Q21	MSe3	9	Probing the environmental modulation of sensitization and compulsive checking	Probing the environmental modulation of sensitization and compulsive checking: influence of post-natal environment
	0000569	Q21MSe3094_03_0_0146_0000569	2002-11-04 09:30:00	1	Trackfile+Pathplot+Video	Q21MSe3094	503	1	160x160 cm table surface on 60 cm high legs	1	OF #1 in room U59_south	1	an object in OF locales 10 14 5 and 8	0	room ILLUMINATED (fluorescent lights ON)	0	Lights ON 7 AM to 7 PM in housing colony	0	Tested during subjective night/sleep cycle (lights ON)	0	No surgery done	0	No lesion present	SAL	SAL 0	1	SAL	0					3	3	3	mp	Melissa Perreault	55	00:00:55:00	1	Standard OF trial			removed 10 secs	Q21	MSe3	9	Probing the environmental modulation of sensitization and compulsive checking	Probing the environmental modulation of sensitization and compulsive checking: influence of post-natal environment
	0000571	Q21MSe3094_05_0_0153_0000571	2002-11-11 09:38:00	1	Trackfile+Pathplot+Video	Q21MSe3094	533	1	160x160 cm table surface on 60 cm high legs	1	OF #1 in room U59_south	1	an object in OF locales 10 14 5 and 8	0	room ILLUMINATED (fluorescent lights ON)	0	Lights ON 7 AM to 7 PM in housing colony	0	Tested during subjective night/sleep cycle (lights ON)	0	No surgery done	0	No lesion present	SAL	SAL 0	1	SAL	0					5	5	5	mp	Melissa Perreault	55	00:00:55:00	1	Standard OF trial			removed 3 secs	Q21	MSe3	9	Probing the environmental modulation of sensitization and compulsive checking	Probing the environmental modulation of sensitization and compulsive checking: influence of post-natal environment
	0000573	Q21MSe3094_07_0_0228_0000573	2002-11-18 09:46:00	2	Trackfile+Pathplot	Q21MSe3094	561	1	160x160 cm table surface on 60 cm high legs	1	OF #1 in room U59_south	1	an object in OF locales 10 14 5 and 8	0	room ILLUMINATED (fluorescent lights ON)	0	Lights ON 7 AM to 7 PM in housing colony	0	Tested during subjective night/sleep cycle (lights ON)	0	No surgery done	0	No lesion present	SAL	SAL 0	1	SAL	0					7	7	7	mp	Melissa Perreault	55	00:00:55:00	1	Standard OF trial			removed 182 secs	Q21	MSe3	9	Probing the environmental modulation of sensitization and compulsive checking	Probing the environmental modulation of sensitization and compulsive checking: influence of post-natal environment
	0000575	Q21MSe3094_09_0_0277_0000575	2002-11-25 09:59:00	1	Trackfile+Pathplot+Video	Q21MSe3094	548	1	160x160 cm table surface on 60 cm high legs	1	OF #1 in room U59_south	1	an object in OF locales 10 14 5 and 8	0	room ILLUMINATED (fluorescent lights ON)	0	Lights ON 7 AM to 7 PM in housing colony	0	Tested during subjective night/sleep cycle (lights ON)	0	No surgery done	0	No lesion present	SAL	SAL 0	1	SAL	0					9	9	9	mp	Melissa Perreault	55	00:00:55:00	1	Standard OF trial	0		lost weight water bottle empty dehydtated?	Q21	MSe3	9	Probing the environmental modulation of sensitization and compulsive checking	Probing the environmental modulation of sensitization and compulsive checking: influence of post-natal environment
	0000576	Q21MSe3094_10_0_0062_0000576	2002-11-28 09:52:00	1	Trackfile+Pathplot+Video	Q21MSe3094	589	1	160x160 cm table surface on 60 cm high legs	1	OF #1 in room U59_south	1	an object in OF locales 10 14 5 and 8	0	room ILLUMINATED (fluorescent lights ON)	0	Lights ON 7 AM to 7 PM in housing colony	0	Tested during subjective night/sleep cycle (lights ON)	0	No surgery done	0	No lesion present	SAL	SAL 0	1	SAL	0					10	10	10	mp	Melissa Perreault	55	00:00:55:00	1	Standard OF trial			removed 6 secs	Q21	MSe3	9	Probing the environmental modulation of sensitization and compulsive checking	Probing the environmental modulation of sensitization and compulsive checking: influence of post-natal environment
	0000580	Q21MSe3095_01_5_0053_0000580	2002-10-28 13:31:00	1	Trackfile+Pathplot+Video	Q21MSe3095	492	1	160x160 cm table surface on 60 cm high legs	1	OF #1 in room U59_south	1	an object in OF locales 10 14 5 and 8	0	room ILLUMINATED (fluorescent lights ON)	0	Lights ON 7 AM to 7 PM in housing colony	0	Tested during subjective night/sleep cycle (lights ON)	0	No surgery done	0	No lesion present	QNP	QNP 0.5	1	QNP	0.5					1	1	1	j?	JASMINE	55	00:00:55:00	1	Standard OF trial			removed 17 secs	Q21	MSe3	9	Probing the environmental modulation of sensitization and compulsive checking	Probing the environmental modulation of sensitization and compulsive checking: influence of post-natal environment
	0000582	Q21MSe3095_03_5_0149_0000582	2002-11-04 13:14:00	1	Trackfile+Pathplot+Video	Q21MSe3095	501	1	160x160 cm table surface on 60 cm high legs	1	OF #1 in room U59_south	1	an object in OF locales 10 14 5 and 8	0	room ILLUMINATED (fluorescent lights ON)	0	Lights ON 7 AM to 7 PM in housing colony	0	Tested during subjective night/sleep cycle (lights ON)	0	No surgery done	0	No lesion present	QNP	QNP 0.5	1	QNP	0.5					3	3	3	j?	JASMINE	55	00:00:55:00	1	Standard OF trial				Q21	MSe3	9	Probing the environmental modulation of sensitization and compulsive checking	Probing the environmental modulation of sensitization and compulsive checking: influence of post-natal environment
	0000584	Q21MSe3095_05_5_0156_0000584	2002-11-11 13:33:00	1	Trackfile+Pathplot+Video	Q21MSe3095	517	1	160x160 cm table surface on 60 cm high legs	1	OF #1 in room U59_south	1	an object in OF locales 10 14 5 and 8	0	room ILLUMINATED (fluorescent lights ON)	0	Lights ON 7 AM to 7 PM in housing colony	0	Tested during subjective night/sleep cycle (lights ON)	0	No surgery done	0	No lesion present	QNP	QNP 0.5	1	QNP	0.5					5	5	5	j?	JASMINE	55	00:00:55:00	1	Standard OF trial			removed 17 secs	Q21	MSe3	9	Probing the environmental modulation of sensitization and compulsive checking	Probing the environmental modulation of sensitization and compulsive checking: influence of post-natal environment
	0000586	Q21MSe3095_07_5_0231_0000586	2002-11-18 13:34:00	2	Trackfile+Pathplot	Q21MSe3095	537	1	160x160 cm table surface on 60 cm high legs	1	OF #1 in room U59_south	1	an object in OF locales 10 14 5 and 8	0	room ILLUMINATED (fluorescent lights ON)	0	Lights ON 7 AM to 7 PM in housing colony	0	Tested during subjective night/sleep cycle (lights ON)	0	No surgery done	0	No lesion present	QNP	QNP 0.5	1	QNP	0.5					7	7	7	j?	JASMINE	55	00:00:55:00	1	Standard OF trial			removed 6 secs	Q21	MSe3	9	Probing the environmental modulation of sensitization and compulsive checking	Probing the environmental modulation of sensitization and compulsive checking: influence of post-natal environment
	0000588	Q21MSe3095_09_5_0280_0000588	2002-11-25 13:37:00	1	Trackfile+Pathplot+Video	Q21MSe3095	553	1	160x160 cm table surface on 60 cm high legs	1	OF #1 in room U59_south	1	an object in OF locales 10 14 5 and 8	0	room ILLUMINATED (fluorescent lights ON)	0	Lights ON 7 AM to 7 PM in housing colony	0	Tested during subjective night/sleep cycle (lights ON)	0	No surgery done	0	No lesion present	QNP	QNP 0.5	1	QNP	0.5					9	9	9	j?	JASMINE	55	00:00:55:00	1	Standard OF trial				Q21	MSe3	9	Probing the environmental modulation of sensitization and compulsive checking	Probing the environmental modulation of sensitization and compulsive checking: influence of post-natal environment
	0000589	Q21MSe3095_10_5_0063_0000589	2002-11-28 11:29:00	1	Trackfile+Pathplot+Video	Q21MSe3095	552	1	160x160 cm table surface on 60 cm high legs	1	OF #1 in room U59_south	1	an object in OF locales 10 14 5 and 8	0	room ILLUMINATED (fluorescent lights ON)	0	Lights ON 7 AM to 7 PM in housing colony	0	Tested during subjective night/sleep cycle (lights ON)	0	No surgery done	0	No lesion present	QNP	QNP 0.5	1	QNP	0.5					10	10	10	j?	JASMINE	55	00:00:55:00	1	Standard OF trial				Q21	MSe3	9	Probing the environmental modulation of sensitization and compulsive checking	Probing the environmental modulation of sensitization and compulsive checking: influence of post-natal environment
	0000593	Q21MSe3096_01_0_0113_0000593	2002-10-28 13:32:00	1	Trackfile+Pathplot+Video	Q21MSe3096	486	1	160x160 cm table surface on 60 cm high legs	2	OF #2 in room U59_north	1	an object in OF locales 10 14 5 and 8	0	room ILLUMINATED (fluorescent lights ON)	0	Lights ON 7 AM to 7 PM in housing colony	0	Tested during subjective night/sleep cycle (lights ON)	0	No surgery done	0	No lesion present	SAL	SAL 0	1	SAL	0					1	1	1	j?	JASMINE	55	00:00:55:00	1	Standard OF trial				Q21	MSe3	9	Probing the environmental modulation of sensitization and compulsive checking	Probing the environmental modulation of sensitization and compulsive checking: influence of post-natal environment
	0000595	Q21MSe3096_03_0_0355_0000595	2002-11-04 13:15:00	1	Trackfile+Pathplot+Video	Q21MSe3096	510	1	160x160 cm table surface on 60 cm high legs	2	OF #2 in room U59_north	1	an object in OF locales 10 14 5 and 8	0	room ILLUMINATED (fluorescent lights ON)	0	Lights ON 7 AM to 7 PM in housing colony	0	Tested during subjective night/sleep cycle (lights ON)	0	No surgery done	0	No lesion present	SAL	SAL 0	1	SAL	0					3	3	3	j?	JASMINE	55	00:00:55:00	1	Standard OF trial				Q21	MSe3	9	Probing the environmental modulation of sensitization and compulsive checking	Probing the environmental modulation of sensitization and compulsive checking: influence of post-natal environment
	0000597	Q21MSe3096_05_0_0331_0000597	2002-11-11 13:34:00	1	Trackfile+Pathplot+Video	Q21MSe3096	521	1	160x160 cm table surface on 60 cm high legs	2	OF #2 in room U59_north	1	an object in OF locales 10 14 5 and 8	0	room ILLUMINATED (fluorescent lights ON)	0	Lights ON 7 AM to 7 PM in housing colony	0	Tested during subjective night/sleep cycle (lights ON)	0	No surgery done	0	No lesion present	SAL	SAL 0	1	SAL	0					5	5	5	j?	JASMINE	55	00:00:55:00	1	Standard OF trial				Q21	MSe3	9	Probing the environmental modulation of sensitization and compulsive checking	Probing the environmental modulation of sensitization and compulsive checking: influence of post-natal environment
	0000599	Q21MSe3096_07_0_0343_0000599	2002-11-18 13:35:00	1	Trackfile+Pathplot+Video	Q21MSe3096	550	1	160x160 cm table surface on 60 cm high legs	2	OF #2 in room U59_north	1	an object in OF locales 10 14 5 and 8	0	room ILLUMINATED (fluorescent lights ON)	0	Lights ON 7 AM to 7 PM in housing colony	0	Tested during subjective night/sleep cycle (lights ON)	0	No surgery done	0	No lesion present	SAL	SAL 0	1	SAL	0					7	7	7	j?	JASMINE	55	00:00:55:00	1	Standard OF trial				Q21	MSe3	9	Probing the environmental modulation of sensitization and compulsive checking	Probing the environmental modulation of sensitization and compulsive checking: influence of post-natal environment
	0000601	Q21MSe3096_09_0_0349_0000601	2002-11-25 13:38:00	1	Trackfile+Pathplot+Video	Q21MSe3096	570	1	160x160 cm table surface on 60 cm high legs	2	OF #2 in room U59_north	1	an object in OF locales 10 14 5 and 8	0	room ILLUMINATED (fluorescent lights ON)	0	Lights ON 7 AM to 7 PM in housing colony	0	Tested during subjective night/sleep cycle (lights ON)	0	No surgery done	0	No lesion present	SAL	SAL 0	1	SAL	0					9	9	9	j?	JASMINE	55	00:00:55:00	1	Standard OF trial				Q21	MSe3	9	Probing the environmental modulation of sensitization and compulsive checking	Probing the environmental modulation of sensitization and compulsive checking: influence of post-natal environment
	0000602	Q21MSe3096_10_0_0015_0000602	2002-11-28 11:30:00	1	Trackfile+Pathplot+Video	Q21MSe3096	580	1	160x160 cm table surface on 60 cm high legs	2	OF #2 in room U59_north	1	an object in OF locales 10 14 5 and 8	0	room ILLUMINATED (fluorescent lights ON)	0	Lights ON 7 AM to 7 PM in housing colony	0	Tested during subjective night/sleep cycle (lights ON)	0	No surgery done	0	No lesion present	SAL	SAL 0	1	SAL	0					10	10	10	j?	JASMINE	55	00:00:55:00	1	Standard OF trial				Q21	MSe3	9	Probing the environmental modulation of sensitization and compulsive checking	Probing the environmental modulation of sensitization and compulsive checking: influence of post-natal environment
	0000606	Q21MSe3097_01_5_0116_0000606	2002-10-29 09:51:00	1	Trackfile+Pathplot+Video	Q21MSe3097	456	1	160x160 cm table surface on 60 cm high legs	2	OF #2 in room U59_north	1	an object in OF locales 10 14 5 and 8	0	room ILLUMINATED (fluorescent lights ON)	0	Lights ON 7 AM to 7 PM in housing colony	0	Tested during subjective night/sleep cycle (lights ON)	0	No surgery done	0	No lesion present	QNP	QNP 0.5	1	QNP	0.5					1	1	1	mp	Melissa Perreault	55	00:00:55:00	1	Standard OF trial				Q21	MSe3	9	Probing the environmental modulation of sensitization and compulsive checking	Probing the environmental modulation of sensitization and compulsive checking: influence of post-natal environment
	0000608	Q21MSe3097_03_5_0322_0000608	2002-11-05 09:51:00	2	Trackfile+Pathplot	Q21MSe3097	467	1	160x160 cm table surface on 60 cm high legs	2	OF #2 in room U59_north	1	an object in OF locales 10 14 5 and 8	0	room ILLUMINATED (fluorescent lights ON)	0	Lights ON 7 AM to 7 PM in housing colony	0	Tested during subjective night/sleep cycle (lights ON)	0	No surgery done	0	No lesion present	QNP	QNP 0.5	1	QNP	0.5					3	3	3	mp	Melissa Perreault	55	00:00:55:00	1	Standard OF trial				Q21	MSe3	9	Probing the environmental modulation of sensitization and compulsive checking	Probing the environmental modulation of sensitization and compulsive checking: influence of post-natal environment
	0000610	Q21MSe3097_05_5_0334_0000610	2002-11-12 09:38:00	1	Trackfile+Pathplot+Video	Q21MSe3097	482	1	160x160 cm table surface on 60 cm high legs	2	OF #2 in room U59_north	1	an object in OF locales 10 14 5 and 8	0	room ILLUMINATED (fluorescent lights ON)	0	Lights ON 7 AM to 7 PM in housing colony	0	Tested during subjective night/sleep cycle (lights ON)	0	No surgery done	0	No lesion present	QNP	QNP 0.5	1	QNP	0.5					5	5	5	mp	Melissa Perreault	55	00:00:55:00	1	Standard OF trial				Q21	MSe3	9	Probing the environmental modulation of sensitization and compulsive checking	Probing the environmental modulation of sensitization and compulsive checking: influence of post-natal environment
	0000612	Q21MSe3097_07_5_0406_0000612	2002-11-19 09:48:00	1	Trackfile+Pathplot+Video	Q21MSe3097	507	1	160x160 cm table surface on 60 cm high legs	2	OF #2 in room U59_north	1	an object in OF locales 10 14 5 and 8	0	room ILLUMINATED (fluorescent lights ON)	0	Lights ON 7 AM to 7 PM in housing colony	0	Tested during subjective night/sleep cycle (lights ON)	0	No surgery done	0	No lesion present	QNP	QNP 0.5	1	QNP	0.5					7	7	7	mp	Melissa Perreault	55	00:00:55:00	1	Standard OF trial				Q21	MSe3	9	Probing the environmental modulation of sensitization and compulsive checking	Probing the environmental modulation of sensitization and compulsive checking: influence of post-natal environment
	0000614	Q21MSe3097_09_5_0412_0000614	2002-11-26 09:49:00	1	Trackfile+Pathplot+Video	Q21MSe3097	518	1	160x160 cm table surface on 60 cm high legs	2	OF #2 in room U59_north	1	an object in OF locales 10 14 5 and 8	0	room ILLUMINATED (fluorescent lights ON)	0	Lights ON 7 AM to 7 PM in housing colony	0	Tested during subjective night/sleep cycle (lights ON)	0	No surgery done	0	No lesion present	QNP	QNP 0.5	1	QNP	0.5					9	9	9	mp	Melissa Perreault	55	00:00:55:00	1	Standard OF trial				Q21	MSe3	9	Probing the environmental modulation of sensitization and compulsive checking	Probing the environmental modulation of sensitization and compulsive checking: influence of post-natal environment
	0000615	Q21MSe3097_10_5_0020_0000615	2002-11-29 09:20:00	1	Trackfile+Pathplot+Video	Q21MSe3097	522	1	160x160 cm table surface on 60 cm high legs	2	OF #2 in room U59_north	1	an object in OF locales 10 14 5 and 8	0	room ILLUMINATED (fluorescent lights ON)	0	Lights ON 7 AM to 7 PM in housing colony	0	Tested during subjective night/sleep cycle (lights ON)	0	No surgery done	0	No lesion present	QNP	QNP 0.5	1	QNP	0.5					10	10	10	mp	Melissa Perreault	55	00:00:55:00	1	Standard OF trial			RAT HAD DIARREHEA HELD AWAY WHEN PLACED ON TABLE	Q21	MSe3	9	Probing the environmental modulation of sensitization and compulsive checking	Probing the environmental modulation of sensitization and compulsive checking: influence of post-natal environment
	0000619	Q21MSe3098_01_0_0056_0000619	2002-10-29 09:50:00	1	Trackfile+Pathplot+Video	Q21MSe3098	442	1	160x160 cm table surface on 60 cm high legs	1	OF #1 in room U59_south	1	an object in OF locales 10 14 5 and 8	0	room ILLUMINATED (fluorescent lights ON)	0	Lights ON 7 AM to 7 PM in housing colony	0	Tested during subjective night/sleep cycle (lights ON)	0	No surgery done	0	No lesion present	SAL	SAL 0	1	SAL	0					1	1	1	mp	Melissa Perreault	55	00:00:55:00	1	Standard OF trial			removed 6 secs	Q21	MSe3	9	Probing the environmental modulation of sensitization and compulsive checking	Probing the environmental modulation of sensitization and compulsive checking: influence of post-natal environment
	0000621	Q21MSe3098_03_0_0304_0000621	2002-11-05 09:50:00	1	Trackfile+Pathplot+Video	Q21MSe3098	480	1	160x160 cm table surface on 60 cm high legs	1	OF #1 in room U59_south	1	an object in OF locales 10 14 5 and 8	0	room ILLUMINATED (fluorescent lights ON)	0	Lights ON 7 AM to 7 PM in housing colony	0	Tested during subjective night/sleep cycle (lights ON)	0	No surgery done	0	No lesion present	SAL	SAL 0	1	SAL	0					3	3	3	mp	Melissa Perreault	55	00:00:55:00	1	Standard OF trial				Q21	MSe3	9	Probing the environmental modulation of sensitization and compulsive checking	Probing the environmental modulation of sensitization and compulsive checking: influence of post-natal environment
	0000623	Q21MSe3098_05_0_0430_0000623	2002-11-12 09:37:00	1	Trackfile+Pathplot+Video	Q21MSe3098	494	1	160x160 cm table surface on 60 cm high legs	1	OF #1 in room U59_south	1	an object in OF locales 10 14 5 and 8	0	room ILLUMINATED (fluorescent lights ON)	0	Lights ON 7 AM to 7 PM in housing colony	0	Tested during subjective night/sleep cycle (lights ON)	0	No surgery done	0	No lesion present	SAL	SAL 0	1	SAL	0					5	5	5	mp	Melissa Perreault	55	00:00:55:00	1	Standard OF trial			removed 5 secs	Q21	MSe3	9	Probing the environmental modulation of sensitization and compulsive checking	Probing the environmental modulation of sensitization and compulsive checking: influence of post-natal environment
	0000625	Q21MSe3098_07_0_0271_0000625	2002-11-19 09:47:00	1	Trackfile+Pathplot+Video	Q21MSe3098	521	1	160x160 cm table surface on 60 cm high legs	1	OF #1 in room U59_south	1	an object in OF locales 10 14 5 and 8	0	room ILLUMINATED (fluorescent lights ON)	0	Lights ON 7 AM to 7 PM in housing colony	0	Tested during subjective night/sleep cycle (lights ON)	0	No surgery done	0	No lesion present	SAL	SAL 0	1	SAL	0					7	7	7	mp	Melissa Perreault	55	00:00:55:00	1	Standard OF trial				Q21	MSe3	9	Probing the environmental modulation of sensitization and compulsive checking	Probing the environmental modulation of sensitization and compulsive checking: influence of post-natal environment
	0000627	Q21MSe3098_09_0_0283_0000627	2002-11-26 09:48:00	1	Trackfile+Pathplot+Video	Q21MSe3098	538	1	160x160 cm table surface on 60 cm high legs	1	OF #1 in room U59_south	1	an object in OF locales 10 14 5 and 8	0	room ILLUMINATED (fluorescent lights ON)	0	Lights ON 7 AM to 7 PM in housing colony	0	Tested during subjective night/sleep cycle (lights ON)	0	No surgery done	0	No lesion present	SAL	SAL 0	1	SAL	0					9	9	9	mp	Melissa Perreault	55	00:00:55:00	1	Standard OF trial			very noisy track cleaned up but may not be useful	Q21	MSe3	9	Probing the environmental modulation of sensitization and compulsive checking	Probing the environmental modulation of sensitization and compulsive checking: influence of post-natal environment
	0000628	Q21MSe3098_10_0_0068_0000628	2002-11-29 09:19:00	1	Trackfile+Pathplot+Video	Q21MSe3098	554	1	160x160 cm table surface on 60 cm high legs	1	OF #1 in room U59_south	1	an object in OF locales 10 14 5 and 8	0	room ILLUMINATED (fluorescent lights ON)	0	Lights ON 7 AM to 7 PM in housing colony	0	Tested during subjective night/sleep cycle (lights ON)	0	No surgery done	0	No lesion present	SAL	SAL 0	1	SAL	0					10	10	10	mp	Melissa Perreault	55	00:00:55:00	1	Standard OF trial				Q21	MSe3	9	Probing the environmental modulation of sensitization and compulsive checking	Probing the environmental modulation of sensitization and compulsive checking: influence of post-natal environment
	0000632	Q21MSe3099_01_5_0059_0000632	2002-10-29 13:28:00	1	Trackfile+Pathplot+Video	Q21MSe3099	472	1	160x160 cm table surface on 60 cm high legs	1	OF #1 in room U59_south	1	an object in OF locales 10 14 5 and 8	0	room ILLUMINATED (fluorescent lights ON)	0	Lights ON 7 AM to 7 PM in housing colony	0	Tested during subjective night/sleep cycle (lights ON)	0	No surgery done	0	No lesion present	QNP	QNP 0.5	1	QNP	0.5					1	1	1	j?	JASMINE	55	00:00:55:00	1	Standard OF trial				Q21	MSe3	9	Probing the environmental modulation of sensitization and compulsive checking	Probing the environmental modulation of sensitization and compulsive checking: influence of post-natal environment
	0000634	Q21MSe3099_03_5_0307_0000634	2002-11-05 13:19:00	1	Trackfile+Pathplot+Video	Q21MSe3099	491	1	160x160 cm table surface on 60 cm high legs	1	OF #1 in room U59_south	1	an object in OF locales 10 14 5 and 8	0	room ILLUMINATED (fluorescent lights ON)	0	Lights ON 7 AM to 7 PM in housing colony	0	Tested during subjective night/sleep cycle (lights ON)	0	No surgery done	0	No lesion present	QNP	QNP 0.5	1	QNP	0.5					3	3	3	j?	JASMINE	55	00:00:55:00	1	Standard OF trial			removed 6 secs	Q21	MSe3	9	Probing the environmental modulation of sensitization and compulsive checking	Probing the environmental modulation of sensitization and compulsive checking: influence of post-natal environment
	0000636	Q21MSe3099_05_5_0433_0000636	2002-11-12 13:39:00	1	Trackfile+Pathplot+Video	Q21MSe3099	512	1	160x160 cm table surface on 60 cm high legs	1	OF #1 in room U59_south	1	an object in OF locales 10 14 5 and 8	0	room ILLUMINATED (fluorescent lights ON)	0	Lights ON 7 AM to 7 PM in housing colony	0	Tested during subjective night/sleep cycle (lights ON)	0	No surgery done	0	No lesion present	QNP	QNP 0.5	1	QNP	0.5					5	5	5	j?	JASMINE	55	00:00:55:00	1	Standard OF trial				Q21	MSe3	9	Probing the environmental modulation of sensitization and compulsive checking	Probing the environmental modulation of sensitization and compulsive checking: influence of post-natal environment
	0000638	Q21MSe3099_07_5_0274_0000638	2002-11-19 13:42:00	1	Trackfile+Pathplot+Video	Q21MSe3099	529	1	160x160 cm table surface on 60 cm high legs	1	OF #1 in room U59_south	1	an object in OF locales 10 14 5 and 8	0	room ILLUMINATED (fluorescent lights ON)	0	Lights ON 7 AM to 7 PM in housing colony	0	Tested during subjective night/sleep cycle (lights ON)	0	No surgery done	0	No lesion present	QNP	QNP 0.5	1	QNP	0.5					7	7	7	j?	JASMINE	55	00:00:55:00	1	Standard OF trial			fell off paused tape	Q21	MSe3	9	Probing the environmental modulation of sensitization and compulsive checking	Probing the environmental modulation of sensitization and compulsive checking: influence of post-natal environment
	0000640	Q21MSe3099_09_5_0286_0000640	2002-11-26 13:37:00	1	Trackfile+Pathplot+Video	Q21MSe3099	554	1	160x160 cm table surface on 60 cm high legs	1	OF #1 in room U59_south	1	an object in OF locales 10 14 5 and 8	0	room ILLUMINATED (fluorescent lights ON)	0	Lights ON 7 AM to 7 PM in housing colony	0	Tested during subjective night/sleep cycle (lights ON)	0	No surgery done	0	No lesion present	QNP	QNP 0.5	1	QNP	0.5					9	9	9	j?	JASMINE	55	00:00:55:00	1	Standard OF trial			very noisy track cleaned up but may not be useful	Q21	MSe3	9	Probing the environmental modulation of sensitization and compulsive checking	Probing the environmental modulation of sensitization and compulsive checking: influence of post-natal environment
	0000641	Q21MSe3099_10_5_0071_0000641	2002-11-29 13:12:00	1	Trackfile+Pathplot+Video	Q21MSe3099	537	1	160x160 cm table surface on 60 cm high legs	1	OF #1 in room U59_south	1	an object in OF locales 10 14 5 and 8	0	room ILLUMINATED (fluorescent lights ON)	0	Lights ON 7 AM to 7 PM in housing colony	0	Tested during subjective night/sleep cycle (lights ON)	0	No surgery done	0	No lesion present	QNP	QNP 0.5	1	QNP	0.5					10	10	10	j?	JASMINE	55	00:00:55:00	1	Standard OF trial			removed 1 sec	Q21	MSe3	9	Probing the environmental modulation of sensitization and compulsive checking	Probing the environmental modulation of sensitization and compulsive checking: influence of post-natal environment
	0000645	Q21MSe3100_01_0_0119_0000645	2002-10-29 13:29:00	1	Trackfile+Pathplot+Video	Q21MSe3100	450	1	160x160 cm table surface on 60 cm high legs	2	OF #2 in room U59_north	1	an object in OF locales 10 14 5 and 8	0	room ILLUMINATED (fluorescent lights ON)	0	Lights ON 7 AM to 7 PM in housing colony	0	Tested during subjective night/sleep cycle (lights ON)	0	No surgery done	0	No lesion present	SAL	SAL 0	1	SAL	0					1	1	1	j?	JASMINE	55	00:00:55:00	1	Standard OF trial				Q21	MSe3	9	Probing the environmental modulation of sensitization and compulsive checking	Probing the environmental modulation of sensitization and compulsive checking: influence of post-natal environment
	0000647	Q21MSe3100_03_0_0325_0000647	2002-11-05 13:20:00	2	Trackfile+Pathplot	Q21MSe3100	469	1	160x160 cm table surface on 60 cm high legs	2	OF #2 in room U59_north	1	an object in OF locales 10 14 5 and 8	0	room ILLUMINATED (fluorescent lights ON)	0	Lights ON 7 AM to 7 PM in housing colony	0	Tested during subjective night/sleep cycle (lights ON)	0	No surgery done	0	No lesion present	SAL	SAL 0	1	SAL	0					3	3	3	j?	JASMINE	55	00:00:55:00	1	Standard OF trial				Q21	MSe3	9	Probing the environmental modulation of sensitization and compulsive checking	Probing the environmental modulation of sensitization and compulsive checking: influence of post-natal environment
	0000649	Q21MSe3100_05_0_0337_0000649	2002-11-12 13:40:00	1	Trackfile+Pathplot+Video	Q21MSe3100	484	1	160x160 cm table surface on 60 cm high legs	2	OF #2 in room U59_north	1	an object in OF locales 10 14 5 and 8	0	room ILLUMINATED (fluorescent lights ON)	0	Lights ON 7 AM to 7 PM in housing colony	0	Tested during subjective night/sleep cycle (lights ON)	0	No surgery done	0	No lesion present	SAL	SAL 0	1	SAL	0					5	5	5	j?	JASMINE	55	00:00:55:00	1	Standard OF trial				Q21	MSe3	9	Probing the environmental modulation of sensitization and compulsive checking	Probing the environmental modulation of sensitization and compulsive checking: influence of post-natal environment
	0000651	Q21MSe3100_07_0_0409_0000651	2002-11-19 13:43:00	1	Trackfile+Pathplot+Video	Q21MSe3100	511	1	160x160 cm table surface on 60 cm high legs	2	OF #2 in room U59_north	1	an object in OF locales 10 14 5 and 8	0	room ILLUMINATED (fluorescent lights ON)	0	Lights ON 7 AM to 7 PM in housing colony	0	Tested during subjective night/sleep cycle (lights ON)	0	No surgery done	0	No lesion present	SAL	SAL 0	1	SAL	0					7	7	7	j?	JASMINE	55	00:00:55:00	1	Standard OF trial				Q21	MSe3	9	Probing the environmental modulation of sensitization and compulsive checking	Probing the environmental modulation of sensitization and compulsive checking: influence of post-natal environment
	0000653	Q21MSe3100_09_0_0415_0000653	2002-11-26 13:38:00	1	Trackfile+Pathplot+Video	Q21MSe3100	532	1	160x160 cm table surface on 60 cm high legs	2	OF #2 in room U59_north	1	an object in OF locales 10 14 5 and 8	0	room ILLUMINATED (fluorescent lights ON)	0	Lights ON 7 AM to 7 PM in housing colony	0	Tested during subjective night/sleep cycle (lights ON)	0	No surgery done	0	No lesion present	SAL	SAL 0	1	SAL	0					9	9	9	j?	JASMINE	55	00:00:55:00	1	Standard OF trial				Q21	MSe3	9	Probing the environmental modulation of sensitization and compulsive checking	Probing the environmental modulation of sensitization and compulsive checking: influence of post-natal environment
	0000654	Q21MSe3100_10_0_0023_0000654	2002-11-29 13:13:00	1	Trackfile+Pathplot+Video	Q21MSe3100	559	1	160x160 cm table surface on 60 cm high legs	2	OF #2 in room U59_north	1	an object in OF locales 10 14 5 and 8	0	room ILLUMINATED (fluorescent lights ON)	0	Lights ON 7 AM to 7 PM in housing colony	0	Tested during subjective night/sleep cycle (lights ON)	0	No surgery done	0	No lesion present	SAL	SAL 0	1	SAL	0					10	10	10	j?	JASMINE	55	00:00:55:00	1	Standard OF trial	1		fell OFF TABLE TAPE STOPPED removed 6 secs	Q21	MSe3	9	Probing the environmental modulation of sensitization and compulsive checking	Probing the environmental modulation of sensitization and compulsive checking: influence of post-natal environment
	0000658	Q21MSe3101_01_5_0051_0000658	2002-10-28 11:13:00	1	Trackfile+Pathplot+Video	Q21MSe3101	441	1	160x160 cm table surface on 60 cm high legs	1	OF #1 in room U59_south	1	an object in OF locales 10 14 5 and 8	0	room ILLUMINATED (fluorescent lights ON)	0	Lights ON 7 AM to 7 PM in housing colony	0	Tested during subjective night/sleep cycle (lights ON)	0	No surgery done	0	No lesion present	QNP	QNP 0.5	1	QNP	0.5					1	1	1	mp	Melissa Perreault	55	00:00:55:00	1	Standard OF trial			removed 57 secs	Q21	MSe3	8	Probing the parameters of sensitization and compulsive checking	Probing the parameters of sensitization and compulsive checking: characteristics of behavioral measures during pathogenesis of compulsive behavior
	0000660	Q21MSe3101_03_5_0147_0000660	2002-11-04 10:43:00	1	Trackfile+Pathplot+Video	Q21MSe3101	468	1	160x160 cm table surface on 60 cm high legs	1	OF #1 in room U59_south	1	an object in OF locales 10 14 5 and 8	0	room ILLUMINATED (fluorescent lights ON)	0	Lights ON 7 AM to 7 PM in housing colony	0	Tested during subjective night/sleep cycle (lights ON)	0	No surgery done	0	No lesion present	QNP	QNP 0.5	1	QNP	0.5					3	3	3	mp	Melissa Perreault	55	00:00:55:00	1	Standard OF trial				Q21	MSe3	8	Probing the parameters of sensitization and compulsive checking	Probing the parameters of sensitization and compulsive checking: characteristics of behavioral measures during pathogenesis of compulsive behavior
	0000662	Q21MSe3101_05_5_0154_0000662	2002-11-11 10:45:00	1	Trackfile+Pathplot+Video	Q21MSe3101	494	1	160x160 cm table surface on 60 cm high legs	1	OF #1 in room U59_south	1	an object in OF locales 10 14 5 and 8	0	room ILLUMINATED (fluorescent lights ON)	0	Lights ON 7 AM to 7 PM in housing colony	0	Tested during subjective night/sleep cycle (lights ON)	0	No surgery done	0	No lesion present	QNP	QNP 0.5	1	QNP	0.5					5	5	5	mp	Melissa Perreault	55	00:00:55:00	1	Standard OF trial			removed 14 secs	Q21	MSe3	8	Probing the parameters of sensitization and compulsive checking	Probing the parameters of sensitization and compulsive checking: characteristics of behavioral measures during pathogenesis of compulsive behavior
	0000664	Q21MSe3101_07_5_0229_0000664	2002-11-18 10:58:00	2	Trackfile+Pathplot	Q21MSe3101	505	1	160x160 cm table surface on 60 cm high legs	1	OF #1 in room U59_south	1	an object in OF locales 10 14 5 and 8	0	room ILLUMINATED (fluorescent lights ON)	0	Lights ON 7 AM to 7 PM in housing colony	0	Tested during subjective night/sleep cycle (lights ON)	0	No surgery done	0	No lesion present	QNP	QNP 0.5	1	QNP	0.5					7	7	7	mp	Melissa Perreault	55	00:00:55:00	1	Standard OF trial				Q21	MSe3	8	Probing the parameters of sensitization and compulsive checking	Probing the parameters of sensitization and compulsive checking: characteristics of behavioral measures during pathogenesis of compulsive behavior
	0000666	Q21MSe3101_09_5_0278_0000666	2002-11-25 11:19:00	1	Trackfile+Pathplot+Video	Q21MSe3101	518	1	160x160 cm table surface on 60 cm high legs	1	OF #1 in room U59_south	1	an object in OF locales 10 14 5 and 8	0	room ILLUMINATED (fluorescent lights ON)	0	Lights ON 7 AM to 7 PM in housing colony	0	Tested during subjective night/sleep cycle (lights ON)	0	No surgery done	0	No lesion present	QNP	QNP 0.5	1	QNP	0.5					9	9	9	mp	Melissa Perreault	55	00:00:55:00	1	Standard OF trial				Q21	MSe3	8	Probing the parameters of sensitization and compulsive checking	Probing the parameters of sensitization and compulsive checking: characteristics of behavioral measures during pathogenesis of compulsive behavior
	0000667	Q21MSe3101_10_5_0065_0000667	2002-11-28 14:14:00	1	Trackfile+Pathplot+Video	Q21MSe3101	521	1	160x160 cm table surface on 60 cm high legs	1	OF #1 in room U59_south	1	an object in OF locales 10 14 5 and 8	0	room ILLUMINATED (fluorescent lights ON)	0	Lights ON 7 AM to 7 PM in housing colony	0	Tested during subjective night/sleep cycle (lights ON)	0	No surgery done	0	No lesion present	QNP	QNP 0.5	1	QNP	0.5					10	10	10	mp	Melissa Perreault	55	00:00:55:00	1	Standard OF trial			removed 22 secs	Q21	MSe3	8	Probing the parameters of sensitization and compulsive checking	Probing the parameters of sensitization and compulsive checking: characteristics of behavioral measures during pathogenesis of compulsive behavior
	0000671	Q21MSe3102_01_0_0111_0000671	2002-10-28 11:14:00	1	Trackfile+Pathplot+Video	Q21MSe3102	441	1	160x160 cm table surface on 60 cm high legs	2	OF #2 in room U59_north	1	an object in OF locales 10 14 5 and 8	0	room ILLUMINATED (fluorescent lights ON)	0	Lights ON 7 AM to 7 PM in housing colony	0	Tested during subjective night/sleep cycle (lights ON)	0	No surgery done	0	No lesion present	SAL	SAL 0	1	SAL	0					1	1	1	mp	Melissa Perreault	55	00:00:55:00	1	Standard OF trial			removed 24 secs	Q21	MSe3	8	Probing the parameters of sensitization and compulsive checking	Probing the parameters of sensitization and compulsive checking: characteristics of behavioral measures during pathogenesis of compulsive behavior
	0000673	Q21MSe3102_03_0_0353_0000673	2002-11-04 10:44:00	1	Trackfile+Pathplot+Video	Q21MSe3102	458	1	160x160 cm table surface on 60 cm high legs	2	OF #2 in room U59_north	1	an object in OF locales 10 14 5 and 8	0	room ILLUMINATED (fluorescent lights ON)	0	Lights ON 7 AM to 7 PM in housing colony	0	Tested during subjective night/sleep cycle (lights ON)	0	No surgery done	0	No lesion present	SAL	SAL 0	1	SAL	0					3	3	3	mp	Melissa Perreault	55	00:00:55:00	1	Standard OF trial			removed 35 secs	Q21	MSe3	8	Probing the parameters of sensitization and compulsive checking	Probing the parameters of sensitization and compulsive checking: characteristics of behavioral measures during pathogenesis of compulsive behavior
	0000675	Q21MSe3102_05_0_0329_0000675	2002-11-11 10:46:00	1	Trackfile+Pathplot+Video	Q21MSe3102	480	1	160x160 cm table surface on 60 cm high legs	2	OF #2 in room U59_north	1	an object in OF locales 10 14 5 and 8	0	room ILLUMINATED (fluorescent lights ON)	0	Lights ON 7 AM to 7 PM in housing colony	0	Tested during subjective night/sleep cycle (lights ON)	0	No surgery done	0	No lesion present	SAL	SAL 0	1	SAL	0					5	5	5	mp	Melissa Perreault	55	00:00:55:00	1	Standard OF trial			removed 23 secs	Q21	MSe3	8	Probing the parameters of sensitization and compulsive checking	Probing the parameters of sensitization and compulsive checking: characteristics of behavioral measures during pathogenesis of compulsive behavior
	0000677	Q21MSe3102_07_0_0341_0000677	2002-11-18 10:59:00	1	Trackfile+Pathplot+Video	Q21MSe3102	499	1	160x160 cm table surface on 60 cm high legs	2	OF #2 in room U59_north	1	an object in OF locales 10 14 5 and 8	0	room ILLUMINATED (fluorescent lights ON)	0	Lights ON 7 AM to 7 PM in housing colony	0	Tested during subjective night/sleep cycle (lights ON)	0	No surgery done	0	No lesion present	SAL	SAL 0	1	SAL	0					7	7	7	mp	Melissa Perreault	55	00:00:55:00	1	Standard OF trial				Q21	MSe3	8	Probing the parameters of sensitization and compulsive checking	Probing the parameters of sensitization and compulsive checking: characteristics of behavioral measures during pathogenesis of compulsive behavior
	0000679	Q21MSe3102_09_0_0347_0000679	2002-11-25 11:20:00	1	Trackfile+Pathplot+Video	Q21MSe3102	516	1	160x160 cm table surface on 60 cm high legs	2	OF #2 in room U59_north	1	an object in OF locales 10 14 5 and 8	0	room ILLUMINATED (fluorescent lights ON)	0	Lights ON 7 AM to 7 PM in housing colony	0	Tested during subjective night/sleep cycle (lights ON)	0	No surgery done	0	No lesion present	SAL	SAL 0	1	SAL	0					9	9	9	mp	Melissa Perreault	55	00:00:55:00	1	Standard OF trial				Q21	MSe3	8	Probing the parameters of sensitization and compulsive checking	Probing the parameters of sensitization and compulsive checking: characteristics of behavioral measures during pathogenesis of compulsive behavior
	0000680	Q21MSe3102_10_0_0017_0000680	2002-11-28 14:15:00	1	Trackfile+Pathplot+Video	Q21MSe3102	512	1	160x160 cm table surface on 60 cm high legs	2	OF #2 in room U59_north	1	an object in OF locales 10 14 5 and 8	0	room ILLUMINATED (fluorescent lights ON)	0	Lights ON 7 AM to 7 PM in housing colony	0	Tested during subjective night/sleep cycle (lights ON)	0	No surgery done	0	No lesion present	SAL	SAL 0	1	SAL	0					10	10	10	mp	Melissa Perreault	55	00:00:55:00	1	Standard OF trial				Q21	MSe3	8	Probing the parameters of sensitization and compulsive checking	Probing the parameters of sensitization and compulsive checking: characteristics of behavioral measures during pathogenesis of compulsive behavior
	0000684	Q21MSe3103_01_5_0114_0000684	2002-10-28 14:38:00	1	Trackfile+Pathplot+Video	Q21MSe3103	382	1	160x160 cm table surface on 60 cm high legs	2	OF #2 in room U59_north	1	an object in OF locales 10 14 5 and 8	0	room ILLUMINATED (fluorescent lights ON)	0	Lights ON 7 AM to 7 PM in housing colony	0	Tested during subjective night/sleep cycle (lights ON)	0	No surgery done	0	No lesion present	QNP	QNP 0.5	1	QNP	0.5					1	1	1	j?	JASMINE	55	00:00:55:00	1	Standard OF trial				Q21	MSe3	8	Probing the parameters of sensitization and compulsive checking	Probing the parameters of sensitization and compulsive checking: characteristics of behavioral measures during pathogenesis of compulsive behavior
	0000686	Q21MSe3103_03_5_0356_0000686	2002-11-04 14:15:00	1	Trackfile+Pathplot+Video	Q21MSe3103	386	1	160x160 cm table surface on 60 cm high legs	2	OF #2 in room U59_north	1	an object in OF locales 10 14 5 and 8	0	room ILLUMINATED (fluorescent lights ON)	0	Lights ON 7 AM to 7 PM in housing colony	0	Tested during subjective night/sleep cycle (lights ON)	0	No surgery done	0	No lesion present	QNP	QNP 0.5	1	QNP	0.5					3	3	3	j?	JASMINE	55	00:00:55:00	1	Standard OF trial				Q21	MSe3	8	Probing the parameters of sensitization and compulsive checking	Probing the parameters of sensitization and compulsive checking: characteristics of behavioral measures during pathogenesis of compulsive behavior
	0000688	Q21MSe3103_05_5_0332_0000688	2002-11-11 14:38:00	1	Trackfile+Pathplot+Video	Q21MSe3103	390	1	160x160 cm table surface on 60 cm high legs	2	OF #2 in room U59_north	1	an object in OF locales 10 14 5 and 8	0	room ILLUMINATED (fluorescent lights ON)	0	Lights ON 7 AM to 7 PM in housing colony	0	Tested during subjective night/sleep cycle (lights ON)	0	No surgery done	0	No lesion present	QNP	QNP 0.5	1	QNP	0.5					5	5	5	j?	JASMINE	55	00:00:55:00	1	Standard OF trial			removed 7 secs	Q21	MSe3	8	Probing the parameters of sensitization and compulsive checking	Probing the parameters of sensitization and compulsive checking: characteristics of behavioral measures during pathogenesis of compulsive behavior
	0000690	Q21MSe3103_07_5_0344_0000690	2002-11-18 14:36:00	1	Trackfile+Pathplot+Video	Q21MSe3103	400	1	160x160 cm table surface on 60 cm high legs	2	OF #2 in room U59_north	1	an object in OF locales 10 14 5 and 8	0	room ILLUMINATED (fluorescent lights ON)	0	Lights ON 7 AM to 7 PM in housing colony	0	Tested during subjective night/sleep cycle (lights ON)	0	No surgery done	0	No lesion present	QNP	QNP 0.5	1	QNP	0.5					7	7	7	j?	JASMINE	55	00:00:55:00	1	Standard OF trial				Q21	MSe3	8	Probing the parameters of sensitization and compulsive checking	Probing the parameters of sensitization and compulsive checking: characteristics of behavioral measures during pathogenesis of compulsive behavior
	0000692	Q21MSe3103_09_5_0350_0000692	2002-11-25 14:42:00	1	Trackfile+Pathplot+Video	Q21MSe3103	414	1	160x160 cm table surface on 60 cm high legs	2	OF #2 in room U59_north	1	an object in OF locales 10 14 5 and 8	0	room ILLUMINATED (fluorescent lights ON)	0	Lights ON 7 AM to 7 PM in housing colony	0	Tested during subjective night/sleep cycle (lights ON)	0	No surgery done	0	No lesion present	QNP	QNP 0.5	1	QNP	0.5					9	9	9	j?	JASMINE	55	00:00:55:00	1	Standard OF trial				Q21	MSe3	8	Probing the parameters of sensitization and compulsive checking	Probing the parameters of sensitization and compulsive checking: characteristics of behavioral measures during pathogenesis of compulsive behavior
	0000693	Q21MSe3103_10_5_0016_0000693	2002-11-28 12:32:00	1	Trackfile+Pathplot+Video	Q21MSe3103	418	1	160x160 cm table surface on 60 cm high legs	2	OF #2 in room U59_north	1	an object in OF locales 10 14 5 and 8	0	room ILLUMINATED (fluorescent lights ON)	0	Lights ON 7 AM to 7 PM in housing colony	0	Tested during subjective night/sleep cycle (lights ON)	0	No surgery done	0	No lesion present	QNP	QNP 0.5	1	QNP	0.5					10	10	10	j?	JASMINE	55	00:00:55:00	1	Standard OF trial				Q21	MSe3	8	Probing the parameters of sensitization and compulsive checking	Probing the parameters of sensitization and compulsive checking: characteristics of behavioral measures during pathogenesis of compulsive behavior
	0000697	Q21MSe3104_01_0_0054_0000697	2002-10-28 14:37:00	1	Trackfile+Pathplot+Video	Q21MSe3104	387	1	160x160 cm table surface on 60 cm high legs	1	OF #1 in room U59_south	1	an object in OF locales 10 14 5 and 8	0	room ILLUMINATED (fluorescent lights ON)	0	Lights ON 7 AM to 7 PM in housing colony	0	Tested during subjective night/sleep cycle (lights ON)	0	No surgery done	0	No lesion present	SAL	SAL 0	1	SAL	0					1	1	1	j?	JASMINE	55	00:00:55:00	1	Standard OF trial			removed 30 secs	Q21	MSe3	8	Probing the parameters of sensitization and compulsive checking	Probing the parameters of sensitization and compulsive checking: characteristics of behavioral measures during pathogenesis of compulsive behavior
	0000699	Q21MSe3104_03_0_0150_0000699	2002-11-04 14:14:00	1	Trackfile+Pathplot+Video	Q21MSe3104	406	1	160x160 cm table surface on 60 cm high legs	1	OF #1 in room U59_south	1	an object in OF locales 10 14 5 and 8	0	room ILLUMINATED (fluorescent lights ON)	0	Lights ON 7 AM to 7 PM in housing colony	0	Tested during subjective night/sleep cycle (lights ON)	0	No surgery done	0	No lesion present	SAL	SAL 0	1	SAL	0					3	3	3	j?	JASMINE	55	00:00:55:00	1	Standard OF trial			removed 4 secs	Q21	MSe3	8	Probing the parameters of sensitization and compulsive checking	Probing the parameters of sensitization and compulsive checking: characteristics of behavioral measures during pathogenesis of compulsive behavior
	0000701	Q21MSe3104_05_0_0157_0000701	2002-11-11 14:37:00	1	Trackfile+Pathplot+Video	Q21MSe3104	415	1	160x160 cm table surface on 60 cm high legs	1	OF #1 in room U59_south	1	an object in OF locales 10 14 5 and 8	0	room ILLUMINATED (fluorescent lights ON)	0	Lights ON 7 AM to 7 PM in housing colony	0	Tested during subjective night/sleep cycle (lights ON)	0	No surgery done	0	No lesion present	SAL	SAL 0	1	SAL	0					5	5	5	j?	JASMINE	55	00:00:55:00	1	Standard OF trial			removed 20 secs	Q21	MSe3	8	Probing the parameters of sensitization and compulsive checking	Probing the parameters of sensitization and compulsive checking: characteristics of behavioral measures during pathogenesis of compulsive behavior
	0000703	Q21MSe3104_07_0_0233_0000703	2002-11-18 14:35:00	2	Trackfile+Pathplot	Q21MSe3104	430	1	160x160 cm table surface on 60 cm high legs	1	OF #1 in room U59_south	1	an object in OF locales 10 14 5 and 8	0	room ILLUMINATED (fluorescent lights ON)	0	Lights ON 7 AM to 7 PM in housing colony	0	Tested during subjective night/sleep cycle (lights ON)	0	No surgery done	0	No lesion present	SAL	SAL 0	1	SAL	0					7	7	7	j?	JASMINE	55	00:00:55:00	1	Standard OF trial				Q21	MSe3	8	Probing the parameters of sensitization and compulsive checking	Probing the parameters of sensitization and compulsive checking: characteristics of behavioral measures during pathogenesis of compulsive behavior
	0000705	Q21MSe3104_09_0_0281_0000705	2002-11-25 14:41:00	1	Trackfile+Pathplot+Video	Q21MSe3104	432	1	160x160 cm table surface on 60 cm high legs	1	OF #1 in room U59_south	1	an object in OF locales 10 14 5 and 8	0	room ILLUMINATED (fluorescent lights ON)	0	Lights ON 7 AM to 7 PM in housing colony	0	Tested during subjective night/sleep cycle (lights ON)	0	No surgery done	0	No lesion present	SAL	SAL 0	1	SAL	0					9	9	9	j?	JASMINE	55	00:00:55:00	1	Standard OF trial				Q21	MSe3	8	Probing the parameters of sensitization and compulsive checking	Probing the parameters of sensitization and compulsive checking: characteristics of behavioral measures during pathogenesis of compulsive behavior
	0000706	Q21MSe3104_10_0_0064_0000706	2002-11-28 12:31:00	1	Trackfile+Pathplot+Video	Q21MSe3104	437	1	160x160 cm table surface on 60 cm high legs	1	OF #1 in room U59_south	1	an object in OF locales 10 14 5 and 8	0	room ILLUMINATED (fluorescent lights ON)	0	Lights ON 7 AM to 7 PM in housing colony	0	Tested during subjective night/sleep cycle (lights ON)	0	No surgery done	0	No lesion present	SAL	SAL 0	1	SAL	0					10	10	10	j?	JASMINE	55	00:00:55:00	1	Standard OF trial				Q21	MSe3	8	Probing the parameters of sensitization and compulsive checking	Probing the parameters of sensitization and compulsive checking: characteristics of behavioral measures during pathogenesis of compulsive behavior
	0000710	Q21MSe3105_01_5_0055_0000710	2002-10-29 08:39:00	1	Trackfile+Pathplot+Video	Q21MSe3105	439	1	160x160 cm table surface on 60 cm high legs	1	OF #1 in room U59_south	1	an object in OF locales 10 14 5 and 8	0	room ILLUMINATED (fluorescent lights ON)	0	Lights ON 7 AM to 7 PM in housing colony	0	Tested during subjective night/sleep cycle (lights ON)	0	No surgery done	0	No lesion present	QNP	QNP 0.5	1	QNP	0.5					1	1	1	mp	Melissa Perreault	55	00:00:55:00	1	Standard OF trial				Q21	MSe3	8	Probing the parameters of sensitization and compulsive checking	Probing the parameters of sensitization and compulsive checking: characteristics of behavioral measures during pathogenesis of compulsive behavior
	0000712	Q21MSe3105_03_5_0303_0000712	2002-11-05 08:36:00	1	Trackfile+Pathplot+Video	Q21MSe3105	457	1	160x160 cm table surface on 60 cm high legs	1	OF #1 in room U59_south	1	an object in OF locales 10 14 5 and 8	0	room ILLUMINATED (fluorescent lights ON)	0	Lights ON 7 AM to 7 PM in housing colony	0	Tested during subjective night/sleep cycle (lights ON)	0	No surgery done	0	No lesion present	QNP	QNP 0.5	1	QNP	0.5					3	3	3	mp	Melissa Perreault	55	00:00:55:00	1	Standard OF trial				Q21	MSe3	8	Probing the parameters of sensitization and compulsive checking	Probing the parameters of sensitization and compulsive checking: characteristics of behavioral measures during pathogenesis of compulsive behavior
	0000714	Q21MSe3105_05_5_0429_0000714	2002-11-12 08:31:00	1	Trackfile+Pathplot+Video	Q21MSe3105	472	1	160x160 cm table surface on 60 cm high legs	1	OF #1 in room U59_south	1	an object in OF locales 10 14 5 and 8	0	room ILLUMINATED (fluorescent lights ON)	0	Lights ON 7 AM to 7 PM in housing colony	0	Tested during subjective night/sleep cycle (lights ON)	0	No surgery done	0	No lesion present	QNP	QNP 0.5	1	QNP	0.5					5	5	5	mp	Melissa Perreault	55	00:00:55:00	1	Standard OF trial			removed 8 secs	Q21	MSe3	8	Probing the parameters of sensitization and compulsive checking	Probing the parameters of sensitization and compulsive checking: characteristics of behavioral measures during pathogenesis of compulsive behavior
	0000716	Q21MSe3105_07_5_0270_0000716	2002-11-19 08:41:00	1	Trackfile+Pathplot+Video	Q21MSe3105	495	1	160x160 cm table surface on 60 cm high legs	1	OF #1 in room U59_south	1	an object in OF locales 10 14 5 and 8	0	room ILLUMINATED (fluorescent lights ON)	0	Lights ON 7 AM to 7 PM in housing colony	0	Tested during subjective night/sleep cycle (lights ON)	0	No surgery done	0	No lesion present	QNP	QNP 0.5	1	QNP	0.5					7	7	7	mp	Melissa Perreault	55	00:00:55:00	1	Standard OF trial				Q21	MSe3	8	Probing the parameters of sensitization and compulsive checking	Probing the parameters of sensitization and compulsive checking: characteristics of behavioral measures during pathogenesis of compulsive behavior
	0000718	Q21MSe3105_09_5_0282_0000718	2002-11-26 08:34:00	1	Trackfile+Pathplot+Video	Q21MSe3105	494	1	160x160 cm table surface on 60 cm high legs	1	OF #1 in room U59_south	1	an object in OF locales 10 14 5 and 8	0	room ILLUMINATED (fluorescent lights ON)	0	Lights ON 7 AM to 7 PM in housing colony	0	Tested during subjective night/sleep cycle (lights ON)	0	No surgery done	0	No lesion present	QNP	QNP 0.5	1	QNP	0.5					9	9	9	mp	Melissa Perreault	55	00:00:55:00	1	Standard OF trial			very noisy track cleaned up but may not be useful	Q21	MSe3	8	Probing the parameters of sensitization and compulsive checking	Probing the parameters of sensitization and compulsive checking: characteristics of behavioral measures during pathogenesis of compulsive behavior
	0000719	Q21MSe3105_10_5_0067_0000719	2002-11-29 08:14:00	1	Trackfile+Pathplot+Video	Q21MSe3105	491	1	160x160 cm table surface on 60 cm high legs	1	OF #1 in room U59_south	1	an object in OF locales 10 14 5 and 8	0	room ILLUMINATED (fluorescent lights ON)	0	Lights ON 7 AM to 7 PM in housing colony	0	Tested during subjective night/sleep cycle (lights ON)	0	No surgery done	0	No lesion present	QNP	QNP 0.5	1	QNP	0.5					10	10	10	mp	Melissa Perreault	55	00:00:55:00	1	Standard OF trial			removed 5secs	Q21	MSe3	8	Probing the parameters of sensitization and compulsive checking	Probing the parameters of sensitization and compulsive checking: characteristics of behavioral measures during pathogenesis of compulsive behavior
	0000723	Q21MSe3106_01_0_0115_0000723	2002-10-29 08:40:00	1	Trackfile+Pathplot+Video	Q21MSe3106	433	1	160x160 cm table surface on 60 cm high legs	2	OF #2 in room U59_north	1	an object in OF locales 10 14 5 and 8	0	room ILLUMINATED (fluorescent lights ON)	0	Lights ON 7 AM to 7 PM in housing colony	0	Tested during subjective night/sleep cycle (lights ON)	0	No surgery done	0	No lesion present	SAL	SAL 0	1	SAL	0					1	1	1	mp	Melissa Perreault	55	00:00:55:00	1	Standard OF trial			removed 31 secs	Q21	MSe3	8	Probing the parameters of sensitization and compulsive checking	Probing the parameters of sensitization and compulsive checking: characteristics of behavioral measures during pathogenesis of compulsive behavior
	0000725	Q21MSe3106_03_0_0321_0000725	2002-11-05 08:37:00	2	Trackfile+Pathplot	Q21MSe3106	448	1	160x160 cm table surface on 60 cm high legs	2	OF #2 in room U59_north	1	an object in OF locales 10 14 5 and 8	0	room ILLUMINATED (fluorescent lights ON)	0	Lights ON 7 AM to 7 PM in housing colony	0	Tested during subjective night/sleep cycle (lights ON)	0	No surgery done	0	No lesion present	SAL	SAL 0	1	SAL	0					3	3	3	mp	Melissa Perreault	55	00:00:55:00	1	Standard OF trial				Q21	MSe3	8	Probing the parameters of sensitization and compulsive checking	Probing the parameters of sensitization and compulsive checking: characteristics of behavioral measures during pathogenesis of compulsive behavior
	0000727	Q21MSe3106_05_0_0333_0000727	2002-11-12 08:32:00	1	Trackfile+Pathplot+Video	Q21MSe3106	472	1	160x160 cm table surface on 60 cm high legs	2	OF #2 in room U59_north	1	an object in OF locales 10 14 5 and 8	0	room ILLUMINATED (fluorescent lights ON)	0	Lights ON 7 AM to 7 PM in housing colony	0	Tested during subjective night/sleep cycle (lights ON)	0	No surgery done	0	No lesion present	SAL	SAL 0	1	SAL	0					5	5	5	mp	Melissa Perreault	55	00:00:55:00	1	Standard OF trial				Q21	MSe3	8	Probing the parameters of sensitization and compulsive checking	Probing the parameters of sensitization and compulsive checking: characteristics of behavioral measures during pathogenesis of compulsive behavior
	0000729	Q21MSe3106_07_0_0405_0000729	2002-11-19 08:42:00	1	Trackfile+Pathplot+Video	Q21MSe3106	501	1	160x160 cm table surface on 60 cm high legs	2	OF #2 in room U59_north	1	an object in OF locales 10 14 5 and 8	0	room ILLUMINATED (fluorescent lights ON)	0	Lights ON 7 AM to 7 PM in housing colony	0	Tested during subjective night/sleep cycle (lights ON)	0	No surgery done	0	No lesion present	SAL	SAL 0	1	SAL	0					7	7	7	mp	Melissa Perreault	55	00:00:55:00	1	Standard OF trial				Q21	MSe3	8	Probing the parameters of sensitization and compulsive checking	Probing the parameters of sensitization and compulsive checking: characteristics of behavioral measures during pathogenesis of compulsive behavior
	0000731	Q21MSe3106_09_0_0411_0000731	2002-11-26 08:35:00	1	Trackfile+Pathplot+Video	Q21MSe3106	522	1	160x160 cm table surface on 60 cm high legs	2	OF #2 in room U59_north	1	an object in OF locales 10 14 5 and 8	0	room ILLUMINATED (fluorescent lights ON)	0	Lights ON 7 AM to 7 PM in housing colony	0	Tested during subjective night/sleep cycle (lights ON)	0	No surgery done	0	No lesion present	SAL	SAL 0	1	SAL	0					9	9	9	mp	Melissa Perreault	55	00:00:55:00	1	Standard OF trial				Q21	MSe3	8	Probing the parameters of sensitization and compulsive checking	Probing the parameters of sensitization and compulsive checking: characteristics of behavioral measures during pathogenesis of compulsive behavior
	0000732	Q21MSe3106_10_0_0019_0000732	2002-11-29 08:15:00	1	Trackfile+Pathplot+Video	Q21MSe3106	520	1	160x160 cm table surface on 60 cm high legs	2	OF #2 in room U59_north	1	an object in OF locales 10 14 5 and 8	0	room ILLUMINATED (fluorescent lights ON)	0	Lights ON 7 AM to 7 PM in housing colony	0	Tested during subjective night/sleep cycle (lights ON)	0	No surgery done	0	No lesion present	SAL	SAL 0	1	SAL	0					10	10	10	mp	Melissa Perreault	55	00:00:55:00	1	Standard OF trial				Q21	MSe3	8	Probing the parameters of sensitization and compulsive checking	Probing the parameters of sensitization and compulsive checking: characteristics of behavioral measures during pathogenesis of compulsive behavior
	0000736	Q21MSe3107_01_5_0118_0000736	2002-10-29 12:17:00	1	Trackfile+Pathplot+Video	Q21MSe3107	402	1	160x160 cm table surface on 60 cm high legs	2	OF #2 in room U59_north	1	an object in OF locales 10 14 5 and 8	0	room ILLUMINATED (fluorescent lights ON)	0	Lights ON 7 AM to 7 PM in housing colony	0	Tested during subjective night/sleep cycle (lights ON)	0	No surgery done	0	No lesion present	QNP	QNP 0.5	1	QNP	0.5					1	1	1	mp	Melissa Perreault	55	00:00:55:00	1	Standard OF trial				Q21	MSe3	8	Probing the parameters of sensitization and compulsive checking	Probing the parameters of sensitization and compulsive checking: characteristics of behavioral measures during pathogenesis of compulsive behavior
	0000738	Q21MSe3107_03_5_0324_0000738	2002-11-05 12:13:00	2	Trackfile+Pathplot	Q21MSe3107	415	1	160x160 cm table surface on 60 cm high legs	2	OF #2 in room U59_north	1	an object in OF locales 10 14 5 and 8	0	room ILLUMINATED (fluorescent lights ON)	0	Lights ON 7 AM to 7 PM in housing colony	0	Tested during subjective night/sleep cycle (lights ON)	0	No surgery done	0	No lesion present	QNP	QNP 0.5	1	QNP	0.5					3	3	3	mp	Melissa Perreault	55	00:00:55:00	1	Standard OF trial				Q21	MSe3	8	Probing the parameters of sensitization and compulsive checking	Probing the parameters of sensitization and compulsive checking: characteristics of behavioral measures during pathogenesis of compulsive behavior
	0000740	Q21MSe3107_05_5_0336_0000740	2002-11-12 11:56:00	1	Trackfile+Pathplot+Video	Q21MSe3107	417	1	160x160 cm table surface on 60 cm high legs	2	OF #2 in room U59_north	1	an object in OF locales 10 14 5 and 8	0	room ILLUMINATED (fluorescent lights ON)	0	Lights ON 7 AM to 7 PM in housing colony	0	Tested during subjective night/sleep cycle (lights ON)	0	No surgery done	0	No lesion present	QNP	QNP 0.5	1	QNP	0.5					5	5	5	mp	Melissa Perreault	55	00:00:55:00	1	Standard OF trial				Q21	MSe3	8	Probing the parameters of sensitization and compulsive checking	Probing the parameters of sensitization and compulsive checking: characteristics of behavioral measures during pathogenesis of compulsive behavior
	0000742	Q21MSe3107_07_5_0408_0000742	2002-11-19 12:05:00	1	Trackfile+Pathplot+Video	Q21MSe3107	428	1	160x160 cm table surface on 60 cm high legs	2	OF #2 in room U59_north	1	an object in OF locales 10 14 5 and 8	0	room ILLUMINATED (fluorescent lights ON)	0	Lights ON 7 AM to 7 PM in housing colony	0	Tested during subjective night/sleep cycle (lights ON)	0	No surgery done	0	No lesion present	QNP	QNP 0.5	1	QNP	0.5					7	7	7	mp	Melissa Perreault	55	00:00:55:00	1	Standard OF trial			removed 20 secs	Q21	MSe3	8	Probing the parameters of sensitization and compulsive checking	Probing the parameters of sensitization and compulsive checking: characteristics of behavioral measures during pathogenesis of compulsive behavior
	0000744	Q21MSe3107_09_5_0414_0000744	2002-11-26 12:08:00	1	Trackfile+Pathplot+Video	Q21MSe3107	444	1	160x160 cm table surface on 60 cm high legs	2	OF #2 in room U59_north	1	an object in OF locales 10 14 5 and 8	0	room ILLUMINATED (fluorescent lights ON)	0	Lights ON 7 AM to 7 PM in housing colony	0	Tested during subjective night/sleep cycle (lights ON)	0	No surgery done	0	No lesion present	QNP	QNP 0.5	1	QNP	0.5					9	9	9	mp	Melissa Perreault	55	00:00:55:00	1	Standard OF trial				Q21	MSe3	8	Probing the parameters of sensitization and compulsive checking	Probing the parameters of sensitization and compulsive checking: characteristics of behavioral measures during pathogenesis of compulsive behavior
	0000745	Q21MSe3107_10_5_0022_0000745	2002-11-29 11:31:00	1	Trackfile+Pathplot+Video	Q21MSe3107	453	1	160x160 cm table surface on 60 cm high legs	2	OF #2 in room U59_north	1	an object in OF locales 10 14 5 and 8	0	room ILLUMINATED (fluorescent lights ON)	0	Lights ON 7 AM to 7 PM in housing colony	0	Tested during subjective night/sleep cycle (lights ON)	0	No surgery done	0	No lesion present	QNP	QNP 0.5	1	QNP	0.5					10	10	10	mp	Melissa Perreault	55	00:00:55:00	1	Standard OF trial				Q21	MSe3	8	Probing the parameters of sensitization and compulsive checking	Probing the parameters of sensitization and compulsive checking: characteristics of behavioral measures during pathogenesis of compulsive behavior
	0000749	Q21MSe3108_01_0_0058_0000749	2002-10-29 12:16:00	1	Trackfile+Pathplot+Video	Q21MSe3108	386	1	160x160 cm table surface on 60 cm high legs	1	OF #1 in room U59_south	1	an object in OF locales 10 14 5 and 8	0	room ILLUMINATED (fluorescent lights ON)	0	Lights ON 7 AM to 7 PM in housing colony	0	Tested during subjective night/sleep cycle (lights ON)	0	No surgery done	0	No lesion present	SAL	SAL 0	1	SAL	0					1	1	1	mp	Melissa Perreault	55	00:00:55:00	1	Standard OF trial				Q21	MSe3	8	Probing the parameters of sensitization and compulsive checking	Probing the parameters of sensitization and compulsive checking: characteristics of behavioral measures during pathogenesis of compulsive behavior
	0000751	Q21MSe3108_03_0_0306_0000751	2002-11-05 12:12:00	1	Trackfile+Pathplot+Video	Q21MSe3108	406	1	160x160 cm table surface on 60 cm high legs	1	OF #1 in room U59_south	1	an object in OF locales 10 14 5 and 8	0	room ILLUMINATED (fluorescent lights ON)	0	Lights ON 7 AM to 7 PM in housing colony	0	Tested during subjective night/sleep cycle (lights ON)	0	No surgery done	0	No lesion present	SAL	SAL 0	1	SAL	0					3	3	3	mp	Melissa Perreault	55	00:00:55:00	1	Standard OF trial				Q21	MSe3	8	Probing the parameters of sensitization and compulsive checking	Probing the parameters of sensitization and compulsive checking: characteristics of behavioral measures during pathogenesis of compulsive behavior
	0000753	Q21MSe3108_05_0_0432_0000753	2002-11-12 11:55:00	1	Trackfile+Pathplot+Video	Q21MSe3108	422	1	160x160 cm table surface on 60 cm high legs	1	OF #1 in room U59_south	1	an object in OF locales 10 14 5 and 8	0	room ILLUMINATED (fluorescent lights ON)	0	Lights ON 7 AM to 7 PM in housing colony	0	Tested during subjective night/sleep cycle (lights ON)	0	No surgery done	0	No lesion present	SAL	SAL 0	1	SAL	0					5	5	5	mp	Melissa Perreault	55	00:00:55:00	1	Standard OF trial			removed 64 secs	Q21	MSe3	8	Probing the parameters of sensitization and compulsive checking	Probing the parameters of sensitization and compulsive checking: characteristics of behavioral measures during pathogenesis of compulsive behavior
	0000755	Q21MSe3108_07_0_0273_0000755	2002-11-19 12:04:00	1	Trackfile+Pathplot+Video	Q21MSe3108	443	1	160x160 cm table surface on 60 cm high legs	1	OF #1 in room U59_south	1	an object in OF locales 10 14 5 and 8	0	room ILLUMINATED (fluorescent lights ON)	0	Lights ON 7 AM to 7 PM in housing colony	0	Tested during subjective night/sleep cycle (lights ON)	0	No surgery done	0	No lesion present	SAL	SAL 0	1	SAL	0					7	7	7	mp	Melissa Perreault	55	00:00:55:00	1	Standard OF trial				Q21	MSe3	8	Probing the parameters of sensitization and compulsive checking	Probing the parameters of sensitization and compulsive checking: characteristics of behavioral measures during pathogenesis of compulsive behavior
	0000757	Q21MSe3108_09_0_0285_0000757	2002-11-26 12:07:00	1	Trackfile+Pathplot+Video	Q21MSe3108	457	1	160x160 cm table surface on 60 cm high legs	1	OF #1 in room U59_south	1	an object in OF locales 10 14 5 and 8	0	room ILLUMINATED (fluorescent lights ON)	0	Lights ON 7 AM to 7 PM in housing colony	0	Tested during subjective night/sleep cycle (lights ON)	0	No surgery done	0	No lesion present	SAL	SAL 0	1	SAL	0					9	9	9	mp	Melissa Perreault	55	00:00:55:00	1	Standard OF trial			very noisy track cleaned up but may not be useful	Q21	MSe3	8	Probing the parameters of sensitization and compulsive checking	Probing the parameters of sensitization and compulsive checking: characteristics of behavioral measures during pathogenesis of compulsive behavior
	0000758	Q21MSe3108_10_0_0070_0000758	2002-11-29 11:30:00	1	Trackfile+Pathplot+Video	Q21MSe3108	468	1	160x160 cm table surface on 60 cm high legs	1	OF #1 in room U59_south	1	an object in OF locales 10 14 5 and 8	0	room ILLUMINATED (fluorescent lights ON)	0	Lights ON 7 AM to 7 PM in housing colony	0	Tested during subjective night/sleep cycle (lights ON)	0	No surgery done	0	No lesion present	SAL	SAL 0	1	SAL	0					10	10	10	mp	Melissa Perreault	55	00:00:55:00	1	Standard OF trial				Q21	MSe3	8	Probing the parameters of sensitization and compulsive checking	Probing the parameters of sensitization and compulsive checking: characteristics of behavioral measures during pathogenesis of compulsive behavior
	0000762	Q21MSe3163_01_5_0121_0000762	2003-03-31 08:19:00	1	Trackfile+Pathplot+Video	Q21MSe3163	441	1	160x160 cm table surface on 60 cm high legs	1	OF #1 in room U59_south	1	an object in OF locales 10 14 5 and 8	0	room ILLUMINATED (fluorescent lights ON)	0	Lights ON 7 AM to 7 PM in housing colony	0	Tested during subjective night/sleep cycle (lights ON)	0	No surgery done	0	No lesion present	QNP	QNP 0.5	1	QNP	0.5					1	1	1	mp	Melissa Perreault	55	00:00:55:00	1	Standard OF trial				Q21	MSe3	9	Probing the environmental modulation of sensitization and compulsive checking	Probing the environmental modulation of sensitization and compulsive checking: influence of post-natal environment
	0000764	Q21MSe3163_03_5_0165_0000764	2003-04-10 08:59:00	1	Trackfile+Pathplot+Video	Q21MSe3163	473	1	160x160 cm table surface on 60 cm high legs	1	OF #1 in room U59_south	1	an object in OF locales 10 14 5 and 8	0	room ILLUMINATED (fluorescent lights ON)	0	Lights ON 7 AM to 7 PM in housing colony	0	Tested during subjective night/sleep cycle (lights ON)	0	No surgery done	0	No lesion present	QNP	QNP 0.5	1	QNP	0.5					3	3	3	mp	Melissa Perreault	55	00:00:55:00	1	Standard OF trial	1	41	fell off 41 min	Q21	MSe3	9	Probing the environmental modulation of sensitization and compulsive checking	Probing the environmental modulation of sensitization and compulsive checking: influence of post-natal environment
	0000766	Q21MSe3163_05_5_0234_0000766	2003-04-16 08:59:00	1	Trackfile+Pathplot+Video	Q21MSe3163	485	1	160x160 cm table surface on 60 cm high legs	1	OF #1 in room U59_south	1	an object in OF locales 10 14 5 and 8	0	room ILLUMINATED (fluorescent lights ON)	0	Lights ON 7 AM to 7 PM in housing colony	0	Tested during subjective night/sleep cycle (lights ON)	0	No surgery done	0	No lesion present	QNP	QNP 0.5	1	QNP	0.5					5	5	5	mp	Melissa Perreault	55	00:00:55:00	1	Standard OF trial	1	9	fell off 9 min	Q21	MSe3	9	Probing the environmental modulation of sensitization and compulsive checking	Probing the environmental modulation of sensitization and compulsive checking: influence of post-natal environment
	0000768	Q21MSe3163_07_5_0240_0000768	2003-04-24 08:27:00	1	Trackfile+Pathplot+Video	Q21MSe3163	501	1	160x160 cm table surface on 60 cm high legs	1	OF #1 in room U59_south	1	an object in OF locales 10 14 5 and 8	0	room ILLUMINATED (fluorescent lights ON)	0	Lights ON 7 AM to 7 PM in housing colony	0	Tested during subjective night/sleep cycle (lights ON)	0	No surgery done	0	No lesion present	QNP	QNP 0.5	1	QNP	0.5					7	7	7	mp	Melissa Perreault	55	00:00:55:00	1	Standard OF trial				Q21	MSe3	9	Probing the environmental modulation of sensitization and compulsive checking	Probing the environmental modulation of sensitization and compulsive checking: influence of post-natal environment
	0000770	Q21MSe3163_09_5_0252_0000770	2003-05-01 08:39:00	1	Trackfile+Pathplot+Video	Q21MSe3163	522	1	160x160 cm table surface on 60 cm high legs	1	OF #1 in room U59_south	1	an object in OF locales 10 14 5 and 8	0	room ILLUMINATED (fluorescent lights ON)	0	Lights ON 7 AM to 7 PM in housing colony	0	Tested during subjective night/sleep cycle (lights ON)	0	No surgery done	0	No lesion present	QNP	QNP 0.5	1	QNP	0.5					9	9	9	mp	Melissa Perreault	55	00:00:55:00	1	Standard OF trial				Q21	MSe3	9	Probing the environmental modulation of sensitization and compulsive checking	Probing the environmental modulation of sensitization and compulsive checking: influence of post-natal environment
	0000771	Q21MSe3163_10_5_0264_0000771	2003-05-05 08:30:00	1	Trackfile+Pathplot+Video	Q21MSe3163	534	1	160x160 cm table surface on 60 cm high legs	1	OF #1 in room U59_south	1	an object in OF locales 10 14 5 and 8	0	room ILLUMINATED (fluorescent lights ON)	0	Lights ON 7 AM to 7 PM in housing colony	0	Tested during subjective night/sleep cycle (lights ON)	0	No surgery done	0	No lesion present	QNP	QNP 0.5	1	QNP	0.5					10	10	10	mp	Melissa Perreault	55	00:00:55:00	1	Standard OF trial	1	52	fell off 52 min	Q21	MSe3	9	Probing the environmental modulation of sensitization and compulsive checking	Probing the environmental modulation of sensitization and compulsive checking: influence of post-natal environment
	0000775	Q21MSe3164_01_0_0357_0000775	2003-03-31 08:20:00	1	Trackfile+Pathplot+Video	Q21MSe3164	408	1	160x160 cm table surface on 60 cm high legs	2	OF #2 in room U59_north	1	an object in OF locales 10 14 5 and 8	0	room ILLUMINATED (fluorescent lights ON)	0	Lights ON 7 AM to 7 PM in housing colony	0	Tested during subjective night/sleep cycle (lights ON)	0	No surgery done	0	No lesion present	SAL	SAL 0	1	SAL	0					1	1	1	mp	Melissa Perreault	55	00:00:55:00	1	Standard OF trial				Q21	MSe3	9	Probing the environmental modulation of sensitization and compulsive checking	Probing the environmental modulation of sensitization and compulsive checking: influence of post-natal environment
	0000777	Q21MSe3164_03_0_0369_0000777	2003-04-10 09:00:00	1	Trackfile+Pathplot+Video	Q21MSe3164	454	1	160x160 cm table surface on 60 cm high legs	2	OF #2 in room U59_north	1	an object in OF locales 10 14 5 and 8	0	room ILLUMINATED (fluorescent lights ON)	0	Lights ON 7 AM to 7 PM in housing colony	0	Tested during subjective night/sleep cycle (lights ON)	0	No surgery done	0	No lesion present	SAL	SAL 0	1	SAL	0					3	3	3	mp	Melissa Perreault	55	00:00:55:00	1	Standard OF trial				Q21	MSe3	9	Probing the environmental modulation of sensitization and compulsive checking	Probing the environmental modulation of sensitization and compulsive checking: influence of post-natal environment
	0000779	Q21MSe3164_05_0_0375_0000779	2003-04-16 09:00:00	1	Trackfile+Pathplot+Video	Q21MSe3164	472	1	160x160 cm table surface on 60 cm high legs	2	OF #2 in room U59_north	1	an object in OF locales 10 14 5 and 8	0	room ILLUMINATED (fluorescent lights ON)	0	Lights ON 7 AM to 7 PM in housing colony	0	Tested during subjective night/sleep cycle (lights ON)	0	No surgery done	0	No lesion present	SAL	SAL 0	1	SAL	0					5	5	5	mp	Melissa Perreault	55	00:00:55:00	1	Standard OF trial	1	50	fell off 50 min	Q21	MSe3	9	Probing the environmental modulation of sensitization and compulsive checking	Probing the environmental modulation of sensitization and compulsive checking: influence of post-natal environment
	0000781	Q21MSe3164_07_0_0393_0000781	2003-04-24 08:28:00	1	Trackfile+Pathplot+Video	Q21MSe3164	495	1	160x160 cm table surface on 60 cm high legs	2	OF #2 in room U59_north	1	an object in OF locales 10 14 5 and 8	0	room ILLUMINATED (fluorescent lights ON)	0	Lights ON 7 AM to 7 PM in housing colony	0	Tested during subjective night/sleep cycle (lights ON)	0	No surgery done	0	No lesion present	SAL	SAL 0	1	SAL	0					7	7	7	mp	Melissa Perreault	55	00:00:55:00	1	Standard OF trial				Q21	MSe3	9	Probing the environmental modulation of sensitization and compulsive checking	Probing the environmental modulation of sensitization and compulsive checking: influence of post-natal environment
	0000783	Q21MSe3164_09_0_0417_0000783	2003-05-01 08:40:00	1	Trackfile+Pathplot+Video	Q21MSe3164	512	1	160x160 cm table surface on 60 cm high legs	2	OF #2 in room U59_north	1	an object in OF locales 10 14 5 and 8	0	room ILLUMINATED (fluorescent lights ON)	0	Lights ON 7 AM to 7 PM in housing colony	0	Tested during subjective night/sleep cycle (lights ON)	0	No surgery done	0	No lesion present	SAL	SAL 0	1	SAL	0					9	9	9	mp	Melissa Perreault	55	00:00:55:00	1	Standard OF trial				Q21	MSe3	9	Probing the environmental modulation of sensitization and compulsive checking	Probing the environmental modulation of sensitization and compulsive checking: influence of post-natal environment
	0000784	Q21MSe3164_10_0_0025_0000784	2003-05-05 17:02:00	1	Trackfile+Pathplot+Video	Q21MSe3164	532	1	160x160 cm table surface on 60 cm high legs	2	OF #2 in room U59_north	1	an object in OF locales 10 14 5 and 8	0	room ILLUMINATED (fluorescent lights ON)	0	Lights ON 7 AM to 7 PM in housing colony	0	Tested during subjective night/sleep cycle (lights ON)	0	No surgery done	0	No lesion present	SAL	SAL 0	1	SAL	0					10	10	10	mp	Melissa Perreault	55	00:00:55:00	1	Standard OF trial				Q21	MSe3	9	Probing the environmental modulation of sensitization and compulsive checking	Probing the environmental modulation of sensitization and compulsive checking: influence of post-natal environment
	0000788	Q21MSe3165_01_5_0360_0000788	2003-03-31 11:54:00	1	Trackfile+Pathplot+Video	Q21MSe3165	408	1	160x160 cm table surface on 60 cm high legs	2	OF #2 in room U59_north	1	an object in OF locales 10 14 5 and 8	0	room ILLUMINATED (fluorescent lights ON)	0	Lights ON 7 AM to 7 PM in housing colony	0	Tested during subjective night/sleep cycle (lights ON)	0	No surgery done	0	No lesion present	QNP	QNP 0.5	1	QNP	0.5					1	1	1	mp	Melissa Perreault	55	00:00:55:00	1	Standard OF trial				Q21	MSe3	9	Probing the environmental modulation of sensitization and compulsive checking	Probing the environmental modulation of sensitization and compulsive checking: influence of post-natal environment
	0000790	Q21MSe3165_03_5_0372_0000790	2003-04-10 12:35:00	1	Trackfile+Pathplot+Video	Q21MSe3165	441	1	160x160 cm table surface on 60 cm high legs	2	OF #2 in room U59_north	1	an object in OF locales 10 14 5 and 8	0	room ILLUMINATED (fluorescent lights ON)	0	Lights ON 7 AM to 7 PM in housing colony	0	Tested during subjective night/sleep cycle (lights ON)	0	No surgery done	0	No lesion present	QNP	QNP 0.5	1	QNP	0.5					3	3	3	mp	Melissa Perreault	55	00:00:55:00	1	Standard OF trial	1	48	fell off 48 min	Q21	MSe3	9	Probing the environmental modulation of sensitization and compulsive checking	Probing the environmental modulation of sensitization and compulsive checking: influence of post-natal environment
	0000792	Q21MSe3165_05_5_0378_0000792	2003-04-16 12:31:00	1	Trackfile+Pathplot+Video	Q21MSe3165	453	1	160x160 cm table surface on 60 cm high legs	2	OF #2 in room U59_north	1	an object in OF locales 10 14 5 and 8	0	room ILLUMINATED (fluorescent lights ON)	0	Lights ON 7 AM to 7 PM in housing colony	0	Tested during subjective night/sleep cycle (lights ON)	0	No surgery done	0	No lesion present	QNP	QNP 0.5	1	QNP	0.5					5	5	5	mp	Melissa Perreault	55	00:00:55:00	1	Standard OF trial				Q21	MSe3	9	Probing the environmental modulation of sensitization and compulsive checking	Probing the environmental modulation of sensitization and compulsive checking: influence of post-natal environment
	0000794	Q21MSe3165_07_5_0396_0000794	2003-04-24 11:59:00	1	Trackfile+Pathplot+Video	Q21MSe3165	165	1	160x160 cm table surface on 60 cm high legs	2	OF #2 in room U59_north	1	an object in OF locales 10 14 5 and 8	0	room ILLUMINATED (fluorescent lights ON)	0	Lights ON 7 AM to 7 PM in housing colony	0	Tested during subjective night/sleep cycle (lights ON)	0	No surgery done	0	No lesion present	QNP	QNP 0.5	1	QNP	0.5					7	7	7	mp	Melissa Perreault	55	00:00:55:00	1	Standard OF trial	8	16 19 24 25 28 34 41 43	fell off 16 19 24 25 28 34 41 43 min	Q21	MSe3	9	Probing the environmental modulation of sensitization and compulsive checking	Probing the environmental modulation of sensitization and compulsive checking: influence of post-natal environment
	0000796	Q21MSe3165_09_5_0420_0000796	2003-05-01 12:05:00	1	Trackfile+Pathplot+Video	Q21MSe3165	487	1	160x160 cm table surface on 60 cm high legs	2	OF #2 in room U59_north	1	an object in OF locales 10 14 5 and 8	0	room ILLUMINATED (fluorescent lights ON)	0	Lights ON 7 AM to 7 PM in housing colony	0	Tested during subjective night/sleep cycle (lights ON)	0	No surgery done	0	No lesion present	QNP	QNP 0.5	1	QNP	0.5					9	9	9	mp	Melissa Perreault	55	00:00:55:00	1	Standard OF trial	1	37	fell off 37 min	Q21	MSe3	9	Probing the environmental modulation of sensitization and compulsive checking	Probing the environmental modulation of sensitization and compulsive checking: influence of post-natal environment
	0000797	Q21MSe3165_10_5_0028_0000797	2003-05-05 12:05:00	1	Trackfile+Pathplot+Video	Q21MSe3165	495	1	160x160 cm table surface on 60 cm high legs	2	OF #2 in room U59_north	1	an object in OF locales 10 14 5 and 8	0	room ILLUMINATED (fluorescent lights ON)	0	Lights ON 7 AM to 7 PM in housing colony	0	Tested during subjective night/sleep cycle (lights ON)	0	No surgery done	0	No lesion present	QNP	QNP 0.5	1	QNP	0.5					10	10	10	mp	Melissa Perreault	55	00:00:55:00	1	Standard OF trial			removed 5 secs	Q21	MSe3	9	Probing the environmental modulation of sensitization and compulsive checking	Probing the environmental modulation of sensitization and compulsive checking: influence of post-natal environment
	0000801	Q21MSe3166_01_0_0124_0000801	2003-03-31 11:53:00	1	Trackfile+Pathplot+Video	Q21MSe3166	395	1	160x160 cm table surface on 60 cm high legs	1	OF #1 in room U59_south	1	an object in OF locales 10 14 5 and 8	0	room ILLUMINATED (fluorescent lights ON)	0	Lights ON 7 AM to 7 PM in housing colony	0	Tested during subjective night/sleep cycle (lights ON)	0	No surgery done	0	No lesion present	SAL	SAL 0	1	SAL	0					1	1	1	mp	Melissa Perreault	55	00:00:55:00	1	Standard OF trial				Q21	MSe3	9	Probing the environmental modulation of sensitization and compulsive checking	Probing the environmental modulation of sensitization and compulsive checking: influence of post-natal environment
	0000803	Q21MSe3166_03_0_0168_0000803	2003-04-10 12:34:00	1	Trackfile+Pathplot+Video	Q21MSe3166	425	1	160x160 cm table surface on 60 cm high legs	1	OF #1 in room U59_south	1	an object in OF locales 10 14 5 and 8	0	room ILLUMINATED (fluorescent lights ON)	0	Lights ON 7 AM to 7 PM in housing colony	0	Tested during subjective night/sleep cycle (lights ON)	0	No surgery done	0	No lesion present	SAL	SAL 0	1	SAL	0					3	3	3	mp	Melissa Perreault	55	00:00:55:00	1	Standard OF trial				Q21	MSe3	9	Probing the environmental modulation of sensitization and compulsive checking	Probing the environmental modulation of sensitization and compulsive checking: influence of post-natal environment
	0000805	Q21MSe3166_05_0_0237_0000805	2003-04-16 12:30:00	1	Trackfile+Pathplot+Video	Q21MSe3166	442	1	160x160 cm table surface on 60 cm high legs	1	OF #1 in room U59_south	1	an object in OF locales 10 14 5 and 8	0	room ILLUMINATED (fluorescent lights ON)	0	Lights ON 7 AM to 7 PM in housing colony	0	Tested during subjective night/sleep cycle (lights ON)	0	No surgery done	0	No lesion present	SAL	SAL 0	1	SAL	0					5	5	5	mp	Melissa Perreault	55	00:00:55:00	1	Standard OF trial				Q21	MSe3	9	Probing the environmental modulation of sensitization and compulsive checking	Probing the environmental modulation of sensitization and compulsive checking: influence of post-natal environment
	0000807	Q21MSe3166_07_0_0243_0000807	2003-04-24 11:58:00	1	Trackfile+Pathplot+Video	Q21MSe3166	463	1	160x160 cm table surface on 60 cm high legs	1	OF #1 in room U59_south	1	an object in OF locales 10 14 5 and 8	0	room ILLUMINATED (fluorescent lights ON)	0	Lights ON 7 AM to 7 PM in housing colony	0	Tested during subjective night/sleep cycle (lights ON)	0	No surgery done	0	No lesion present	SAL	SAL 0	1	SAL	0					7	7	7	mp	Melissa Perreault	55	00:00:55:00	1	Standard OF trial	2	25 28	fell off 25 28 min	Q21	MSe3	9	Probing the environmental modulation of sensitization and compulsive checking	Probing the environmental modulation of sensitization and compulsive checking: influence of post-natal environment
	0000809	Q21MSe3166_09_0_0255_0000809	2003-05-01 12:04:00	1	Trackfile+Pathplot+Video	Q21MSe3166	483	1	160x160 cm table surface on 60 cm high legs	1	OF #1 in room U59_south	1	an object in OF locales 10 14 5 and 8	0	room ILLUMINATED (fluorescent lights ON)	0	Lights ON 7 AM to 7 PM in housing colony	0	Tested during subjective night/sleep cycle (lights ON)	0	No surgery done	0	No lesion present	SAL	SAL 0	1	SAL	0					9	9	9	mp	Melissa Perreault	55	00:00:55:00	1	Standard OF trial				Q21	MSe3	9	Probing the environmental modulation of sensitization and compulsive checking	Probing the environmental modulation of sensitization and compulsive checking: influence of post-natal environment
	0000810	Q21MSe3166_10_0_0267_0000810	2003-05-05 12:04:00	1	Trackfile+Pathplot+Video	Q21MSe3166	487	1	160x160 cm table surface on 60 cm high legs	1	OF #1 in room U59_south	1	an object in OF locales 10 14 5 and 8	0	room ILLUMINATED (fluorescent lights ON)	0	Lights ON 7 AM to 7 PM in housing colony	0	Tested during subjective night/sleep cycle (lights ON)	0	No surgery done	0	No lesion present	SAL	SAL 0	1	SAL	0					10	10	10	mp	Melissa Perreault	55	00:00:55:00	1	Standard OF trial	1	9	fell off 9 min	Q21	MSe3	9	Probing the environmental modulation of sensitization and compulsive checking	Probing the environmental modulation of sensitization and compulsive checking: influence of post-natal environment
	0000813	Q21MSe3167_01_5_0160_0000813	2003-04-01 11:09:00	1	Trackfile+Pathplot+Video	Q21MSe3167	392	1	160x160 cm table surface on 60 cm high legs	1	OF #1 in room U59_south	1	an object in OF locales 10 14 5 and 8	0	room ILLUMINATED (fluorescent lights ON)	0	Lights ON 7 AM to 7 PM in housing colony	0	Tested during subjective night/sleep cycle (lights ON)	0	No surgery done	0	No lesion present	QNP	QNP 0.5	1	QNP	0.5					1	1	1	mp	Melissa Perreault	55	00:00:55:00	1	Standard OF trial				Q21	MSe3	9	Probing the environmental modulation of sensitization and compulsive checking	Probing the environmental modulation of sensitization and compulsive checking: influence of post-natal environment
	0000815	Q21MSe3167_03_5_0293_0000815	2003-04-11 12:19:00	3	Trackfile+Video	Q21MSe3167	416	1	160x160 cm table surface on 60 cm high legs	1	OF #1 in room U59_south	1	an object in OF locales 10 14 5 and 8	0	room ILLUMINATED (fluorescent lights ON)	0	Lights ON 7 AM to 7 PM in housing colony	0	Tested during subjective night/sleep cycle (lights ON)	0	No surgery done	0	No lesion present	QNP	QNP 0.5	1	QNP	0.5					3	3	3	mp	Melissa Perreault	55	00:00:55:00	1	Standard OF trial	1	3	fell off 3 min	Q21	MSe3	9	Probing the environmental modulation of sensitization and compulsive checking	Probing the environmental modulation of sensitization and compulsive checking: influence of post-natal environment
	0000817	Q21MSe3167_05_5_0173_0000817	2003-04-17 10:54:00	1	Trackfile+Pathplot+Video	Q21MSe3167	426	1	160x160 cm table surface on 60 cm high legs	1	OF #1 in room U59_south	1	an object in OF locales 10 14 5 and 8	0	room ILLUMINATED (fluorescent lights ON)	0	Lights ON 7 AM to 7 PM in housing colony	0	Tested during subjective night/sleep cycle (lights ON)	0	No surgery done	0	No lesion present	QNP	QNP 0.5	1	QNP	0.5					5	5	5	mp	Melissa Perreault	55	00:00:55:00	1	Standard OF trial				Q21	MSe3	9	Probing the environmental modulation of sensitization and compulsive checking	Probing the environmental modulation of sensitization and compulsive checking: influence of post-natal environment
	0000819	Q21MSe3167_07_5_0248_0000819	2003-04-25 11:04:00	2	Trackfile+Pathplot	Q21MSe3167	433	1	160x160 cm table surface on 60 cm high legs	1	OF #1 in room U59_south	1	an object in OF locales 10 14 5 and 8	0	room ILLUMINATED (fluorescent lights ON)	0	Lights ON 7 AM to 7 PM in housing colony	0	Tested during subjective night/sleep cycle (lights ON)	0	No surgery done	0	No lesion present	QNP	QNP 0.5	1	QNP	0.5					7	7	7	mp	Melissa Perreault	55	00:00:55:00	1	Standard OF trial	1	17	fell off 17 min	Q21	MSe3	9	Probing the environmental modulation of sensitization and compulsive checking	Probing the environmental modulation of sensitization and compulsive checking: influence of post-natal environment
	0000821	Q21MSe3167_09_5_0260_0000821	2003-05-02 10:57:00	1	Trackfile+Pathplot+Video	Q21MSe3167	450	1	160x160 cm table surface on 60 cm high legs	1	OF #1 in room U59_south	1	an object in OF locales 10 14 5 and 8	0	room ILLUMINATED (fluorescent lights ON)	0	Lights ON 7 AM to 7 PM in housing colony	0	Tested during subjective night/sleep cycle (lights ON)	0	No surgery done	0	No lesion present	QNP	QNP 0.5	1	QNP	0.5					9	9	9	mp	Melissa Perreault	55	00:00:55:00	1	Standard OF trial				Q21	MSe3	9	Probing the environmental modulation of sensitization and compulsive checking	Probing the environmental modulation of sensitization and compulsive checking: influence of post-natal environment
	0000822	Q21MSe3167_10_5_0075_0000822	2003-05-06 10:43:00	1	Trackfile+Pathplot+Video	Q21MSe3167	460	1	160x160 cm table surface on 60 cm high legs	1	OF #1 in room U59_south	1	an object in OF locales 10 14 5 and 8	0	room ILLUMINATED (fluorescent lights ON)	0	Lights ON 7 AM to 7 PM in housing colony	0	Tested during subjective night/sleep cycle (lights ON)	0	No surgery done	0	No lesion present	QNP	QNP 0.5	1	QNP	0.5					10	10	10	mp	Melissa Perreault	55	00:00:55:00	1	Standard OF trial				Q21	MSe3	9	Probing the environmental modulation of sensitization and compulsive checking	Probing the environmental modulation of sensitization and compulsive checking: influence of post-natal environment
	0000826	Q21MSe3168_01_0_0365_0000826	2003-04-01 11:10:00	1	Trackfile+Pathplot+Video	Q21MSe3168	452	1	160x160 cm table surface on 60 cm high legs	2	OF #2 in room U59_north	1	an object in OF locales 10 14 5 and 8	0	room ILLUMINATED (fluorescent lights ON)	0	Lights ON 7 AM to 7 PM in housing colony	0	Tested during subjective night/sleep cycle (lights ON)	0	No surgery done	0	No lesion present	SAL	SAL 0	1	SAL	0					1	1	1	mp	Melissa Perreault	55	00:00:55:00	1	Standard OF trial				Q21	MSe3	9	Probing the environmental modulation of sensitization and compulsive checking	Probing the environmental modulation of sensitization and compulsive checking: influence of post-natal environment
	0000828	Q21MSe3168_03_0_0383_0000828	2003-04-11 10:58:00	2	Trackfile+Pathplot	Q21MSe3168	499	1	160x160 cm table surface on 60 cm high legs	2	OF #2 in room U59_north	1	an object in OF locales 10 14 5 and 8	0	room ILLUMINATED (fluorescent lights ON)	0	Lights ON 7 AM to 7 PM in housing colony	0	Tested during subjective night/sleep cycle (lights ON)	0	No surgery done	0	No lesion present	SAL	SAL 0	1	SAL	0					3	3	3	mp	Melissa Perreault	55	00:00:55:00	1	Standard OF trial				Q21	MSe3	9	Probing the environmental modulation of sensitization and compulsive checking	Probing the environmental modulation of sensitization and compulsive checking: influence of post-natal environment
	0000830	Q21MSe3168_05_0_0389_0000830	2003-04-17 10:55:00	2	Trackfile+Pathplot	Q21MSe3168	505	1	160x160 cm table surface on 60 cm high legs	2	OF #2 in room U59_north	1	an object in OF locales 10 14 5 and 8	0	room ILLUMINATED (fluorescent lights ON)	0	Lights ON 7 AM to 7 PM in housing colony	0	Tested during subjective night/sleep cycle (lights ON)	0	No surgery done	0	No lesion present	SAL	SAL 0	1	SAL	0					5	5	5	mp	Melissa Perreault	55	00:00:55:00	1	Standard OF trial	1	6:	fell of 6 min	Q21	MSe3	9	Probing the environmental modulation of sensitization and compulsive checking	Probing the environmental modulation of sensitization and compulsive checking: influence of post-natal environment
	0000832	Q21MSe3168_07_0_0401_0000832	2003-04-25 11:05:00	1	Trackfile+Pathplot+Video	Q21MSe3168	540	1	160x160 cm table surface on 60 cm high legs	2	OF #2 in room U59_north	1	an object in OF locales 10 14 5 and 8	0	room ILLUMINATED (fluorescent lights ON)	0	Lights ON 7 AM to 7 PM in housing colony	0	Tested during subjective night/sleep cycle (lights ON)	0	No surgery done	0	No lesion present	SAL	SAL 0	1	SAL	0					7	7	7	mp	Melissa Perreault	55	00:00:55:00	1	Standard OF trial	1	38	fell off 38 min	Q21	MSe3	9	Probing the environmental modulation of sensitization and compulsive checking	Probing the environmental modulation of sensitization and compulsive checking: influence of post-natal environment
	0000834	Q21MSe3168_09_0_0425_0000834	2003-05-02 10:58:00	1	Trackfile+Pathplot+Video	Q21MSe3168	557	1	160x160 cm table surface on 60 cm high legs	2	OF #2 in room U59_north	1	an object in OF locales 10 14 5 and 8	0	room ILLUMINATED (fluorescent lights ON)	0	Lights ON 7 AM to 7 PM in housing colony	0	Tested during subjective night/sleep cycle (lights ON)	0	No surgery done	0	No lesion present	SAL	SAL 0	1	SAL	0					9	9	9	mp	Melissa Perreault	55	00:00:55:00	1	Standard OF trial				Q21	MSe3	9	Probing the environmental modulation of sensitization and compulsive checking	Probing the environmental modulation of sensitization and compulsive checking: influence of post-natal environment
	0000835	Q21MSe3168_10_0_0033_0000835	2003-05-06 10:44:00	1	Trackfile+Pathplot+Video	Q21MSe3168	564	1	160x160 cm table surface on 60 cm high legs	2	OF #2 in room U59_north	1	an object in OF locales 10 14 5 and 8	0	room ILLUMINATED (fluorescent lights ON)	0	Lights ON 7 AM to 7 PM in housing colony	0	Tested during subjective night/sleep cycle (lights ON)	0	No surgery done	0	No lesion present	SAL	SAL 0	1	SAL	0					10	10	10	mp	Melissa Perreault	55	00:00:55:00	1	Standard OF trial				Q21	MSe3	9	Probing the environmental modulation of sensitization and compulsive checking	Probing the environmental modulation of sensitization and compulsive checking: influence of post-natal environment
	0000839	Q21MSe3169_01_5_0368_0000839	2003-04-01 16:53:00	1	Trackfile+Pathplot+Video	Q21MSe3169	388	1	160x160 cm table surface on 60 cm high legs	2	OF #2 in room U59_north	1	an object in OF locales 10 14 5 and 8	0	room ILLUMINATED (fluorescent lights ON)	0	Lights ON 7 AM to 7 PM in housing colony	0	Tested during subjective night/sleep cycle (lights ON)	0	No surgery done	0	No lesion present	QNP	QNP 0.5	1	QNP	0.5					1	1	1	sh	Sarah Harvey	55	00:00:55:00	1	Standard OF trial	2	15 20	fell off 15 20 min	Q21	MSe3	9	Probing the environmental modulation of sensitization and compulsive checking	Probing the environmental modulation of sensitization and compulsive checking: influence of post-natal environment
	0000841	Q21MSe3169_03_5_0386_0000841	2003-04-11 15:26:00	2	Trackfile+Pathplot	Q21MSe3169	418	1	160x160 cm table surface on 60 cm high legs	2	OF #2 in room U59_north	1	an object in OF locales 10 14 5 and 8	0	room ILLUMINATED (fluorescent lights ON)	0	Lights ON 7 AM to 7 PM in housing colony	0	Tested during subjective night/sleep cycle (lights ON)	0	No surgery done	0	No lesion present	QNP	QNP 0.5	1	QNP	0.5					3	3	3	sh	Sarah Harvey	55	00:00:55:00	1	Standard OF trial	2	18 52	fell off 18 52 min	Q21	MSe3	9	Probing the environmental modulation of sensitization and compulsive checking	Probing the environmental modulation of sensitization and compulsive checking: influence of post-natal environment
	0000843	Q21MSe3169_05_5_0392_0000843	2003-04-17 15:15:00	2	Trackfile+Pathplot	Q21MSe3169	444	1	160x160 cm table surface on 60 cm high legs	2	OF #2 in room U59_north	1	an object in OF locales 10 14 5 and 8	0	room ILLUMINATED (fluorescent lights ON)	0	Lights ON 7 AM to 7 PM in housing colony	0	Tested during subjective night/sleep cycle (lights ON)	0	No surgery done	0	No lesion present	QNP	QNP 0.5	1	QNP	0.5					5	5	5	sh	Sarah Harvey	55	00:00:55:00	1	Standard OF trial				Q21	MSe3	9	Probing the environmental modulation of sensitization and compulsive checking	Probing the environmental modulation of sensitization and compulsive checking: influence of post-natal environment
	0000845	Q21MSe3169_07_5_0404_0000845	2003-04-25 16:33:00	1	Trackfile+Pathplot+Video	Q21MSe3169	465	1	160x160 cm table surface on 60 cm high legs	2	OF #2 in room U59_north	1	an object in OF locales 10 14 5 and 8	0	room ILLUMINATED (fluorescent lights ON)	0	Lights ON 7 AM to 7 PM in housing colony	0	Tested during subjective night/sleep cycle (lights ON)	0	No surgery done	0	No lesion present	QNP	QNP 0.5	1	QNP	0.5					7	7	7	sh	Sarah Harvey	55	00:00:55:00	1	Standard OF trial				Q21	MSe3	9	Probing the environmental modulation of sensitization and compulsive checking	Probing the environmental modulation of sensitization and compulsive checking: influence of post-natal environment
	0000847	Q21MSe3169_09_5_0428_0000847	2003-05-02 15:46:00	1	Trackfile+Pathplot+Video	Q21MSe3169	484	1	160x160 cm table surface on 60 cm high legs	2	OF #2 in room U59_north	1	an object in OF locales 10 14 5 and 8	0	room ILLUMINATED (fluorescent lights ON)	0	Lights ON 7 AM to 7 PM in housing colony	0	Tested during subjective night/sleep cycle (lights ON)	0	No surgery done	0	No lesion present	QNP	QNP 0.5	1	QNP	0.5					9	9	9	sh	Sarah Harvey	55	00:00:55:00	1	Standard OF trial	2	23 33	fell off 23 33 min	Q21	MSe3	9	Probing the environmental modulation of sensitization and compulsive checking	Probing the environmental modulation of sensitization and compulsive checking: influence of post-natal environment
	0000848	Q21MSe3169_10_5_0036_0000848	2003-05-06 15:41:00	1	Trackfile+Pathplot+Video	Q21MSe3169	489	1	160x160 cm table surface on 60 cm high legs	2	OF #2 in room U59_north	1	an object in OF locales 10 14 5 and 8	0	room ILLUMINATED (fluorescent lights ON)	0	Lights ON 7 AM to 7 PM in housing colony	0	Tested during subjective night/sleep cycle (lights ON)	0	No surgery done	0	No lesion present	QNP	QNP 0.5	1	QNP	0.5					10	10	10	sh	Sarah Harvey	55	00:00:55:00	1	Standard OF trial				Q21	MSe3	9	Probing the environmental modulation of sensitization and compulsive checking	Probing the environmental modulation of sensitization and compulsive checking: influence of post-natal environment
	0000852	Q21MSe3170_01_0_0163_0000852	2003-04-01 16:52:00	1	Trackfile+Pathplot+Video	Q21MSe3170	386	1	160x160 cm table surface on 60 cm high legs	1	OF #1 in room U59_south	1	an object in OF locales 10 14 5 and 8	0	room ILLUMINATED (fluorescent lights ON)	0	Lights ON 7 AM to 7 PM in housing colony	0	Tested during subjective night/sleep cycle (lights ON)	0	No surgery done	0	No lesion present	SAL	SAL 0	1	SAL	0					1	1	1	sh	Sarah Harvey	55	00:00:55:00	1	Standard OF trial				Q21	MSe3	9	Probing the environmental modulation of sensitization and compulsive checking	Probing the environmental modulation of sensitization and compulsive checking: influence of post-natal environment
	0000854	Q21MSe3170_03_0_0296_0000854	2003-04-11 08:44:00	3	Trackfile+Video	Q21MSe3170	422	1	160x160 cm table surface on 60 cm high legs	1	OF #1 in room U59_south	1	an object in OF locales 10 14 5 and 8	0	room ILLUMINATED (fluorescent lights ON)	0	Lights ON 7 AM to 7 PM in housing colony	0	Tested during subjective night/sleep cycle (lights ON)	0	No surgery done	0	No lesion present	SAL	SAL 0	1	SAL	0					3	3	3	sh	Sarah Harvey	55	00:00:55:00	1	Standard OF trial	2	38 40	fell off 38 40 min	Q21	MSe3	9	Probing the environmental modulation of sensitization and compulsive checking	Probing the environmental modulation of sensitization and compulsive checking: influence of post-natal environment
	0000856	Q21MSe3170_05_0_0176_0000856	2003-04-17 15:14:00	1	Trackfile+Pathplot+Video	Q21MSe3170	439	1	160x160 cm table surface on 60 cm high legs	1	OF #1 in room U59_south	1	an object in OF locales 10 14 5 and 8	0	room ILLUMINATED (fluorescent lights ON)	0	Lights ON 7 AM to 7 PM in housing colony	0	Tested during subjective night/sleep cycle (lights ON)	0	No surgery done	0	No lesion present	SAL	SAL 0	1	SAL	0					5	5	5	sh	Sarah Harvey	55	00:00:55:00	1	Standard OF trial				Q21	MSe3	9	Probing the environmental modulation of sensitization and compulsive checking	Probing the environmental modulation of sensitization and compulsive checking: influence of post-natal environment
	0000858	Q21MSe3170_07_0_0251_0000858	2003-04-25 16:32:00	2	Trackfile+Pathplot	Q21MSe3170	474	1	160x160 cm table surface on 60 cm high legs	1	OF #1 in room U59_south	1	an object in OF locales 10 14 5 and 8	0	room ILLUMINATED (fluorescent lights ON)	0	Lights ON 7 AM to 7 PM in housing colony	0	Tested during subjective night/sleep cycle (lights ON)	0	No surgery done	0	No lesion present	SAL	SAL 0	1	SAL	0					7	7	7	sh	Sarah Harvey	55	00:00:55:00	1	Standard OF trial				Q21	MSe3	9	Probing the environmental modulation of sensitization and compulsive checking	Probing the environmental modulation of sensitization and compulsive checking: influence of post-natal environment
	0000860	Q21MSe3170_09_0_0263_0000860	2003-05-02 15:45:00	1	Trackfile+Pathplot+Video	Q21MSe3170	498	1	160x160 cm table surface on 60 cm high legs	1	OF #1 in room U59_south	1	an object in OF locales 10 14 5 and 8	0	room ILLUMINATED (fluorescent lights ON)	0	Lights ON 7 AM to 7 PM in housing colony	0	Tested during subjective night/sleep cycle (lights ON)	0	No surgery done	0	No lesion present	SAL	SAL 0	1	SAL	0					9	9	9	sh	Sarah Harvey	55	00:00:55:00	1	Standard OF trial				Q21	MSe3	9	Probing the environmental modulation of sensitization and compulsive checking	Probing the environmental modulation of sensitization and compulsive checking: influence of post-natal environment
	0000861	Q21MSe3170_10_0_0078_0000861	2003-05-06 14:28:00	1	Trackfile+Pathplot+Video	Q21MSe3170	504	1	160x160 cm table surface on 60 cm high legs	1	OF #1 in room U59_south	1	an object in OF locales 10 14 5 and 8	0	room ILLUMINATED (fluorescent lights ON)	0	Lights ON 7 AM to 7 PM in housing colony	0	Tested during subjective night/sleep cycle (lights ON)	0	No surgery done	0	No lesion present	SAL	SAL 0	1	SAL	0					10	10	10	sh	Sarah Harvey	55	00:00:55:00	1	Standard OF trial				Q21	MSe3	9	Probing the environmental modulation of sensitization and compulsive checking	Probing the environmental modulation of sensitization and compulsive checking: influence of post-natal environment
	0000865	Q21MSe3171_01_5_0358_0000865	2003-03-31 09:28:00	1	Trackfile+Pathplot+Video	Q21MSe3171	403	1	160x160 cm table surface on 60 cm high legs	2	OF #2 in room U59_north	1	an object in OF locales 10 14 5 and 8	0	room ILLUMINATED (fluorescent lights ON)	0	Lights ON 7 AM to 7 PM in housing colony	0	Tested during subjective night/sleep cycle (lights ON)	0	No surgery done	0	No lesion present	QNP	QNP 0.5	1	QNP	0.5					1	1	1	mp	Melissa Perreault	55	00:00:55:00	1	Standard OF trial				Q21	MSe3	9	Probing the environmental modulation of sensitization and compulsive checking	Probing the environmental modulation of sensitization and compulsive checking: influence of post-natal environment
	0000867	Q21MSe3171_03_5_0370_0000867	2003-04-10 10:07:00	1	Trackfile+Pathplot+Video	Q21MSe3171	423	1	160x160 cm table surface on 60 cm high legs	2	OF #2 in room U59_north	1	an object in OF locales 10 14 5 and 8	0	room ILLUMINATED (fluorescent lights ON)	0	Lights ON 7 AM to 7 PM in housing colony	0	Tested during subjective night/sleep cycle (lights ON)	0	No surgery done	0	No lesion present	QNP	QNP 0.5	1	QNP	0.5					3	3	3	mp	Melissa Perreault	55	00:00:55:00	1	Standard OF trial	2	17 29	fell off 17 29 min	Q21	MSe3	9	Probing the environmental modulation of sensitization and compulsive checking	Probing the environmental modulation of sensitization and compulsive checking: influence of post-natal environment
	0000869	Q21MSe3171_05_5_0376_0000869	2003-04-16 10:06:00	1	Trackfile+Pathplot+Video	Q21MSe3171	438	1	160x160 cm table surface on 60 cm high legs	2	OF #2 in room U59_north	1	an object in OF locales 10 14 5 and 8	0	room ILLUMINATED (fluorescent lights ON)	0	Lights ON 7 AM to 7 PM in housing colony	0	Tested during subjective night/sleep cycle (lights ON)	0	No surgery done	0	No lesion present	QNP	QNP 0.5	1	QNP	0.5					5	5	5	mp	Melissa Perreault	55	00:00:55:00	1	Standard OF trial	2	33 41	fell off 33 41 min	Q21	MSe3	9	Probing the environmental modulation of sensitization and compulsive checking	Probing the environmental modulation of sensitization and compulsive checking: influence of post-natal environment
	0000871	Q21MSe3171_07_5_0394_0000871	2003-04-24 09:35:00	1	Trackfile+Pathplot+Video	Q21MSe3171	438	1	160x160 cm table surface on 60 cm high legs	2	OF #2 in room U59_north	1	an object in OF locales 10 14 5 and 8	0	room ILLUMINATED (fluorescent lights ON)	0	Lights ON 7 AM to 7 PM in housing colony	0	Tested during subjective night/sleep cycle (lights ON)	0	No surgery done	0	No lesion present	QNP	QNP 0.5	1	QNP	0.5					7	7	7	mp	Melissa Perreault	55	00:00:55:00	1	Standard OF trial	1	52	fell off 52 min	Q21	MSe3	9	Probing the environmental modulation of sensitization and compulsive checking	Probing the environmental modulation of sensitization and compulsive checking: influence of post-natal environment
	0000873	Q21MSe3171_09_5_0418_0000873	2003-05-01 09:46:00	1	Trackfile+Pathplot+Video	Q21MSe3171	455	1	160x160 cm table surface on 60 cm high legs	2	OF #2 in room U59_north	1	an object in OF locales 10 14 5 and 8	0	room ILLUMINATED (fluorescent lights ON)	0	Lights ON 7 AM to 7 PM in housing colony	0	Tested during subjective night/sleep cycle (lights ON)	0	No surgery done	0	No lesion present	QNP	QNP 0.5	1	QNP	0.5					9	9	9	mp	Melissa Perreault	55	00:00:55:00	1	Standard OF trial				Q21	MSe3	9	Probing the environmental modulation of sensitization and compulsive checking	Probing the environmental modulation of sensitization and compulsive checking: influence of post-natal environment
	0000874	Q21MSe3171_10_5_0026_0000874	2003-05-05 09:37:00	1	Trackfile+Pathplot+Video	Q21MSe3171	463	1	160x160 cm table surface on 60 cm high legs	2	OF #2 in room U59_north	1	an object in OF locales 10 14 5 and 8	0	room ILLUMINATED (fluorescent lights ON)	0	Lights ON 7 AM to 7 PM in housing colony	0	Tested during subjective night/sleep cycle (lights ON)	0	No surgery done	0	No lesion present	QNP	QNP 0.5	1	QNP	0.5					10	10	10	mp	Melissa Perreault	55	00:00:55:00	1	Standard OF trial	1	28	fell off 28 min	Q21	MSe3	9	Probing the environmental modulation of sensitization and compulsive checking	Probing the environmental modulation of sensitization and compulsive checking: influence of post-natal environment
	0000878	Q21MSe3172_01_0_0122_0000878	2003-03-31 09:27:00	1	Trackfile+Pathplot+Video	Q21MSe3172	412	1	160x160 cm table surface on 60 cm high legs	1	OF #1 in room U59_south	1	an object in OF locales 10 14 5 and 8	0	room ILLUMINATED (fluorescent lights ON)	0	Lights ON 7 AM to 7 PM in housing colony	0	Tested during subjective night/sleep cycle (lights ON)	0	No surgery done	0	No lesion present	SAL	SAL 0	1	SAL	0					1	1	1	mp	Melissa Perreault	55	00:00:55:00	1	Standard OF trial			removed 1 sec	Q21	MSe3	9	Probing the environmental modulation of sensitization and compulsive checking	Probing the environmental modulation of sensitization and compulsive checking: influence of post-natal environment
	0000880	Q21MSe3172_03_0_0166_0000880	2003-04-10 10:06:00	1	Trackfile+Pathplot+Video	Q21MSe3172	450	1	160x160 cm table surface on 60 cm high legs	1	OF #1 in room U59_south	1	an object in OF locales 10 14 5 and 8	0	room ILLUMINATED (fluorescent lights ON)	0	Lights ON 7 AM to 7 PM in housing colony	0	Tested during subjective night/sleep cycle (lights ON)	0	No surgery done	0	No lesion present	SAL	SAL 0	1	SAL	0					3	3	3	mp	Melissa Perreault	55	00:00:55:00	1	Standard OF trial				Q21	MSe3	9	Probing the environmental modulation of sensitization and compulsive checking	Probing the environmental modulation of sensitization and compulsive checking: influence of post-natal environment
	0000882	Q21MSe3172_05_0_0235_0000882	2003-04-16 10:05:00	1	Trackfile+Pathplot+Video	Q21MSe3172	460	1	160x160 cm table surface on 60 cm high legs	1	OF #1 in room U59_south	1	an object in OF locales 10 14 5 and 8	0	room ILLUMINATED (fluorescent lights ON)	0	Lights ON 7 AM to 7 PM in housing colony	0	Tested during subjective night/sleep cycle (lights ON)	0	No surgery done	0	No lesion present	SAL	SAL 0	1	SAL	0					5	5	5	mp	Melissa Perreault	55	00:00:55:00	1	Standard OF trial	3	13 18 26	fell off 13 18 26 min	Q21	MSe3	9	Probing the environmental modulation of sensitization and compulsive checking	Probing the environmental modulation of sensitization and compulsive checking: influence of post-natal environment
	0000884	Q21MSe3172_07_0_0241_0000884	2003-04-24 09:34:00	1	Trackfile+Pathplot+Video	Q21MSe3172	474	1	160x160 cm table surface on 60 cm high legs	1	OF #1 in room U59_south	1	an object in OF locales 10 14 5 and 8	0	room ILLUMINATED (fluorescent lights ON)	0	Lights ON 7 AM to 7 PM in housing colony	0	Tested during subjective night/sleep cycle (lights ON)	0	No surgery done	0	No lesion present	SAL	SAL 0	1	SAL	0					7	7	7	mp	Melissa Perreault	55	00:00:55:00	1	Standard OF trial				Q21	MSe3	9	Probing the environmental modulation of sensitization and compulsive checking	Probing the environmental modulation of sensitization and compulsive checking: influence of post-natal environment
	0000886	Q21MSe3172_09_0_0253_0000886	2003-05-01 09:45:00	1	Trackfile+Pathplot+Video	Q21MSe3172	489	1	160x160 cm table surface on 60 cm high legs	1	OF #1 in room U59_south	1	an object in OF locales 10 14 5 and 8	0	room ILLUMINATED (fluorescent lights ON)	0	Lights ON 7 AM to 7 PM in housing colony	0	Tested during subjective night/sleep cycle (lights ON)	0	No surgery done	0	No lesion present	SAL	SAL 0	1	SAL	0					9	9	9	mp	Melissa Perreault	55	00:00:55:00	1	Standard OF trial				Q21	MSe3	9	Probing the environmental modulation of sensitization and compulsive checking	Probing the environmental modulation of sensitization and compulsive checking: influence of post-natal environment
	0000887	Q21MSe3172_10_0_0265_0000887	2003-05-05 09:36:00	1	Trackfile+Pathplot+Video	Q21MSe3172	498	1	160x160 cm table surface on 60 cm high legs	1	OF #1 in room U59_south	1	an object in OF locales 10 14 5 and 8	0	room ILLUMINATED (fluorescent lights ON)	0	Lights ON 7 AM to 7 PM in housing colony	0	Tested during subjective night/sleep cycle (lights ON)	0	No surgery done	0	No lesion present	SAL	SAL 0	1	SAL	0					10	10	10	mp	Melissa Perreault	55	00:00:55:00	1	Standard OF trial				Q21	MSe3	9	Probing the environmental modulation of sensitization and compulsive checking	Probing the environmental modulation of sensitization and compulsive checking: influence of post-natal environment
	0000891	Q21MSe3173_01_5_0125_0000891	2003-03-31 13:05:00	4	Pathplot+Video	Q21MSe3173	387	1	160x160 cm table surface on 60 cm high legs	1	OF #1 in room U59_south	1	an object in OF locales 10 14 5 and 8	0	room ILLUMINATED (fluorescent lights ON)	0	Lights ON 7 AM to 7 PM in housing colony	0	Tested during subjective night/sleep cycle (lights ON)	0	No surgery done	0	No lesion present	QNP	QNP 0.5	1	QNP	0.5					1	1	1	sh	Sarah Harvey	55	00:00:55:00	1	Standard OF trial	1	5	fell off 5 min	Q21	MSe3	9	Probing the environmental modulation of sensitization and compulsive checking	Probing the environmental modulation of sensitization and compulsive checking: influence of post-natal environment
	0000893	Q21MSe3173_03_5_0169_0000893	2003-04-10 14:25:00	1	Trackfile+Pathplot+Video	Q21MSe3173	408	1	160x160 cm table surface on 60 cm high legs	1	OF #1 in room U59_south	1	an object in OF locales 10 14 5 and 8	0	room ILLUMINATED (fluorescent lights ON)	0	Lights ON 7 AM to 7 PM in housing colony	0	Tested during subjective night/sleep cycle (lights ON)	0	No surgery done	0	No lesion present	QNP	QNP 0.5	1	QNP	0.5					3	3	3	sh	Sarah Harvey	55	00:00:55:00	1	Standard OF trial				Q21	MSe3	9	Probing the environmental modulation of sensitization and compulsive checking	Probing the environmental modulation of sensitization and compulsive checking: influence of post-natal environment
	0000895	Q21MSe3173_05_5_0238_0000895	2003-04-16 13:52:00	1	Trackfile+Pathplot+Video	Q21MSe3173	428	1	160x160 cm table surface on 60 cm high legs	1	OF #1 in room U59_south	1	an object in OF locales 10 14 5 and 8	0	room ILLUMINATED (fluorescent lights ON)	0	Lights ON 7 AM to 7 PM in housing colony	0	Tested during subjective night/sleep cycle (lights ON)	0	No surgery done	0	No lesion present	QNP	QNP 0.5	1	QNP	0.5					5	5	5	sh	Sarah Harvey	55	00:00:55:00	1	Standard OF trial	3	18 20 25	fell off 18 20 25 min	Q21	MSe3	9	Probing the environmental modulation of sensitization and compulsive checking	Probing the environmental modulation of sensitization and compulsive checking: influence of post-natal environment
	0000897	Q21MSe3173_07_5_0244_0000897	2003-04-24 14:20:00	1	Trackfile+Pathplot+Video	Q21MSe3173	437	1	160x160 cm table surface on 60 cm high legs	1	OF #1 in room U59_south	1	an object in OF locales 10 14 5 and 8	0	room ILLUMINATED (fluorescent lights ON)	0	Lights ON 7 AM to 7 PM in housing colony	0	Tested during subjective night/sleep cycle (lights ON)	0	No surgery done	0	No lesion present	QNP	QNP 0.5	1	QNP	0.5					7	7	7	sh	Sarah Harvey	55	00:00:55:00	1	Standard OF trial	2	21 22	fell off 21 22 min	Q21	MSe3	9	Probing the environmental modulation of sensitization and compulsive checking	Probing the environmental modulation of sensitization and compulsive checking: influence of post-natal environment
	0000899	Q21MSe3173_09_5_0256_0000899	2003-05-01 16:45:00	1	Trackfile+Pathplot+Video	Q21MSe3173	438	1	160x160 cm table surface on 60 cm high legs	1	OF #1 in room U59_south	1	an object in OF locales 10 14 5 and 8	0	room ILLUMINATED (fluorescent lights ON)	0	Lights ON 7 AM to 7 PM in housing colony	0	Tested during subjective night/sleep cycle (lights ON)	0	No surgery done	0	No lesion present	QNP	QNP 0.5	1	QNP	0.5					9	9	9	sh	Sarah Harvey	55	00:00:55:00	1	Standard OF trial	1	33:	fell of 33 min	Q21	MSe3	9	Probing the environmental modulation of sensitization and compulsive checking	Probing the environmental modulation of sensitization and compulsive checking: influence of post-natal environment
	0000900	Q21MSe3173_10_5_0268_0000900	2003-05-05 14:08:00	1	Trackfile+Pathplot+Video	Q21MSe3173	454	1	160x160 cm table surface on 60 cm high legs	1	OF #1 in room U59_south	1	an object in OF locales 10 14 5 and 8	0	room ILLUMINATED (fluorescent lights ON)	0	Lights ON 7 AM to 7 PM in housing colony	0	Tested during subjective night/sleep cycle (lights ON)	0	No surgery done	0	No lesion present	QNP	QNP 0.5	1	QNP	0.5					10	10	10	sh	Sarah Harvey	55	00:00:55:00	1	Standard OF trial	2	12 42	fell off 12 42 min	Q21	MSe3	9	Probing the environmental modulation of sensitization and compulsive checking	Probing the environmental modulation of sensitization and compulsive checking: influence of post-natal environment
	0000904	Q21MSe3174_01_0_0361_0000904	2003-03-31 13:08:00	1	Trackfile+Pathplot+Video	Q21MSe3174	399	1	160x160 cm table surface on 60 cm high legs	2	OF #2 in room U59_north	1	an object in OF locales 10 14 5 and 8	0	room ILLUMINATED (fluorescent lights ON)	0	Lights ON 7 AM to 7 PM in housing colony	0	Tested during subjective night/sleep cycle (lights ON)	0	No surgery done	0	No lesion present	SAL	SAL 0	1	SAL	0					1	1	1	sh	Sarah Harvey	55	00:00:55:00	1	Standard OF trial				Q21	MSe3	9	Probing the environmental modulation of sensitization and compulsive checking	Probing the environmental modulation of sensitization and compulsive checking: influence of post-natal environment
	0000906	Q21MSe3174_03_0_0373_0000906	2003-04-10 14:26:00	1	Trackfile+Pathplot+Video	Q21MSe3174	428	1	160x160 cm table surface on 60 cm high legs	2	OF #2 in room U59_north	1	an object in OF locales 10 14 5 and 8	0	room ILLUMINATED (fluorescent lights ON)	0	Lights ON 7 AM to 7 PM in housing colony	0	Tested during subjective night/sleep cycle (lights ON)	0	No surgery done	0	No lesion present	SAL	SAL 0	1	SAL	0					3	3	3	sh	Sarah Harvey	55	00:00:55:00	1	Standard OF trial	1	45	fell off 45 min	Q21	MSe3	9	Probing the environmental modulation of sensitization and compulsive checking	Probing the environmental modulation of sensitization and compulsive checking: influence of post-natal environment
	0000908	Q21MSe3174_05_0_0379_0000908	2003-04-16 13:53:00	1	Trackfile+Pathplot+Video	Q21MSe3174	451	1	160x160 cm table surface on 60 cm high legs	2	OF #2 in room U59_north	1	an object in OF locales 10 14 5 and 8	0	room ILLUMINATED (fluorescent lights ON)	0	Lights ON 7 AM to 7 PM in housing colony	0	Tested during subjective night/sleep cycle (lights ON)	0	No surgery done	0	No lesion present	SAL	SAL 0	1	SAL	0					5	5	5	sh	Sarah Harvey	55	00:00:55:00	1	Standard OF trial				Q21	MSe3	9	Probing the environmental modulation of sensitization and compulsive checking	Probing the environmental modulation of sensitization and compulsive checking: influence of post-natal environment
	0000910	Q21MSe3174_07_0_0397_0000910	2003-04-24 14:21:00	1	Trackfile+Pathplot+Video	Q21MSe3174	464	1	160x160 cm table surface on 60 cm high legs	2	OF #2 in room U59_north	1	an object in OF locales 10 14 5 and 8	0	room ILLUMINATED (fluorescent lights ON)	0	Lights ON 7 AM to 7 PM in housing colony	0	Tested during subjective night/sleep cycle (lights ON)	0	No surgery done	0	No lesion present	SAL	SAL 0	1	SAL	0					7	7	7	sh	Sarah Harvey	55	00:00:55:00	1	Standard OF trial				Q21	MSe3	9	Probing the environmental modulation of sensitization and compulsive checking	Probing the environmental modulation of sensitization and compulsive checking: influence of post-natal environment
	0000912	Q21MSe3174_09_0_0421_0000912	2003-05-01 16:46:00	1	Trackfile+Pathplot+Video	Q21MSe3174	480	1	160x160 cm table surface on 60 cm high legs	2	OF #2 in room U59_north	1	an object in OF locales 10 14 5 and 8	0	room ILLUMINATED (fluorescent lights ON)	0	Lights ON 7 AM to 7 PM in housing colony	0	Tested during subjective night/sleep cycle (lights ON)	0	No surgery done	0	No lesion present	SAL	SAL 0	1	SAL	0					9	9	9	sh	Sarah Harvey	55	00:00:55:00	1	Standard OF trial				Q21	MSe3	9	Probing the environmental modulation of sensitization and compulsive checking	Probing the environmental modulation of sensitization and compulsive checking: influence of post-natal environment
	0000913	Q21MSe3174_10_0_0029_0000913	2003-05-05 14:09:00	1	Trackfile+Pathplot+Video	Q21MSe3174	490	1	160x160 cm table surface on 60 cm high legs	2	OF #2 in room U59_north	1	an object in OF locales 10 14 5 and 8	0	room ILLUMINATED (fluorescent lights ON)	0	Lights ON 7 AM to 7 PM in housing colony	0	Tested during subjective night/sleep cycle (lights ON)	0	No surgery done	0	No lesion present	SAL	SAL 0	1	SAL	0					10	10	10	sh	Sarah Harvey	55	00:00:55:00	1	Standard OF trial				Q21	MSe3	9	Probing the environmental modulation of sensitization and compulsive checking	Probing the environmental modulation of sensitization and compulsive checking: influence of post-natal environment
	0000917	Q21MSe3175_01_5_0364_0000917	2003-04-01 10:04:00	1	Trackfile+Pathplot+Video	Q21MSe3175	402	1	160x160 cm table surface on 60 cm high legs	2	OF #2 in room U59_north	1	an object in OF locales 10 14 5 and 8	0	room ILLUMINATED (fluorescent lights ON)	0	Lights ON 7 AM to 7 PM in housing colony	0	Tested during subjective night/sleep cycle (lights ON)	0	No surgery done	0	No lesion present	QNP	QNP 0.5	1	QNP	0.5					1	1	1	mp	Melissa Perreault	55	00:00:55:00	1	Standard OF trial				Q21	MSe3	9	Probing the environmental modulation of sensitization and compulsive checking	Probing the environmental modulation of sensitization and compulsive checking: influence of post-natal environment
	0000919	Q21MSe3175_03_5_0382_0000919	2003-04-11 09:54:00	2	Trackfile+Pathplot	Q21MSe3175	438	1	160x160 cm table surface on 60 cm high legs	2	OF #2 in room U59_north	1	an object in OF locales 10 14 5 and 8	0	room ILLUMINATED (fluorescent lights ON)	0	Lights ON 7 AM to 7 PM in housing colony	0	Tested during subjective night/sleep cycle (lights ON)	0	No surgery done	0	No lesion present	QNP	QNP 0.5	1	QNP	0.5					3	3	3	mp	Melissa Perreault	55	00:00:55:00	1	Standard OF trial				Q21	MSe3	9	Probing the environmental modulation of sensitization and compulsive checking	Probing the environmental modulation of sensitization and compulsive checking: influence of post-natal environment
	0000921	Q21MSe3175_05_5_0388_0000921	2003-04-17 09:49:00	2	Trackfile+Pathplot	Q21MSe3175	441	1	160x160 cm table surface on 60 cm high legs	2	OF #2 in room U59_north	1	an object in OF locales 10 14 5 and 8	0	room ILLUMINATED (fluorescent lights ON)	0	Lights ON 7 AM to 7 PM in housing colony	0	Tested during subjective night/sleep cycle (lights ON)	0	No surgery done	0	No lesion present	QNP	QNP 0.5	1	QNP	0.5					5	5	5	mp	Melissa Perreault	55	00:00:55:00	1	Standard OF trial				Q21	MSe3	9	Probing the environmental modulation of sensitization and compulsive checking	Probing the environmental modulation of sensitization and compulsive checking: influence of post-natal environment
	0000923	Q21MSe3175_07_5_0400_0000923	2003-04-25 09:52:00	1	Trackfile+Pathplot+Video	Q21MSe3175	453	1	160x160 cm table surface on 60 cm high legs	2	OF #2 in room U59_north	1	an object in OF locales 10 14 5 and 8	0	room ILLUMINATED (fluorescent lights ON)	0	Lights ON 7 AM to 7 PM in housing colony	0	Tested during subjective night/sleep cycle (lights ON)	0	No surgery done	0	No lesion present	QNP	QNP 0.5	1	QNP	0.5					7	7	7	mp	Melissa Perreault	55	00:00:55:00	1	Standard OF trial	1	4	fell off 4 min	Q21	MSe3	9	Probing the environmental modulation of sensitization and compulsive checking	Probing the environmental modulation of sensitization and compulsive checking: influence of post-natal environment
	0000925	Q21MSe3175_09_5_0424_0000925	2003-05-02 09:54:00	1	Trackfile+Pathplot+Video	Q21MSe3175	469	1	160x160 cm table surface on 60 cm high legs	2	OF #2 in room U59_north	1	an object in OF locales 10 14 5 and 8	0	room ILLUMINATED (fluorescent lights ON)	0	Lights ON 7 AM to 7 PM in housing colony	0	Tested during subjective night/sleep cycle (lights ON)	0	No surgery done	0	No lesion present	QNP	QNP 0.5	1	QNP	0.5					9	9	9	mp	Melissa Perreault	55	00:00:55:00	1	Standard OF trial				Q21	MSe3	9	Probing the environmental modulation of sensitization and compulsive checking	Probing the environmental modulation of sensitization and compulsive checking: influence of post-natal environment
	0000926	Q21MSe3175_10_5_0032_0000926	2003-05-06 09:30:00	1	Trackfile+Pathplot+Video	Q21MSe3175	480	1	160x160 cm table surface on 60 cm high legs	2	OF #2 in room U59_north	1	an object in OF locales 10 14 5 and 8	0	room ILLUMINATED (fluorescent lights ON)	0	Lights ON 7 AM to 7 PM in housing colony	0	Tested during subjective night/sleep cycle (lights ON)	0	No surgery done	0	No lesion present	QNP	QNP 0.5	1	QNP	0.5					10	10	10	mp	Melissa Perreault	55	00:00:55:00	1	Standard OF trial	1	13	fell off 13 min	Q21	MSe3	9	Probing the environmental modulation of sensitization and compulsive checking	Probing the environmental modulation of sensitization and compulsive checking: influence of post-natal environment
	0000930	Q21MSe3176_01_0_0159_0000930	2003-04-01 10:03:00	1	Trackfile+Pathplot+Video	Q21MSe3176	430	1	160x160 cm table surface on 60 cm high legs	1	OF #1 in room U59_south	1	an object in OF locales 10 14 5 and 8	0	room ILLUMINATED (fluorescent lights ON)	0	Lights ON 7 AM to 7 PM in housing colony	0	Tested during subjective night/sleep cycle (lights ON)	0	No surgery done	0	No lesion present	SAL	SAL 0	1	SAL	0					1	1	1	mp	Melissa Perreault	55	00:00:55:00	1	Standard OF trial				Q21	MSe3	9	Probing the environmental modulation of sensitization and compulsive checking	Probing the environmental modulation of sensitization and compulsive checking: influence of post-natal environment
	0000932	Q21MSe3176_03_0_0292_0000932	2003-04-11 10:57:00	1	Trackfile+Pathplot+Video	Q21MSe3176	463	1	160x160 cm table surface on 60 cm high legs	1	OF #1 in room U59_south	1	an object in OF locales 10 14 5 and 8	0	room ILLUMINATED (fluorescent lights ON)	0	Lights ON 7 AM to 7 PM in housing colony	0	Tested during subjective night/sleep cycle (lights ON)	0	No surgery done	0	No lesion present	SAL	SAL 0	1	SAL	0					3	3	3	mp	Melissa Perreault	55	00:00:55:00	1	Standard OF trial	1	3	fell off 3 min	Q21	MSe3	9	Probing the environmental modulation of sensitization and compulsive checking	Probing the environmental modulation of sensitization and compulsive checking: influence of post-natal environment
	0000934	Q21MSe3176_05_0_0172_0000934	2003-04-17 09:48:00	1	Trackfile+Pathplot+Video	Q21MSe3176	494	1	160x160 cm table surface on 60 cm high legs	1	OF #1 in room U59_south	1	an object in OF locales 10 14 5 and 8	0	room ILLUMINATED (fluorescent lights ON)	0	Lights ON 7 AM to 7 PM in housing colony	0	Tested during subjective night/sleep cycle (lights ON)	0	No surgery done	0	No lesion present	SAL	SAL 0	1	SAL	0					5	5	5	mp	Melissa Perreault	55	00:00:55:00	1	Standard OF trial				Q21	MSe3	9	Probing the environmental modulation of sensitization and compulsive checking	Probing the environmental modulation of sensitization and compulsive checking: influence of post-natal environment
	0000936	Q21MSe3176_07_0_0247_0000936	2003-04-25 09:51:00	2	Trackfile+Pathplot	Q21MSe3176	503	1	160x160 cm table surface on 60 cm high legs	1	OF #1 in room U59_south	1	an object in OF locales 10 14 5 and 8	0	room ILLUMINATED (fluorescent lights ON)	0	Lights ON 7 AM to 7 PM in housing colony	0	Tested during subjective night/sleep cycle (lights ON)	0	No surgery done	0	No lesion present	SAL	SAL 0	1	SAL	0					7	7	7	mp	Melissa Perreault	55	00:00:55:00	1	Standard OF trial	2	7 11	fell off 7 11 min	Q21	MSe3	9	Probing the environmental modulation of sensitization and compulsive checking	Probing the environmental modulation of sensitization and compulsive checking: influence of post-natal environment
	0000938	Q21MSe3176_09_0_0259_0000938	2003-05-02 09:53:00	1	Trackfile+Pathplot+Video	Q21MSe3176	527	1	160x160 cm table surface on 60 cm high legs	1	OF #1 in room U59_south	1	an object in OF locales 10 14 5 and 8	0	room ILLUMINATED (fluorescent lights ON)	0	Lights ON 7 AM to 7 PM in housing colony	0	Tested during subjective night/sleep cycle (lights ON)	0	No surgery done	0	No lesion present	SAL	SAL 0	1	SAL	0					9	9	9	mp	Melissa Perreault	55	00:00:55:00	1	Standard OF trial				Q21	MSe3	9	Probing the environmental modulation of sensitization and compulsive checking	Probing the environmental modulation of sensitization and compulsive checking: influence of post-natal environment
	0000939	Q21MSe3176_10_0_0074_0000939	2003-05-06 09:29:00	1	Trackfile+Pathplot+Video	Q21MSe3176	539	1	160x160 cm table surface on 60 cm high legs	1	OF #1 in room U59_south	1	an object in OF locales 10 14 5 and 8	0	room ILLUMINATED (fluorescent lights ON)	0	Lights ON 7 AM to 7 PM in housing colony	0	Tested during subjective night/sleep cycle (lights ON)	0	No surgery done	0	No lesion present	SAL	SAL 0	1	SAL	0					10	10	10	mp	Melissa Perreault	55	00:00:55:00	1	Standard OF trial				Q21	MSe3	9	Probing the environmental modulation of sensitization and compulsive checking	Probing the environmental modulation of sensitization and compulsive checking: influence of post-natal environment
	0000943	Q21MSe3177_01_5_0162_0000943	2003-04-01 14:35:00	1	Trackfile+Pathplot+Video	Q21MSe3177	404	1	160x160 cm table surface on 60 cm high legs	1	OF #1 in room U59_south	1	an object in OF locales 10 14 5 and 8	0	room ILLUMINATED (fluorescent lights ON)	0	Lights ON 7 AM to 7 PM in housing colony	0	Tested during subjective night/sleep cycle (lights ON)	0	No surgery done	0	No lesion present	QNP	QNP 0.5	1	QNP	0.5					1	1	1	sh	Sarah Harvey	55	00:00:55:00	1	Standard OF trial				Q21	MSe3	9	Probing the environmental modulation of sensitization and compulsive checking	Probing the environmental modulation of sensitization and compulsive checking: influence of post-natal environment
	0000945	Q21MSe3177_03_5_0295_0000945	2003-04-11 15:25:00	1	Trackfile+Pathplot+Video	Q21MSe3177	442	1	160x160 cm table surface on 60 cm high legs	1	OF #1 in room U59_south	1	an object in OF locales 10 14 5 and 8	0	room ILLUMINATED (fluorescent lights ON)	0	Lights ON 7 AM to 7 PM in housing colony	0	Tested during subjective night/sleep cycle (lights ON)	0	No surgery done	0	No lesion present	QNP	QNP 0.5	1	QNP	0.5					3	3	3	sh	Sarah Harvey	55	00:00:55:00	1	Standard OF trial	2	38 40	fell off 38 40 min	Q21	MSe3	9	Probing the environmental modulation of sensitization and compulsive checking	Probing the environmental modulation of sensitization and compulsive checking: influence of post-natal environment
	0000947	Q21MSe3177_05_5_0175_0000947	2003-04-17 13:55:00	1	Trackfile+Pathplot+Video	Q21MSe3177	455	1	160x160 cm table surface on 60 cm high legs	1	OF #1 in room U59_south	1	an object in OF locales 10 14 5 and 8	0	room ILLUMINATED (fluorescent lights ON)	0	Lights ON 7 AM to 7 PM in housing colony	0	Tested during subjective night/sleep cycle (lights ON)	0	No surgery done	0	No lesion present	QNP	QNP 0.5	1	QNP	0.5					5	5	5	sh	Sarah Harvey	55	00:00:55:00	1	Standard OF trial	3	35 48 52	fell off 35 48 52 min	Q21	MSe3	9	Probing the environmental modulation of sensitization and compulsive checking	Probing the environmental modulation of sensitization and compulsive checking: influence of post-natal environment
	0000949	Q21MSe3177_07_5_0250_0000949	2003-04-25 15:20:00	2	Trackfile+Pathplot	Q21MSe3177	481	1	160x160 cm table surface on 60 cm high legs	1	OF #1 in room U59_south	1	an object in OF locales 10 14 5 and 8	0	room ILLUMINATED (fluorescent lights ON)	0	Lights ON 7 AM to 7 PM in housing colony	0	Tested during subjective night/sleep cycle (lights ON)	0	No surgery done	0	No lesion present	QNP	QNP 0.5	1	QNP	0.5					7	7	7	sh	Sarah Harvey	55	00:00:55:00	1	Standard OF trial				Q21	MSe3	9	Probing the environmental modulation of sensitization and compulsive checking	Probing the environmental modulation of sensitization and compulsive checking: influence of post-natal environment
	0000951	Q21MSe3177_09_5_0262_0000951	2003-05-02 14:39:00	1	Trackfile+Pathplot+Video	Q21MSe3177	503	1	160x160 cm table surface on 60 cm high legs	1	OF #1 in room U59_south	1	an object in OF locales 10 14 5 and 8	0	room ILLUMINATED (fluorescent lights ON)	0	Lights ON 7 AM to 7 PM in housing colony	0	Tested during subjective night/sleep cycle (lights ON)	0	No surgery done	0	No lesion present	QNP	QNP 0.5	1	QNP	0.5					9	9	9	sh	Sarah Harvey	55	00:00:55:00	1	Standard OF trial	1	38	fell off 38 min	Q21	MSe3	9	Probing the environmental modulation of sensitization and compulsive checking	Probing the environmental modulation of sensitization and compulsive checking: influence of post-natal environment
	0000952	Q21MSe3177_10_5_0077_0000952	2003-05-06 13:40:00	1	Trackfile+Pathplot+Video	Q21MSe3177	511	1	160x160 cm table surface on 60 cm high legs	1	OF #1 in room U59_south	1	an object in OF locales 10 14 5 and 8	0	room ILLUMINATED (fluorescent lights ON)	0	Lights ON 7 AM to 7 PM in housing colony	0	Tested during subjective night/sleep cycle (lights ON)	0	No surgery done	0	No lesion present	QNP	QNP 0.5	1	QNP	0.5					10	10	10	sh	Sarah Harvey	55	00:00:55:00	1	Standard OF trial	2	16 30	fell off 16 30 min	Q21	MSe3	9	Probing the environmental modulation of sensitization and compulsive checking	Probing the environmental modulation of sensitization and compulsive checking: influence of post-natal environment
	0000956	Q21MSe3178_01_0_0367_0000956	2003-04-01 14:37:00	1	Trackfile+Pathplot+Video	Q21MSe3178	422	1	160x160 cm table surface on 60 cm high legs	2	OF #2 in room U59_north	1	an object in OF locales 10 14 5 and 8	0	room ILLUMINATED (fluorescent lights ON)	0	Lights ON 7 AM to 7 PM in housing colony	0	Tested during subjective night/sleep cycle (lights ON)	0	No surgery done	0	No lesion present	SAL	SAL 0	1	SAL	0					1	1	1	sh	Sarah Harvey	55	00:00:55:00	1	Standard OF trial				Q21	MSe3	9	Probing the environmental modulation of sensitization and compulsive checking	Probing the environmental modulation of sensitization and compulsive checking: influence of post-natal environment
	0000958	Q21MSe3178_03_0_0385_0000958	2003-04-11 14:14:00	2	Trackfile+Pathplot	Q21MSe3178	453	1	160x160 cm table surface on 60 cm high legs	2	OF #2 in room U59_north	1	an object in OF locales 10 14 5 and 8	0	room ILLUMINATED (fluorescent lights ON)	0	Lights ON 7 AM to 7 PM in housing colony	0	Tested during subjective night/sleep cycle (lights ON)	0	No surgery done	0	No lesion present	SAL	SAL 0	1	SAL	0					3	3	3	sh	Sarah Harvey	55	00:00:55:00	1	Standard OF trial				Q21	MSe3	9	Probing the environmental modulation of sensitization and compulsive checking	Probing the environmental modulation of sensitization and compulsive checking: influence of post-natal environment
	0000960	Q21MSe3178_05_0_0391_0000960	2003-04-17 13:56:00	2	Trackfile+Pathplot	Q21MSe3178	467	1	160x160 cm table surface on 60 cm high legs	2	OF #2 in room U59_north	1	an object in OF locales 10 14 5 and 8	0	room ILLUMINATED (fluorescent lights ON)	0	Lights ON 7 AM to 7 PM in housing colony	0	Tested during subjective night/sleep cycle (lights ON)	0	No surgery done	0	No lesion present	SAL	SAL 0	1	SAL	0					5	5	5	sh	Sarah Harvey	55	00:00:55:00	1	Standard OF trial				Q21	MSe3	9	Probing the environmental modulation of sensitization and compulsive checking	Probing the environmental modulation of sensitization and compulsive checking: influence of post-natal environment
	0000962	Q21MSe3178_07_0_0403_0000962	2003-04-25 15:21:00	1	Trackfile+Pathplot+Video	Q21MSe3178	478	1	160x160 cm table surface on 60 cm high legs	2	OF #2 in room U59_north	1	an object in OF locales 10 14 5 and 8	0	room ILLUMINATED (fluorescent lights ON)	0	Lights ON 7 AM to 7 PM in housing colony	0	Tested during subjective night/sleep cycle (lights ON)	0	No surgery done	0	No lesion present	SAL	SAL 0	1	SAL	0					7	7	7	sh	Sarah Harvey	55	00:00:55:00	1	Standard OF trial	3	20 42 44	fell off 20 42 44 min	Q21	MSe3	9	Probing the environmental modulation of sensitization and compulsive checking	Probing the environmental modulation of sensitization and compulsive checking: influence of post-natal environment
	0000964	Q21MSe3178_09_0_0427_0000964	2003-05-02 14:40:00	1	Trackfile+Pathplot+Video	Q21MSe3178	501	1	160x160 cm table surface on 60 cm high legs	2	OF #2 in room U59_north	1	an object in OF locales 10 14 5 and 8	0	room ILLUMINATED (fluorescent lights ON)	0	Lights ON 7 AM to 7 PM in housing colony	0	Tested during subjective night/sleep cycle (lights ON)	0	No surgery done	0	No lesion present	SAL	SAL 0	1	SAL	0					9	9	9	sh	Sarah Harvey	55	00:00:55:00	1	Standard OF trial				Q21	MSe3	9	Probing the environmental modulation of sensitization and compulsive checking	Probing the environmental modulation of sensitization and compulsive checking: influence of post-natal environment
	0000965	Q21MSe3178_10_0_0035_0000965	2003-05-06 14:29:00	1	Trackfile+Pathplot+Video	Q21MSe3178	514	1	160x160 cm table surface on 60 cm high legs	2	OF #2 in room U59_north	1	an object in OF locales 10 14 5 and 8	0	room ILLUMINATED (fluorescent lights ON)	0	Lights ON 7 AM to 7 PM in housing colony	0	Tested during subjective night/sleep cycle (lights ON)	0	No surgery done	0	No lesion present	SAL	SAL 0	1	SAL	0					10	10	10	sh	Sarah Harvey	55	00:00:55:00	1	Standard OF trial				Q21	MSe3	9	Probing the environmental modulation of sensitization and compulsive checking	Probing the environmental modulation of sensitization and compulsive checking: influence of post-natal environment
	0000969	Q21MSe3179_01_5_0123_0000969	2003-03-31 10:35:00	1	Trackfile+Pathplot+Video	Q21MSe3179	391	1	160x160 cm table surface on 60 cm high legs	1	OF #1 in room U59_south	1	an object in OF locales 10 14 5 and 8	0	room ILLUMINATED (fluorescent lights ON)	0	Lights ON 7 AM to 7 PM in housing colony	0	Tested during subjective night/sleep cycle (lights ON)	0	No surgery done	0	No lesion present	QNP	QNP 0.5	1	QNP	0.5					1	1	1	mp	Melissa Perreault	55	00:00:55:00	1	Standard OF trial	1	14	fell off 14 min	Q21	MSe3	8	Probing the parameters of sensitization and compulsive checking	Probing the parameters of sensitization and compulsive checking: characteristics of behavioral measures during pathogenesis of compulsive behavior
	0000971	Q21MSe3179_03_5_0167_0000971	2003-04-10 11:24:00	1	Trackfile+Pathplot+Video	Q21MSe3179	442	1	160x160 cm table surface on 60 cm high legs	1	OF #1 in room U59_south	1	an object in OF locales 10 14 5 and 8	0	room ILLUMINATED (fluorescent lights ON)	0	Lights ON 7 AM to 7 PM in housing colony	0	Tested during subjective night/sleep cycle (lights ON)	0	No surgery done	0	No lesion present	QNP	QNP 0.5	1	QNP	0.5					3	3	3	mp	Melissa Perreault	55	00:00:55:00	1	Standard OF trial				Q21	MSe3	8	Probing the parameters of sensitization and compulsive checking	Probing the parameters of sensitization and compulsive checking: characteristics of behavioral measures during pathogenesis of compulsive behavior
	0000973	Q21MSe3179_05_5_0236_0000973	2003-04-16 11:23:00	1	Trackfile+Pathplot+Video	Q21MSe3179	464	1	160x160 cm table surface on 60 cm high legs	1	OF #1 in room U59_south	1	an object in OF locales 10 14 5 and 8	0	room ILLUMINATED (fluorescent lights ON)	0	Lights ON 7 AM to 7 PM in housing colony	0	Tested during subjective night/sleep cycle (lights ON)	0	No surgery done	0	No lesion present	QNP	QNP 0.5	1	QNP	0.5					5	5	5	mp	Melissa Perreault	55	00:00:55:00	1	Standard OF trial				Q21	MSe3	8	Probing the parameters of sensitization and compulsive checking	Probing the parameters of sensitization and compulsive checking: characteristics of behavioral measures during pathogenesis of compulsive behavior
	0000975	Q21MSe3179_07_5_0242_0000975	2003-04-24 10:49:00	1	Trackfile+Pathplot+Video	Q21MSe3179	479	1	160x160 cm table surface on 60 cm high legs	1	OF #1 in room U59_south	1	an object in OF locales 10 14 5 and 8	0	room ILLUMINATED (fluorescent lights ON)	0	Lights ON 7 AM to 7 PM in housing colony	0	Tested during subjective night/sleep cycle (lights ON)	0	No surgery done	0	No lesion present	QNP	QNP 0.5	1	QNP	0.5					7	7	7	mp	Melissa Perreault	55	00:00:55:00	1	Standard OF trial	4	29 36 39 39	fell off 29 36 39x2 min	Q21	MSe3	8	Probing the parameters of sensitization and compulsive checking	Probing the parameters of sensitization and compulsive checking: characteristics of behavioral measures during pathogenesis of compulsive behavior
	0000977	Q21MSe3179_09_5_0254_0000977	2003-05-01 10:58:00	1	Trackfile+Pathplot+Video	Q21MSe3179	496	1	160x160 cm table surface on 60 cm high legs	1	OF #1 in room U59_south	1	an object in OF locales 10 14 5 and 8	0	room ILLUMINATED (fluorescent lights ON)	0	Lights ON 7 AM to 7 PM in housing colony	0	Tested during subjective night/sleep cycle (lights ON)	0	No surgery done	0	No lesion present	QNP	QNP 0.5	1	QNP	0.5					9	9	9	mp	Melissa Perreault	55	00:00:55:00	1	Standard OF trial				Q21	MSe3	8	Probing the parameters of sensitization and compulsive checking	Probing the parameters of sensitization and compulsive checking: characteristics of behavioral measures during pathogenesis of compulsive behavior
	0000978	Q21MSe3179_10_5_0266_0000978	2003-05-05 10:42:00	1	Trackfile+Pathplot+Video	Q21MSe3179	505	1	160x160 cm table surface on 60 cm high legs	1	OF #1 in room U59_south	1	an object in OF locales 10 14 5 and 8	0	room ILLUMINATED (fluorescent lights ON)	0	Lights ON 7 AM to 7 PM in housing colony	0	Tested during subjective night/sleep cycle (lights ON)	0	No surgery done	0	No lesion present	QNP	QNP 0.5	1	QNP	0.5					10	10	10	mp	Melissa Perreault	55	00:00:55:00	1	Standard OF trial	1	17	fell off 17 min	Q21	MSe3	8	Probing the parameters of sensitization and compulsive checking	Probing the parameters of sensitization and compulsive checking: characteristics of behavioral measures during pathogenesis of compulsive behavior
	0000982	Q21MSe3180_01_0_0359_0000982	2003-03-31 10:36:00	1	Trackfile+Pathplot+Video	Q21MSe3180	394	1	160x160 cm table surface on 60 cm high legs	2	OF #2 in room U59_north	1	an object in OF locales 10 14 5 and 8	0	room ILLUMINATED (fluorescent lights ON)	0	Lights ON 7 AM to 7 PM in housing colony	0	Tested during subjective night/sleep cycle (lights ON)	0	No surgery done	0	No lesion present	SAL	SAL 0	1	SAL	0					1	1	1	mp	Melissa Perreault	55	00:00:55:00	1	Standard OF trial				Q21	MSe3	8	Probing the parameters of sensitization and compulsive checking	Probing the parameters of sensitization and compulsive checking: characteristics of behavioral measures during pathogenesis of compulsive behavior
	0000984	Q21MSe3180_03_0_0371_0000984	2003-04-10 11:25:00	1	Trackfile+Pathplot+Video	Q21MSe3180	435	1	160x160 cm table surface on 60 cm high legs	2	OF #2 in room U59_north	1	an object in OF locales 10 14 5 and 8	0	room ILLUMINATED (fluorescent lights ON)	0	Lights ON 7 AM to 7 PM in housing colony	0	Tested during subjective night/sleep cycle (lights ON)	0	No surgery done	0	No lesion present	SAL	SAL 0	1	SAL	0					3	3	3	mp	Melissa Perreault	55	00:00:55:00	1	Standard OF trial				Q21	MSe3	8	Probing the parameters of sensitization and compulsive checking	Probing the parameters of sensitization and compulsive checking: characteristics of behavioral measures during pathogenesis of compulsive behavior
	0000986	Q21MSe3180_05_0_0377_0000986	2003-04-16 11:24:00	1	Trackfile+Pathplot+Video	Q21MSe3180	462	1	160x160 cm table surface on 60 cm high legs	2	OF #2 in room U59_north	1	an object in OF locales 10 14 5 and 8	0	room ILLUMINATED (fluorescent lights ON)	0	Lights ON 7 AM to 7 PM in housing colony	0	Tested during subjective night/sleep cycle (lights ON)	0	No surgery done	0	No lesion present	SAL	SAL 0	1	SAL	0					5	5	5	mp	Melissa Perreault	55	00:00:55:00	1	Standard OF trial				Q21	MSe3	8	Probing the parameters of sensitization and compulsive checking	Probing the parameters of sensitization and compulsive checking: characteristics of behavioral measures during pathogenesis of compulsive behavior
	0000988	Q21MSe3180_07_0_0395_0000988	2003-04-24 10:50:00	1	Trackfile+Pathplot+Video	Q21MSe3180	180	1	160x160 cm table surface on 60 cm high legs	2	OF #2 in room U59_north	1	an object in OF locales 10 14 5 and 8	0	room ILLUMINATED (fluorescent lights ON)	0	Lights ON 7 AM to 7 PM in housing colony	0	Tested during subjective night/sleep cycle (lights ON)	0	No surgery done	0	No lesion present	SAL	SAL 0	1	SAL	0					7	7	7	mp	Melissa Perreault	55	00:00:55:00	1	Standard OF trial	3	40 47 47	fell off 40 47x2 min	Q21	MSe3	8	Probing the parameters of sensitization and compulsive checking	Probing the parameters of sensitization and compulsive checking: characteristics of behavioral measures during pathogenesis of compulsive behavior
	0000990	Q21MSe3180_09_0_0419_0000990	2003-05-01 10:59:00	1	Trackfile+Pathplot+Video	Q21MSe3180	505	1	160x160 cm table surface on 60 cm high legs	2	OF #2 in room U59_north	1	an object in OF locales 10 14 5 and 8	0	room ILLUMINATED (fluorescent lights ON)	0	Lights ON 7 AM to 7 PM in housing colony	0	Tested during subjective night/sleep cycle (lights ON)	0	No surgery done	0	No lesion present	SAL	SAL 0	1	SAL	0					9	9	9	mp	Melissa Perreault	55	00:00:55:00	1	Standard OF trial				Q21	MSe3	8	Probing the parameters of sensitization and compulsive checking	Probing the parameters of sensitization and compulsive checking: characteristics of behavioral measures during pathogenesis of compulsive behavior
	0000991	Q21MSe3180_10_0_0027_0000991	2003-05-05 10:43:00	1	Trackfile+Pathplot+Video	Q21MSe3180	512	1	160x160 cm table surface on 60 cm high legs	2	OF #2 in room U59_north	1	an object in OF locales 10 14 5 and 8	0	room ILLUMINATED (fluorescent lights ON)	0	Lights ON 7 AM to 7 PM in housing colony	0	Tested during subjective night/sleep cycle (lights ON)	0	No surgery done	0	No lesion present	SAL	SAL 0	1	SAL	0					10	10	10	mp	Melissa Perreault	55	00:00:55:00	1	Standard OF trial				Q21	MSe3	8	Probing the parameters of sensitization and compulsive checking	Probing the parameters of sensitization and compulsive checking: characteristics of behavioral measures during pathogenesis of compulsive behavior
	0000995	Q21MSe3181_01_5_0362_0000995	2003-03-31 14:32:00	1	Trackfile+Pathplot+Video	Q21MSe3181	388	1	160x160 cm table surface on 60 cm high legs	2	OF #2 in room U59_north	1	an object in OF locales 10 14 5 and 8	0	room ILLUMINATED (fluorescent lights ON)	0	Lights ON 7 AM to 7 PM in housing colony	0	Tested during subjective night/sleep cycle (lights ON)	0	No surgery done	0	No lesion present	QNP	QNP 0.5	1	QNP	0.5					1	1	1	sh	Sarah Harvey	55	00:00:55:00	1	Standard OF trial				Q21	MSe3	8	Probing the parameters of sensitization and compulsive checking	Probing the parameters of sensitization and compulsive checking: characteristics of behavioral measures during pathogenesis of compulsive behavior
	0000997	Q21MSe3181_03_5_0374_0000997	2003-04-10 15:36:00	1	Trackfile+Pathplot+Video	Q21MSe3181	420	1	160x160 cm table surface on 60 cm high legs	2	OF #2 in room U59_north	1	an object in OF locales 10 14 5 and 8	0	room ILLUMINATED (fluorescent lights ON)	0	Lights ON 7 AM to 7 PM in housing colony	0	Tested during subjective night/sleep cycle (lights ON)	0	No surgery done	0	No lesion present	QNP	QNP 0.5	1	QNP	0.5					3	3	3	sh	Sarah Harvey	55	00:00:55:00	1	Standard OF trial	1	2	fell off 2 min	Q21	MSe3	8	Probing the parameters of sensitization and compulsive checking	Probing the parameters of sensitization and compulsive checking: characteristics of behavioral measures during pathogenesis of compulsive behavior
	0000999	Q21MSe3181_05_5_0380_0000999	2003-04-16 15:09:00	1	Trackfile+Pathplot+Video	Q21MSe3181	435	1	160x160 cm table surface on 60 cm high legs	2	OF #2 in room U59_north	1	an object in OF locales 10 14 5 and 8	0	room ILLUMINATED (fluorescent lights ON)	0	Lights ON 7 AM to 7 PM in housing colony	0	Tested during subjective night/sleep cycle (lights ON)	0	No surgery done	0	No lesion present	QNP	QNP 0.5	1	QNP	0.5					5	5	5	sh	Sarah Harvey	55	00:00:55:00	1	Standard OF trial				Q21	MSe3	8	Probing the parameters of sensitization and compulsive checking	Probing the parameters of sensitization and compulsive checking: characteristics of behavioral measures during pathogenesis of compulsive behavior
	0001001	Q21MSe3181_07_5_0398_0001001	2003-04-24 15:32:00	1	Trackfile+Pathplot+Video	Q21MSe3181	453	1	160x160 cm table surface on 60 cm high legs	2	OF #2 in room U59_north	1	an object in OF locales 10 14 5 and 8	0	room ILLUMINATED (fluorescent lights ON)	0	Lights ON 7 AM to 7 PM in housing colony	0	Tested during subjective night/sleep cycle (lights ON)	0	No surgery done	0	No lesion present	QNP	QNP 0.5	1	QNP	0.5					7	7	7	sh	Sarah Harvey	55	00:00:55:00	1	Standard OF trial				Q21	MSe3	8	Probing the parameters of sensitization and compulsive checking	Probing the parameters of sensitization and compulsive checking: characteristics of behavioral measures during pathogenesis of compulsive behavior
	0001003	Q21MSe3181_09_5_0422_0001003	2003-05-01 17:52:00	1	Trackfile+Pathplot+Video	Q21MSe3181	474	1	160x160 cm table surface on 60 cm high legs	2	OF #2 in room U59_north	1	an object in OF locales 10 14 5 and 8	0	room ILLUMINATED (fluorescent lights ON)	0	Lights ON 7 AM to 7 PM in housing colony	0	Tested during subjective night/sleep cycle (lights ON)	0	No surgery done	0	No lesion present	QNP	QNP 0.5	1	QNP	0.5					9	9	9	sh	Sarah Harvey	55	00:00:55:00	1	Standard OF trial	1	23	fell off 23 min run short 3 min timed lights went out early	Q21	MSe3	8	Probing the parameters of sensitization and compulsive checking	Probing the parameters of sensitization and compulsive checking: characteristics of behavioral measures during pathogenesis of compulsive behavior
	0001004	Q21MSe3181_10_5_0030_0001004	2003-05-05 15:15:00	1	Trackfile+Pathplot+Video	Q21MSe3181	482	1	160x160 cm table surface on 60 cm high legs	2	OF #2 in room U59_north	1	an object in OF locales 10 14 5 and 8	0	room ILLUMINATED (fluorescent lights ON)	0	Lights ON 7 AM to 7 PM in housing colony	0	Tested during subjective night/sleep cycle (lights ON)	0	No surgery done	0	No lesion present	QNP	QNP 0.5	1	QNP	0.5					10	10	10	sh	Sarah Harvey	55	00:00:55:00	1	Standard OF trial			removed 10 secs	Q21	MSe3	8	Probing the parameters of sensitization and compulsive checking	Probing the parameters of sensitization and compulsive checking: characteristics of behavioral measures during pathogenesis of compulsive behavior
	0001008	Q21MSe3182_01_0_0126_0001008	2003-03-31 14:30:00	1	Trackfile+Pathplot+Video	Q21MSe3182	342	1	160x160 cm table surface on 60 cm high legs	1	OF #1 in room U59_south	1	an object in OF locales 10 14 5 and 8	0	room ILLUMINATED (fluorescent lights ON)	0	Lights ON 7 AM to 7 PM in housing colony	0	Tested during subjective night/sleep cycle (lights ON)	0	No surgery done	0	No lesion present	SAL	SAL 0	1	SAL	0					1	1	1	sh	Sarah Harvey	55	00:00:55:00	1	Standard OF trial	1	3	fell off 3 min	Q21	MSe3	8	Probing the parameters of sensitization and compulsive checking	Probing the parameters of sensitization and compulsive checking: characteristics of behavioral measures during pathogenesis of compulsive behavior
	0001010	Q21MSe3182_03_0_0170_0001010	2003-04-10 15:35:00	1	Trackfile+Pathplot+Video	Q21MSe3182	182	1	160x160 cm table surface on 60 cm high legs	1	OF #1 in room U59_south	1	an object in OF locales 10 14 5 and 8	0	room ILLUMINATED (fluorescent lights ON)	0	Lights ON 7 AM to 7 PM in housing colony	0	Tested during subjective night/sleep cycle (lights ON)	0	No surgery done	0	No lesion present	SAL	SAL 0	1	SAL	0					3	3	3	sh	Sarah Harvey	55	00:00:55:00	1	Standard OF trial				Q21	MSe3	8	Probing the parameters of sensitization and compulsive checking	Probing the parameters of sensitization and compulsive checking: characteristics of behavioral measures during pathogenesis of compulsive behavior
	0001012	Q21MSe3182_05_0_0239_0001012	2003-04-16 15:08:00	1	Trackfile+Pathplot+Video	Q21MSe3182	379	1	160x160 cm table surface on 60 cm high legs	1	OF #1 in room U59_south	1	an object in OF locales 10 14 5 and 8	0	room ILLUMINATED (fluorescent lights ON)	0	Lights ON 7 AM to 7 PM in housing colony	0	Tested during subjective night/sleep cycle (lights ON)	0	No surgery done	0	No lesion present	SAL	SAL 0	1	SAL	0					5	5	5	sh	Sarah Harvey	55	00:00:55:00	1	Standard OF trial				Q21	MSe3	8	Probing the parameters of sensitization and compulsive checking	Probing the parameters of sensitization and compulsive checking: characteristics of behavioral measures during pathogenesis of compulsive behavior
	0001014	Q21MSe3182_07_0_0245_0001014	2003-04-24 15:31:00	1	Trackfile+Pathplot+Video	Q21MSe3182	389	1	160x160 cm table surface on 60 cm high legs	1	OF #1 in room U59_south	1	an object in OF locales 10 14 5 and 8	0	room ILLUMINATED (fluorescent lights ON)	0	Lights ON 7 AM to 7 PM in housing colony	0	Tested during subjective night/sleep cycle (lights ON)	0	No surgery done	0	No lesion present	SAL	SAL 0	1	SAL	0					7	7	7	sh	Sarah Harvey	55	00:00:55:00	1	Standard OF trial				Q21	MSe3	8	Probing the parameters of sensitization and compulsive checking	Probing the parameters of sensitization and compulsive checking: characteristics of behavioral measures during pathogenesis of compulsive behavior
	0001016	Q21MSe3182_09_0_0257_0001016	2003-05-01 17:51:00	1	Trackfile+Pathplot+Video	Q21MSe3182	401	1	160x160 cm table surface on 60 cm high legs	1	OF #1 in room U59_south	1	an object in OF locales 10 14 5 and 8	0	room ILLUMINATED (fluorescent lights ON)	0	Lights ON 7 AM to 7 PM in housing colony	0	Tested during subjective night/sleep cycle (lights ON)	0	No surgery done	0	No lesion present	SAL	SAL 0	1	SAL	0					9	9	9	sh	Sarah Harvey	55	00:00:55:00	1	Standard OF trial	0		run short 3 min timed lights went out early run short 3 min timed lights went out early	Q21	MSe3	8	Probing the parameters of sensitization and compulsive checking	Probing the parameters of sensitization and compulsive checking: characteristics of behavioral measures during pathogenesis of compulsive behavior
	0001017	Q21MSe3182_10_0_0269_0001017	2003-05-05 15:14:00	1	Trackfile+Pathplot+Video	Q21MSe3182	411	1	160x160 cm table surface on 60 cm high legs	1	OF #1 in room U59_south	1	an object in OF locales 10 14 5 and 8	0	room ILLUMINATED (fluorescent lights ON)	0	Lights ON 7 AM to 7 PM in housing colony	0	Tested during subjective night/sleep cycle (lights ON)	0	No surgery done	0	No lesion present	SAL	SAL 0	1	SAL	0					10	10	10	sh	Sarah Harvey	55	00:00:55:00	1	Standard OF trial			removed 5 secs	Q21	MSe3	8	Probing the parameters of sensitization and compulsive checking	Probing the parameters of sensitization and compulsive checking: characteristics of behavioral measures during pathogenesis of compulsive behavior
	0001021	Q21MSe3183_01_5_0158_0001021	2003-04-01 08:58:00	1	Trackfile+Pathplot+Video	Q21MSe3183	397	1	160x160 cm table surface on 60 cm high legs	1	OF #1 in room U59_south	1	an object in OF locales 10 14 5 and 8	0	room ILLUMINATED (fluorescent lights ON)	0	Lights ON 7 AM to 7 PM in housing colony	0	Tested during subjective night/sleep cycle (lights ON)	0	No surgery done	0	No lesion present	QNP	QNP 0.5	1	QNP	0.5					1	1	1	mp	Melissa Perreault	55	00:00:55:00	1	Standard OF trial				Q21	MSe3	8	Probing the parameters of sensitization and compulsive checking	Probing the parameters of sensitization and compulsive checking: characteristics of behavioral measures during pathogenesis of compulsive behavior
	0001023	Q21MSe3183_03_5_0291_0001023	2003-04-11 09:53:00	1	Trackfile+Pathplot+Video	Q21MSe3183	432	1	160x160 cm table surface on 60 cm high legs	1	OF #1 in room U59_south	1	an object in OF locales 10 14 5 and 8	0	room ILLUMINATED (fluorescent lights ON)	0	Lights ON 7 AM to 7 PM in housing colony	0	Tested during subjective night/sleep cycle (lights ON)	0	No surgery done	0	No lesion present	QNP	QNP 0.5	1	QNP	0.5					3	3	3	mp	Melissa Perreault	55	00:00:55:00	1	Standard OF trial				Q21	MSe3	8	Probing the parameters of sensitization and compulsive checking	Probing the parameters of sensitization and compulsive checking: characteristics of behavioral measures during pathogenesis of compulsive behavior
	0001025	Q21MSe3183_05_5_0171_0001025	2003-04-17 08:36:00	1	Trackfile+Pathplot+Video	Q21MSe3183	441	1	160x160 cm table surface on 60 cm high legs	1	OF #1 in room U59_south	1	an object in OF locales 10 14 5 and 8	0	room ILLUMINATED (fluorescent lights ON)	0	Lights ON 7 AM to 7 PM in housing colony	0	Tested during subjective night/sleep cycle (lights ON)	0	No surgery done	0	No lesion present	QNP	QNP 0.5	1	QNP	0.5					5	5	5	mp	Melissa Perreault	55	00:00:55:00	1	Standard OF trial				Q21	MSe3	8	Probing the parameters of sensitization and compulsive checking	Probing the parameters of sensitization and compulsive checking: characteristics of behavioral measures during pathogenesis of compulsive behavior
	0001027	Q21MSe3183_07_5_0246_0001027	2003-04-25 08:44:00	2	Trackfile+Pathplot	Q21MSe3183	479	1	160x160 cm table surface on 60 cm high legs	1	OF #1 in room U59_south	1	an object in OF locales 10 14 5 and 8	0	room ILLUMINATED (fluorescent lights ON)	0	Lights ON 7 AM to 7 PM in housing colony	0	Tested during subjective night/sleep cycle (lights ON)	0	No surgery done	0	No lesion present	QNP	QNP 0.5	1	QNP	0.5					7	7	7	mp	Melissa Perreault	55	00:00:55:00	1	Standard OF trial				Q21	MSe3	8	Probing the parameters of sensitization and compulsive checking	Probing the parameters of sensitization and compulsive checking: characteristics of behavioral measures during pathogenesis of compulsive behavior
	0001029	Q21MSe3183_09_5_0258_0001029	2003-05-02 08:45:00	1	Trackfile+Pathplot+Video	Q21MSe3183	482	1	160x160 cm table surface on 60 cm high legs	1	OF #1 in room U59_south	1	an object in OF locales 10 14 5 and 8	0	room ILLUMINATED (fluorescent lights ON)	0	Lights ON 7 AM to 7 PM in housing colony	0	Tested during subjective night/sleep cycle (lights ON)	0	No surgery done	0	No lesion present	QNP	QNP 0.5	1	QNP	0.5					9	9	9	mp	Melissa Perreault	55	00:00:55:00	1	Standard OF trial				Q21	MSe3	8	Probing the parameters of sensitization and compulsive checking	Probing the parameters of sensitization and compulsive checking: characteristics of behavioral measures during pathogenesis of compulsive behavior
	0001030	Q21MSe3183_10_5_0073_0001030	2003-05-06 08:23:00	1	Trackfile+Pathplot+Video	Q21MSe3183	495	1	160x160 cm table surface on 60 cm high legs	1	OF #1 in room U59_south	1	an object in OF locales 10 14 5 and 8	0	room ILLUMINATED (fluorescent lights ON)	0	Lights ON 7 AM to 7 PM in housing colony	0	Tested during subjective night/sleep cycle (lights ON)	0	No surgery done	0	No lesion present	QNP	QNP 0.5	1	QNP	0.5					10	10	10	mp	Melissa Perreault	55	00:00:55:00	1	Standard OF trial	2	21 47	fell off 21 47 min	Q21	MSe3	8	Probing the parameters of sensitization and compulsive checking	Probing the parameters of sensitization and compulsive checking: characteristics of behavioral measures during pathogenesis of compulsive behavior
	0001034	Q21MSe3184_01_0_0363_0001034	2003-04-01 08:59:00	1	Trackfile+Pathplot+Video	Q21MSe3184	383	1	160x160 cm table surface on 60 cm high legs	2	OF #2 in room U59_north	1	an object in OF locales 10 14 5 and 8	0	room ILLUMINATED (fluorescent lights ON)	0	Lights ON 7 AM to 7 PM in housing colony	0	Tested during subjective night/sleep cycle (lights ON)	0	No surgery done	0	No lesion present	SAL	SAL 0	1	SAL	0					1	1	1	mp	Melissa Perreault	55	00:00:55:00	1	Standard OF trial	1	16	fell off 16 min	Q21	MSe3	8	Probing the parameters of sensitization and compulsive checking	Probing the parameters of sensitization and compulsive checking: characteristics of behavioral measures during pathogenesis of compulsive behavior
	0001036	Q21MSe3184_03_0_0381_0001036	2003-04-11 08:45:00	2	Trackfile+Pathplot	Q21MSe3184	423	1	160x160 cm table surface on 60 cm high legs	2	OF #2 in room U59_north	1	an object in OF locales 10 14 5 and 8	0	room ILLUMINATED (fluorescent lights ON)	0	Lights ON 7 AM to 7 PM in housing colony	0	Tested during subjective night/sleep cycle (lights ON)	0	No surgery done	0	No lesion present	SAL	SAL 0	1	SAL	0					3	3	3	mp	Melissa Perreault	55	00:00:55:00	1	Standard OF trial				Q21	MSe3	8	Probing the parameters of sensitization and compulsive checking	Probing the parameters of sensitization and compulsive checking: characteristics of behavioral measures during pathogenesis of compulsive behavior
	0001038	Q21MSe3184_05_0_0387_0001038	2003-04-17 08:37:00	2	Trackfile+Pathplot	Q21MSe3184	445	1	160x160 cm table surface on 60 cm high legs	2	OF #2 in room U59_north	1	an object in OF locales 10 14 5 and 8	0	room ILLUMINATED (fluorescent lights ON)	0	Lights ON 7 AM to 7 PM in housing colony	0	Tested during subjective night/sleep cycle (lights ON)	0	No surgery done	0	No lesion present	SAL	SAL 0	1	SAL	0					5	5	5	mp	Melissa Perreault	55	00:00:55:00	1	Standard OF trial	2	20 30	fell off 20 30 min	Q21	MSe3	8	Probing the parameters of sensitization and compulsive checking	Probing the parameters of sensitization and compulsive checking: characteristics of behavioral measures during pathogenesis of compulsive behavior
	0001040	Q21MSe3184_07_0_0399_0001040	2003-04-25 08:45:00	1	Trackfile+Pathplot+Video	Q21MSe3184	470	1	160x160 cm table surface on 60 cm high legs	2	OF #2 in room U59_north	1	an object in OF locales 10 14 5 and 8	0	room ILLUMINATED (fluorescent lights ON)	0	Lights ON 7 AM to 7 PM in housing colony	0	Tested during subjective night/sleep cycle (lights ON)	0	No surgery done	0	No lesion present	SAL	SAL 0	1	SAL	0					7	7	7	mp	Melissa Perreault	55	00:00:55:00	1	Standard OF trial				Q21	MSe3	8	Probing the parameters of sensitization and compulsive checking	Probing the parameters of sensitization and compulsive checking: characteristics of behavioral measures during pathogenesis of compulsive behavior
	0001042	Q21MSe3184_09_0_0423_0001042	2003-05-02 08:46:00	1	Trackfile+Pathplot+Video	Q21MSe3184	494	1	160x160 cm table surface on 60 cm high legs	2	OF #2 in room U59_north	1	an object in OF locales 10 14 5 and 8	0	room ILLUMINATED (fluorescent lights ON)	0	Lights ON 7 AM to 7 PM in housing colony	0	Tested during subjective night/sleep cycle (lights ON)	0	No surgery done	0	No lesion present	SAL	SAL 0	1	SAL	0					9	9	9	mp	Melissa Perreault	55	00:00:55:00	1	Standard OF trial				Q21	MSe3	8	Probing the parameters of sensitization and compulsive checking	Probing the parameters of sensitization and compulsive checking: characteristics of behavioral measures during pathogenesis of compulsive behavior
	0001043	Q21MSe3184_10_0_0031_0001043	2003-05-06 08:24:00	1	Trackfile+Pathplot+Video	Q21MSe3184	505	1	160x160 cm table surface on 60 cm high legs	2	OF #2 in room U59_north	1	an object in OF locales 10 14 5 and 8	0	room ILLUMINATED (fluorescent lights ON)	0	Lights ON 7 AM to 7 PM in housing colony	0	Tested during subjective night/sleep cycle (lights ON)	0	No surgery done	0	No lesion present	SAL	SAL 0	1	SAL	0					10	10	10	mp	Melissa Perreault	55	00:00:55:00	1	Standard OF trial	1	12	fell off 12 min	Q21	MSe3	8	Probing the parameters of sensitization and compulsive checking	Probing the parameters of sensitization and compulsive checking: characteristics of behavioral measures during pathogenesis of compulsive behavior
[truncated: 19,421 more rows]
[truncated: 20 more columns]

## Sheet: WhatObjectsAvailable
TRIALinfo_WhatObjectsAvailable	# of Trials
Pathplot+Video	1
Trackfile	18
Trackfile+Pathplot	911
Trackfile+Pathplot+Video	18435
Trackfile+Video	554
Video	57
Grand Total	19976

## Sheet: VariableLabels
Column#	Variable	VariableLabel	HierarchicalClass	HierarchicalClassNumber	ShortcutName
1	ID7String	Primary key ID as 7 character string	ID	7	ID7String
2	TRIAL_ID	Unique ID of this trial (corresponds to ID7string)	ID	7	IDTrial
3	TRIAL_DateAndTime	Date and time TRIAL begun	TRIAL	5	IDTrialDateTime
[truncated: 66 more rows]

## Sheet: VariableValueLabels
VariableColumn#	Variable	VariableValue	ValueLabel
[truncated: 59 more rows]

## Sheet: ListingOfDrugRx
To add to the Table the URL of the video, csv, or gif files, click anywhere inside the Table to activate the PivotTable Field List panel and drag the variable (FRDR_URL_Video_mpg, FRDR_URL_Track_csv or FRDR_URL_PathPlot_gif) to the Row Labels section box
[truncated: 103 more rows]

[truncated: 1 more sheets: URL_RAWDATA_forDownload]
