# Supplementary material for: A virtual library for behavioral performance in standard conditions—rodent spontaneous activity in an open field during repeated testing and after treatment with drugs or brain lesions
Source: Gigascience. 2022 Oct 20;11:giac092. doi: 10.1093/gigascience/giac092 (PMC9581716; doi:10.1093/gigascience/giac092)
Supplement: giac092_Supplemental_Files [file giac092_supplemental_files.zip › GigaDB_MetaDataTable_20220421_SupplementaryMaterial.xlsx]

## Sheet: GigaDB_MetaDataTable_20220421
ID7String	TRIAL_ID	TRIAL_DateTime_str	TRIAL_RAWDATAObjectsAvailable_value	TRIAL_RAWDATAObjectsAvailable_valueLabel	APPARATUS_ArenaType_value	APPARATUS_ArenaType_valueLabel	APPARATUS_ArenaObjects_value	APPARATUS_ArenaObjects_valueLabel	APPARATUS_ArenaID_value	APPARATUS_ArenaID_valueLabel	APPARATUS_ArenaTestingRoomLightCondition_value	APPARATUS_ArenaTestingRoomLightCondition_valueLabel	SUBJECTS_RatUniqueID	SUBJECTS_RatUniqueID_BodyWeightAtTRIAL_str	SUBJECTS_HomeCageInColonyRoom_value	SUBJECTS_HomeCageInColonyRoom_valueLabel	SUBJECTS_LightDarkCycleInColonyRoom_value	SUBJECTS_LightDarkCycleInColonyRoom_valueLabel	SUBJECTS_LightDarkCycleWhenTested_value	SUBJECTS_LightDarkCycleWhenTested_valueLabel	TREATMENT_BrainSurgery_manipulation_value	TREATMENT_BrainSurgery_manipulation_valueLabel	TREATMENT_BrainSurgery_HistologyFindingsOutcome_value	TREATMENT_BrainSurgery_HistologyFindingsOutcome_valueLabel	TREATMENT_DrugRx_NameOfDrugs	TREATMENT_DrugRx_1or2or3substancesInjectedBeforeTest	TREATMENT_DrugRx_SubstancesAndDosesInjected	TREATMENT_DrugRx_Number_str	TRIAL_duration	TRIAL_InjectionNumber_str	TRIAL_OFtestNumber_str	TRIAL_AMtestNumber_str	TRIAL_ObservationsAndNotes	TRIAL_FallsDuringTest_Number_str	TRIAL_FallsDuringTest_TimeWhenFell	TRIAL_ExperimenterNAME	QSTUDYinfo_3characterCode	QSTUDYinfo_Expt4characterCode	QSTUDYinfo_StudyTitle	QSTUDYinfo_ExptNumberInProject	QSTUDYinfo_ExptTitle	QSTUDYinfo_ExptGroups	QSTUDYinfo_Project_value	QSTUDYinfo_Project_valueLabel	RAWDATA_TrackFileForTrial_AvailableYESorNO	RAWDATA_TrackFileForTrial_FileName	RAWDATA_TrackFileForTrial_Description	RAWDATA_TrackFileForTrial_Trackduration	RAWDATA_TrackPathplotForTrial_AvailableYESorNO
0001102	Q22ILi2003_01_5_0046_0001102	2004-01-28 11:34:00	1	Video+Trackfile+Pathplot	1	large Open Field, 160x160 cm table surface on 60 cm high legs	1	objects in arena locales 10 14 5 and 8	1	OF #1 in room U59_south	0	testing room ILLUMINATED (fluorescent lights ON)	Q22ILi2003	321	0	polyethylene cage (35 cm x 30 cm x 16 cm) lined with absorbent bedding material; food and water freely available	0	Lights ON 7 AM to 7 PM in housing colony room	0	Tested during subjective night/sleep cycle (lights ON)	0	No surgery done	0	No lesion present	QNP	1	QNP 0.5	01	55	01	01	not applicable	not provided	0	not applicable	Laura RAY	Q22	ILi2	Probing the neural circuit mediating sensitization and compulsive checking: role of the infralimbic (IL) cortex on expression	1	Effect of an NMDA lesion of the infralimbic ctx on expression of compulsive checking	Chronic QNP (0.5 mg/kg) in rats with a SHAM target to IL	1	Probing the neural circuit mediating sensitization and compulsive checking	1	Q22ILi2003_01_5_0046_0001102_TrackFile.csv	RAWDATA object containing the time series of x,y coordinates from rat locomotion in testing arena ID (OF #1 in room U59_south) for rat #Q22ILi2003 on trial #Q22ILi2003_01_5_0046_0001102.	00:00:55:00	1
0001103	Q22ILi2003_02_5_0088_0001103	2004-01-30 11:34:00	1	Video+Trackfile+Pathplot	1	large Open Field, 160x160 cm table surface on 60 cm high legs	1	objects in arena locales 10 14 5 and 8	1	OF #1 in room U59_south	0	testing room ILLUMINATED (fluorescent lights ON)	Q22ILi2003	338	0	polyethylene cage (35 cm x 30 cm x 16 cm) lined with absorbent bedding material; food and water freely available	0	Lights ON 7 AM to 7 PM in housing colony room	0	Tested during subjective night/sleep cycle (lights ON)	0	No surgery done	0	No lesion present	QNP	1	QNP 0.5	02	55	02	02	not applicable	fell off 37 mins	1	37	Laura RAY	Q22	ILi2	Probing the neural circuit mediating sensitization and compulsive checking: role of the infralimbic (IL) cortex on expression	1	Effect of an NMDA lesion of the infralimbic ctx on expression of compulsive checking	Chronic QNP (0.5 mg/kg) in rats with a SHAM target to IL	1	Probing the neural circuit mediating sensitization and compulsive checking	1	Q22ILi2003_02_5_0088_0001103_TrackFile.csv	RAWDATA object containing the time series of x,y coordinates from rat locomotion in testing arena ID (OF #1 in room U59_south) for rat #Q22ILi2003 on trial #Q22ILi2003_02_5_0088_0001103.	00:00:55:00	1
0001104	Q22ILi2003_03_5_0100_0001104	2004-02-04 11:23:00	1	Video+Trackfile+Pathplot	1	large Open Field, 160x160 cm table surface on 60 cm high legs	1	objects in arena locales 10 14 5 and 8	1	OF #1 in room U59_south	0	testing room ILLUMINATED (fluorescent lights ON)	Q22ILi2003	364	0	polyethylene cage (35 cm x 30 cm x 16 cm) lined with absorbent bedding material; food and water freely available	0	Lights ON 7 AM to 7 PM in housing colony room	0	Tested during subjective night/sleep cycle (lights ON)	0	No surgery done	0	No lesion present	QNP	1	QNP 0.5	03	55	03	03	not applicable	fell off 18 mins	1	18	Laura RAY	Q22	ILi2	Probing the neural circuit mediating sensitization and compulsive checking: role of the infralimbic (IL) cortex on expression	1	Effect of an NMDA lesion of the infralimbic ctx on expression of compulsive checking	Chronic QNP (0.5 mg/kg) in rats with a SHAM target to IL	1	Probing the neural circuit mediating sensitization and compulsive checking	1	Q22ILi2003_03_5_0100_0001104_TrackFile.csv	RAWDATA object containing the time series of x,y coordinates from rat locomotion in testing arena ID (OF #1 in room U59_south) for rat #Q22ILi2003 on trial #Q22ILi2003_03_5_0100_0001104.	00:00:55:00	1
0001105	Q22ILi2003_04_5_0119_0001105	2004-02-06 11:13:00	1	Video+Trackfile+Pathplot	1	large Open Field, 160x160 cm table surface on 60 cm high legs	1	objects in arena locales 10 14 5 and 8	1	OF #1 in room U59_south	0	testing room ILLUMINATED (fluorescent lights ON)	Q22ILi2003	369	0	polyethylene cage (35 cm x 30 cm x 16 cm) lined with absorbent bedding material; food and water freely available	0	Lights ON 7 AM to 7 PM in housing colony room	0	Tested during subjective night/sleep cycle (lights ON)	0	No surgery done	0	No lesion present	QNP	1	QNP 0.5	04	55	04	04	not applicable	not provided	0	not applicable	Laura RAY	Q22	ILi2	Probing the neural circuit mediating sensitization and compulsive checking: role of the infralimbic (IL) cortex on expression	1	Effect of an NMDA lesion of the infralimbic ctx on expression of compulsive checking	Chronic QNP (0.5 mg/kg) in rats with a SHAM target to IL	1	Probing the neural circuit mediating sensitization and compulsive checking	1	Q22ILi2003_04_5_0119_0001105_TrackFile.csv	RAWDATA object containing the time series of x,y coordinates from rat locomotion in testing arena ID (OF #1 in room U59_south) for rat #Q22ILi2003 on trial #Q22ILi2003_04_5_0119_0001105.	00:00:55:00	1
0001106	Q22ILi2003_05_5_0131_0001106	2004-02-11 11:13:00	1	Video+Trackfile+Pathplot	1	large Open Field, 160x160 cm table surface on 60 cm high legs	1	objects in arena locales 10 14 5 and 8	1	OF #1 in room U59_south	0	testing room ILLUMINATED (fluorescent lights ON)	Q22ILi2003	390	0	polyethylene cage (35 cm x 30 cm x 16 cm) lined with absorbent bedding material; food and water freely available	0	Lights ON 7 AM to 7 PM in housing colony room	0	Tested during subjective night/sleep cycle (lights ON)	0	No surgery done	0	No lesion present	QNP	1	QNP 0.5	05	55	05	05	not applicable	not provided	0	not applicable	Laura RAY	Q22	ILi2	Probing the neural circuit mediating sensitization and compulsive checking: role of the infralimbic (IL) cortex on expression	1	Effect of an NMDA lesion of the infralimbic ctx on expression of compulsive checking	Chronic QNP (0.5 mg/kg) in rats with a SHAM target to IL	1	Probing the neural circuit mediating sensitization and compulsive checking	1	Q22ILi2003_05_5_0131_0001106_TrackFile.csv	RAWDATA object containing the time series of x,y coordinates from rat locomotion in testing arena ID (OF #1 in room U59_south) for rat #Q22ILi2003 on trial #Q22ILi2003_05_5_0131_0001106.	00:00:55:00	1
0001107	Q22ILi2003_06_5_0143_0001107	2004-02-13 11:13:00	1	Video+Trackfile+Pathplot	1	large Open Field, 160x160 cm table surface on 60 cm high legs	1	objects in arena locales 10 14 5 and 8	1	OF #1 in room U59_south	0	testing room ILLUMINATED (fluorescent lights ON)	Q22ILi2003	397	0	polyethylene cage (35 cm x 30 cm x 16 cm) lined with absorbent bedding material; food and water freely available	0	Lights ON 7 AM to 7 PM in housing colony room	0	Tested during subjective night/sleep cycle (lights ON)	0	No surgery done	0	No lesion present	QNP	1	QNP 0.5	06	55	06	06	not applicable	fell off 12 mins	1	12	Laura RAY	Q22	ILi2	Probing the neural circuit mediating sensitization and compulsive checking: role of the infralimbic (IL) cortex on expression	1	Effect of an NMDA lesion of the infralimbic ctx on expression of compulsive checking	Chronic QNP (0.5 mg/kg) in rats with a SHAM target to IL	1	Probing the neural circuit mediating sensitization and compulsive checking	1	Q22ILi2003_06_5_0143_0001107_TrackFile.csv	RAWDATA object containing the time series of x,y coordinates from rat locomotion in testing arena ID (OF #1 in room U59_south) for rat #Q22ILi2003 on trial #Q22ILi2003_06_5_0143_0001107.	00:00:55:00	1
0001108	Q22ILi2003_07_5_0215_0001108	2004-02-18 11:17:00	1	Video+Trackfile+Pathplot	1	large Open Field, 160x160 cm table surface on 60 cm high legs	1	objects in arena locales 10 14 5 and 8	1	OF #1 in room U59_south	0	testing room ILLUMINATED (fluorescent lights ON)	Q22ILi2003	423	0	polyethylene cage (35 cm x 30 cm x 16 cm) lined with absorbent bedding material; food and water freely available	0	Lights ON 7 AM to 7 PM in housing colony room	0	Tested during subjective night/sleep cycle (lights ON)	0	No surgery done	0	No lesion present	QNP	1	QNP 0.5	07	55	07	07	not applicable	fell off 28 mins	1	28	Laura RAY	Q22	ILi2	Probing the neural circuit mediating sensitization and compulsive checking: role of the infralimbic (IL) cortex on expression	1	Effect of an NMDA lesion of the infralimbic ctx on expression of compulsive checking	Chronic QNP (0.5 mg/kg) in rats with a SHAM target to IL	1	Probing the neural circuit mediating sensitization and compulsive checking	1	Q22ILi2003_07_5_0215_0001108_TrackFile.csv	RAWDATA object containing the time series of x,y coordinates from rat locomotion in testing arena ID (OF #1 in room U59_south) for rat #Q22ILi2003 on trial #Q22ILi2003_07_5_0215_0001108.	00:00:55:00	1
0001109	Q22ILi2003_08_5_0227_0001109	2004-02-20 11:45:00	1	Video+Trackfile+Pathplot	1	large Open Field, 160x160 cm table surface on 60 cm high legs	1	objects in arena locales 10 14 5 and 8	1	OF #1 in room U59_south	0	testing room ILLUMINATED (fluorescent lights ON)	Q22ILi2003	431	0	polyethylene cage (35 cm x 30 cm x 16 cm) lined with absorbent bedding material; food and water freely available	0	Lights ON 7 AM to 7 PM in housing colony room	0	Tested during subjective night/sleep cycle (lights ON)	0	No surgery done	0	No lesion present	QNP	1	QNP 0.5	08	55	08	08	not applicable	fell off 12 mins 36 mins	2	12 36	Laura RAY	Q22	ILi2	Probing the neural circuit mediating sensitization and compulsive checking: role of the infralimbic (IL) cortex on expression	1	Effect of an NMDA lesion of the infralimbic ctx on expression of compulsive checking	Chronic QNP (0.5 mg/kg) in rats with a SHAM target to IL	1	Probing the neural circuit mediating sensitization and compulsive checking	1	Q22ILi2003_08_5_0227_0001109_TrackFile.csv	RAWDATA object containing the time series of x,y coordinates from rat locomotion in testing arena ID (OF #1 in room U59_south) for rat #Q22ILi2003 on trial #Q22ILi2003_08_5_0227_0001109.	00:00:55:00	1
0001110	Q22ILi2003_09_5_0362_0001110	2004-02-25 11:23:00	1	Video+Trackfile+Pathplot	1	large Open Field, 160x160 cm table surface on 60 cm high legs	1	objects in arena locales 10 14 5 and 8	1	OF #1 in room U59_south	0	testing room ILLUMINATED (fluorescent lights ON)	Q22ILi2003	453	0	polyethylene cage (35 cm x 30 cm x 16 cm) lined with absorbent bedding material; food and water freely available	0	Lights ON 7 AM to 7 PM in housing colony room	0	Tested during subjective night/sleep cycle (lights ON)	0	No surgery done	0	No lesion present	QNP	1	QNP 0.5	09	55	09	09	not applicable	not provided	0	not applicable	Laura RAY	Q22	ILi2	Probing the neural circuit mediating sensitization and compulsive checking: role of the infralimbic (IL) cortex on expression	1	Effect of an NMDA lesion of the infralimbic ctx on expression of compulsive checking	Chronic QNP (0.5 mg/kg) in rats with a SHAM target to IL	1	Probing the neural circuit mediating sensitization and compulsive checking	1	Q22ILi2003_09_5_0362_0001110_TrackFile.csv	RAWDATA object containing the time series of x,y coordinates from rat locomotion in testing arena ID (OF #1 in room U59_south) for rat #Q22ILi2003 on trial #Q22ILi2003_09_5_0362_0001110.	00:00:55:00	1
0001111	Q22ILi2003_10_5_0022_0001111	2004-02-27 11:23:00	1	Video+Trackfile+Pathplot	1	large Open Field, 160x160 cm table surface on 60 cm high legs	1	objects in arena locales 10 14 5 and 8	1	OF #1 in room U59_south	0	testing room ILLUMINATED (fluorescent lights ON)	Q22ILi2003	452	0	polyethylene cage (35 cm x 30 cm x 16 cm) lined with absorbent bedding material; food and water freely available	0	Lights ON 7 AM to 7 PM in housing colony room	0	Tested during subjective night/sleep cycle (lights ON)	0	No surgery done	0	No lesion present	QNP	1	QNP 0.5	10	55	10	10	not applicable	fell off 48 mins	1	48	Laura RAY	Q22	ILi2	Probing the neural circuit mediating sensitization and compulsive checking: role of the infralimbic (IL) cortex on expression	1	Effect of an NMDA lesion of the infralimbic ctx on expression of compulsive checking	Chronic QNP (0.5 mg/kg) in rats with a SHAM target to IL	1	Probing the neural circuit mediating sensitization and compulsive checking	1	Q22ILi2003_10_5_0022_0001111_TrackFile.csv	RAWDATA object containing the time series of x,y coordinates from rat locomotion in testing arena ID (OF #1 in room U59_south) for rat #Q22ILi2003 on trial #Q22ILi2003_10_5_0022_0001111.	00:00:55:00	1
0001112	Q22ILi2003_11_5_0276_0001112	2004-03-10 11:32:00	1	Video+Trackfile+Pathplot	1	large Open Field, 160x160 cm table surface on 60 cm high legs	1	objects in arena locales 10 14 5 and 8	1	OF #1 in room U59_south	0	testing room ILLUMINATED (fluorescent lights ON)	Q22ILi2003	502	0	polyethylene cage (35 cm x 30 cm x 16 cm) lined with absorbent bedding material; food and water freely available	0	Lights ON 7 AM to 7 PM in housing colony room	0	Tested during subjective night/sleep cycle (lights ON)	1	Sham lesion done	0	No lesion present	QNP	1	QNP 0.5	11	55	11	11	not applicable	fell off 31 mins 34 mins	2	31 34	Laura RAY	Q22	ILi2	Probing the neural circuit mediating sensitization and compulsive checking: role of the infralimbic (IL) cortex on expression	1	Effect of an NMDA lesion of the infralimbic ctx on expression of compulsive checking	Chronic QNP (0.5 mg/kg) in rats with a SHAM target to IL	1	Probing the neural circuit mediating sensitization and compulsive checking	1	Q22ILi2003_11_5_0276_0001112_TrackFile.csv	RAWDATA object containing the time series of x,y coordinates from rat locomotion in testing arena ID (OF #1 in room U59_south) for rat #Q22ILi2003 on trial #Q22ILi2003_11_5_0276_0001112.	00:00:55:00	1
0001113	Q22ILi2003_12_0_0330_0001113	2004-03-12 11:29:00	1	Video+Trackfile+Pathplot	1	large Open Field, 160x160 cm table surface on 60 cm high legs	1	objects in arena locales 10 14 5 and 8	1	OF #1 in room U59_south	0	testing room ILLUMINATED (fluorescent lights ON)	Q22ILi2003	511	0	polyethylene cage (35 cm x 30 cm x 16 cm) lined with absorbent bedding material; food and water freely available	0	Lights ON 7 AM to 7 PM in housing colony room	0	Tested during subjective night/sleep cycle (lights ON)	1	Sham lesion done	0	No lesion present	SAL	1	SAL 0	01	55	12	12	not applicable	fell off 14 mins	1	14	Laura RAY	Q22	ILi2	Probing the neural circuit mediating sensitization and compulsive checking: role of the infralimbic (IL) cortex on expression	1	Effect of an NMDA lesion of the infralimbic ctx on expression of compulsive checking	Chronic QNP (0.5 mg/kg) in rats with a SHAM target to IL	1	Probing the neural circuit mediating sensitization and compulsive checking	1	Q22ILi2003_12_0_0330_0001113_TrackFile.csv	RAWDATA object containing the time series of x,y coordinates from rat locomotion in testing arena ID (OF #1 in room U59_south) for rat #Q22ILi2003 on trial #Q22ILi2003_12_0_0330_0001113.	00:00:55:00	1
0001114	Q22ILi2003_13_5_0342_0001114	2004-03-17 11:24:00	1	Video+Trackfile+Pathplot	1	large Open Field, 160x160 cm table surface on 60 cm high legs	1	objects in arena locales 10 14 5 and 8	1	OF #1 in room U59_south	0	testing room ILLUMINATED (fluorescent lights ON)	Q22ILi2003	527	0	polyethylene cage (35 cm x 30 cm x 16 cm) lined with absorbent bedding material; food and water freely available	0	Lights ON 7 AM to 7 PM in housing colony room	0	Tested during subjective night/sleep cycle (lights ON)	1	Sham lesion done	0	No lesion present	QNP	1	QNP 0.5	12	55	13	13	not applicable	not provided	0	not applicable	Laura RAY	Q22	ILi2	Probing the neural circuit mediating sensitization and compulsive checking: role of the infralimbic (IL) cortex on expression	1	Effect of an NMDA lesion of the infralimbic ctx on expression of compulsive checking	Chronic QNP (0.5 mg/kg) in rats with a SHAM target to IL	1	Probing the neural circuit mediating sensitization and compulsive checking	1	Q22ILi2003_13_5_0342_0001114_TrackFile.csv	RAWDATA object containing the time series of x,y coordinates from rat locomotion in testing arena ID (OF #1 in room U59_south) for rat #Q22ILi2003 on trial #Q22ILi2003_13_5_0342_0001114.	00:00:55:00	1
0001115	Q22ILi2003_14_5_0354_0001115	2004-03-19 11:32:00	1	Video+Trackfile+Pathplot	1	large Open Field, 160x160 cm table surface on 60 cm high legs	2	objects in arena locales 18 22 9 and 4 (objects ROTATION 180 deg)	1	OF #1 in room U59_south	0	testing room ILLUMINATED (fluorescent lights ON)	Q22ILi2003	537	0	polyethylene cage (35 cm x 30 cm x 16 cm) lined with absorbent bedding material; food and water freely available	0	Lights ON 7 AM to 7 PM in housing colony room	0	Tested during subjective night/sleep cycle (lights ON)	1	Sham lesion done	0	No lesion present	QNP	1	QNP 0.5	13	55	14	14	not applicable	not provided	0	not applicable	Laura RAY	Q22	ILi2	Probing the neural circuit mediating sensitization and compulsive checking: role of the infralimbic (IL) cortex on expression	1	Effect of an NMDA lesion of the infralimbic ctx on expression of compulsive checking	Chronic QNP (0.5 mg/kg) in rats with a SHAM target to IL	1	Probing the neural circuit mediating sensitization and compulsive checking	1	Q22ILi2003_14_5_0354_0001115_TrackFile.csv	RAWDATA object containing the time series of x,y coordinates from rat locomotion in testing arena ID (OF #1 in room U59_south) for rat #Q22ILi2003 on trial #Q22ILi2003_14_5_0354_0001115.	00:00:55:00	1
0001172	Q22ILi2008_01_5_0027_0001172	2004-01-27 09:51:00	1	Video+Trackfile+Pathplot	1	large Open Field, 160x160 cm table surface on 60 cm high legs	1	objects in arena locales 10 14 5 and 8	1	OF #1 in room U59_south	0	testing room ILLUMINATED (fluorescent lights ON)	Q22ILi2008	303	0	polyethylene cage (35 cm x 30 cm x 16 cm) lined with absorbent bedding material; food and water freely available	0	Lights ON 7 AM to 7 PM in housing colony room	0	Tested during subjective night/sleep cycle (lights ON)	0	No surgery done	0	No lesion present	QNP	1	QNP 0.5	01	55	01	01	not applicable	fell off 1 min	1	1	Sarah HARVEY	Q22	ILi2	Probing the neural circuit mediating sensitization and compulsive checking: role of the infralimbic (IL) cortex on expression	1	Effect of an NMDA lesion of the infralimbic ctx on expression of compulsive checking	Chronic QNP (0.5 mg/kg) in rats with a SHAM target to IL	1	Probing the neural circuit mediating sensitization and compulsive checking	1	Q22ILi2008_01_5_0027_0001172_TrackFile.csv	RAWDATA object containing the time series of x,y coordinates from rat locomotion in testing arena ID (OF #1 in room U59_south) for rat #Q22ILi2008 on trial #Q22ILi2008_01_5_0027_0001172.	00:00:55:00	1
0001173	Q22ILi2008_02_5_0057_0001173	2004-01-29 09:53:00	1	Video+Trackfile+Pathplot	1	large Open Field, 160x160 cm table surface on 60 cm high legs	1	objects in arena locales 10 14 5 and 8	1	OF #1 in room U59_south	0	testing room ILLUMINATED (fluorescent lights ON)	Q22ILi2008	316	0	polyethylene cage (35 cm x 30 cm x 16 cm) lined with absorbent bedding material; food and water freely available	0	Lights ON 7 AM to 7 PM in housing colony room	0	Tested during subjective night/sleep cycle (lights ON)	0	No surgery done	0	No lesion present	QNP	1	QNP 0.5	02	55	02	02	not applicable	not provided	0	not applicable	Sarah HARVEY	Q22	ILi2	Probing the neural circuit mediating sensitization and compulsive checking: role of the infralimbic (IL) cortex on expression	1	Effect of an NMDA lesion of the infralimbic ctx on expression of compulsive checking	Chronic QNP (0.5 mg/kg) in rats with a SHAM target to IL	1	Probing the neural circuit mediating sensitization and compulsive checking	1	Q22ILi2008_02_5_0057_0001173_TrackFile.csv	RAWDATA object containing the time series of x,y coordinates from rat locomotion in testing arena ID (OF #1 in room U59_south) for rat #Q22ILi2008 on trial #Q22ILi2008_02_5_0057_0001173.	00:00:55:00	1
0001174	Q22ILi2008_03_5_0039_0001174	2004-02-03 09:39:00	1	Video+Trackfile+Pathplot	1	large Open Field, 160x160 cm table surface on 60 cm high legs	1	objects in arena locales 10 14 5 and 8	1	OF #1 in room U59_south	0	testing room ILLUMINATED (fluorescent lights ON)	Q22ILi2008	331	0	polyethylene cage (35 cm x 30 cm x 16 cm) lined with absorbent bedding material; food and water freely available	0	Lights ON 7 AM to 7 PM in housing colony room	0	Tested during subjective night/sleep cycle (lights ON)	0	No surgery done	0	No lesion present	QNP	1	QNP 0.5	03	55	03	03	not applicable	not provided	0	not applicable	Sarah HARVEY	Q22	ILi2	Probing the neural circuit mediating sensitization and compulsive checking: role of the infralimbic (IL) cortex on expression	1	Effect of an NMDA lesion of the infralimbic ctx on expression of compulsive checking	Chronic QNP (0.5 mg/kg) in rats with a SHAM target to IL	1	Probing the neural circuit mediating sensitization and compulsive checking	1	Q22ILi2008_03_5_0039_0001174_TrackFile.csv	RAWDATA object containing the time series of x,y coordinates from rat locomotion in testing arena ID (OF #1 in room U59_south) for rat #Q22ILi2008 on trial #Q22ILi2008_03_5_0039_0001174.	00:00:55:00	1
0001175	Q22ILi2008_04_5_0125_0001175	2004-02-05 09:36:00	1	Video+Trackfile+Pathplot	1	large Open Field, 160x160 cm table surface on 60 cm high legs	1	objects in arena locales 10 14 5 and 8	1	OF #1 in room U59_south	0	testing room ILLUMINATED (fluorescent lights ON)	Q22ILi2008	337	0	polyethylene cage (35 cm x 30 cm x 16 cm) lined with absorbent bedding material; food and water freely available	0	Lights ON 7 AM to 7 PM in housing colony room	0	Tested during subjective night/sleep cycle (lights ON)	0	No surgery done	0	No lesion present	QNP	1	QNP 0.5	04	55	04	04	not applicable	not provided	0	not applicable	Sarah HARVEY	Q22	ILi2	Probing the neural circuit mediating sensitization and compulsive checking: role of the infralimbic (IL) cortex on expression	1	Effect of an NMDA lesion of the infralimbic ctx on expression of compulsive checking	Chronic QNP (0.5 mg/kg) in rats with a SHAM target to IL	1	Probing the neural circuit mediating sensitization and compulsive checking	1	Q22ILi2008_04_5_0125_0001175_TrackFile.csv	RAWDATA object containing the time series of x,y coordinates from rat locomotion in testing arena ID (OF #1 in room U59_south) for rat #Q22ILi2008 on trial #Q22ILi2008_04_5_0125_0001175.	00:00:55:00	1
0001176	Q22ILi2008_05_5_0112_0001176	2004-02-10 09:48:00	1	Video+Trackfile+Pathplot	1	large Open Field, 160x160 cm table surface on 60 cm high legs	1	objects in arena locales 10 14 5 and 8	1	OF #1 in room U59_south	0	testing room ILLUMINATED (fluorescent lights ON)	Q22ILi2008	367	0	polyethylene cage (35 cm x 30 cm x 16 cm) lined with absorbent bedding material; food and water freely available	0	Lights ON 7 AM to 7 PM in housing colony room	0	Tested during subjective night/sleep cycle (lights ON)	0	No surgery done	0	No lesion present	QNP	1	QNP 0.5	05	55	05	05	not applicable	not provided	0	not applicable	Sarah HARVEY	Q22	ILi2	Probing the neural circuit mediating sensitization and compulsive checking: role of the infralimbic (IL) cortex on expression	1	Effect of an NMDA lesion of the infralimbic ctx on expression of compulsive checking	Chronic QNP (0.5 mg/kg) in rats with a SHAM target to IL	1	Probing the neural circuit mediating sensitization and compulsive checking	1	Q22ILi2008_05_5_0112_0001176_TrackFile.csv	RAWDATA object containing the time series of x,y coordinates from rat locomotion in testing arena ID (OF #1 in room U59_south) for rat #Q22ILi2008 on trial #Q22ILi2008_05_5_0112_0001176.	00:00:55:00	1
0001177	Q22ILi2008_06_5_0136_0001177	2004-02-12 10:00:00	1	Video+Trackfile+Pathplot	1	large Open Field, 160x160 cm table surface on 60 cm high legs	1	objects in arena locales 10 14 5 and 8	1	OF #1 in room U59_south	0	testing room ILLUMINATED (fluorescent lights ON)	Q22ILi2008	356	0	polyethylene cage (35 cm x 30 cm x 16 cm) lined with absorbent bedding material; food and water freely available	0	Lights ON 7 AM to 7 PM in housing colony room	0	Tested during subjective night/sleep cycle (lights ON)	0	No surgery done	0	No lesion present	QNP	1	QNP 0.5	06	55	06	06	not applicable	not provided	0	not applicable	Sarah HARVEY	Q22	ILi2	Probing the neural circuit mediating sensitization and compulsive checking: role of the infralimbic (IL) cortex on expression	1	Effect of an NMDA lesion of the infralimbic ctx on expression of compulsive checking	Chronic QNP (0.5 mg/kg) in rats with a SHAM target to IL	1	Probing the neural circuit mediating sensitization and compulsive checking	1	Q22ILi2008_06_5_0136_0001177_TrackFile.csv	RAWDATA object containing the time series of x,y coordinates from rat locomotion in testing arena ID (OF #1 in room U59_south) for rat #Q22ILi2008 on trial #Q22ILi2008_06_5_0136_0001177.	00:00:55:00	1
0001178	Q22ILi2008_07_5_0182_0001178	2004-02-17 09:47:00	1	Video+Trackfile+Pathplot	1	large Open Field, 160x160 cm table surface on 60 cm high legs	1	objects in arena locales 10 14 5 and 8	1	OF #1 in room U59_south	0	testing room ILLUMINATED (fluorescent lights ON)	Q22ILi2008	371	0	polyethylene cage (35 cm x 30 cm x 16 cm) lined with absorbent bedding material; food and water freely available	0	Lights ON 7 AM to 7 PM in housing colony room	0	Tested during subjective night/sleep cycle (lights ON)	0	No surgery done	0	No lesion present	QNP	1	QNP 0.5	07	55	07	07	not applicable	not provided	0	not applicable	Sarah HARVEY	Q22	ILi2	Probing the neural circuit mediating sensitization and compulsive checking: role of the infralimbic (IL) cortex on expression	1	Effect of an NMDA lesion of the infralimbic ctx on expression of compulsive checking	Chronic QNP (0.5 mg/kg) in rats with a SHAM target to IL	1	Probing the neural circuit mediating sensitization and compulsive checking	1	Q22ILi2008_07_5_0182_0001178_TrackFile.csv	RAWDATA object containing the time series of x,y coordinates from rat locomotion in testing arena ID (OF #1 in room U59_south) for rat #Q22ILi2008 on trial #Q22ILi2008_07_5_0182_0001178.	00:00:55:00	1
0001179	Q22ILi2008_08_5_0220_0001179	2004-02-19 09:46:00	1	Video+Trackfile+Pathplot	1	large Open Field, 160x160 cm table surface on 60 cm high legs	1	objects in arena locales 10 14 5 and 8	1	OF #1 in room U59_south	0	testing room ILLUMINATED (fluorescent lights ON)	Q22ILi2008	376	0	polyethylene cage (35 cm x 30 cm x 16 cm) lined with absorbent bedding material; food and water freely available	0	Lights ON 7 AM to 7 PM in housing colony room	0	Tested during subjective night/sleep cycle (lights ON)	0	No surgery done	0	No lesion present	QNP	1	QNP 0.5	08	55	08	08	not applicable	not provided	0	not applicable	Sarah HARVEY	Q22	ILi2	Probing the neural circuit mediating sensitization and compulsive checking: role of the infralimbic (IL) cortex on expression	1	Effect of an NMDA lesion of the infralimbic ctx on expression of compulsive checking	Chronic QNP (0.5 mg/kg) in rats with a SHAM target to IL	1	Probing the neural circuit mediating sensitization and compulsive checking	1	Q22ILi2008_08_5_0220_0001179_TrackFile.csv	RAWDATA object containing the time series of x,y coordinates from rat locomotion in testing arena ID (OF #1 in room U59_south) for rat #Q22ILi2008 on trial #Q22ILi2008_08_5_0220_0001179.	00:00:55:00	1
0001180	Q22ILi2008_09_5_0232_0001180	2004-02-24 09:45:00	1	Video+Trackfile+Pathplot	1	large Open Field, 160x160 cm table surface on 60 cm high legs	1	objects in arena locales 10 14 5 and 8	1	OF #1 in room U59_south	0	testing room ILLUMINATED (fluorescent lights ON)	Q22ILi2008	390	0	polyethylene cage (35 cm x 30 cm x 16 cm) lined with absorbent bedding material; food and water freely available	0	Lights ON 7 AM to 7 PM in housing colony room	0	Tested during subjective night/sleep cycle (lights ON)	0	No surgery done	0	No lesion present	QNP	1	QNP 0.5	09	55	09	09	not applicable	fell off 26 mins	1	26	Sarah HARVEY	Q22	ILi2	Probing the neural circuit mediating sensitization and compulsive checking: role of the infralimbic (IL) cortex on expression	1	Effect of an NMDA lesion of the infralimbic ctx on expression of compulsive checking	Chronic QNP (0.5 mg/kg) in rats with a SHAM target to IL	1	Probing the neural circuit mediating sensitization and compulsive checking	1	Q22ILi2008_09_5_0232_0001180_TrackFile.csv	RAWDATA object containing the time series of x,y coordinates from rat locomotion in testing arena ID (OF #1 in room U59_south) for rat #Q22ILi2008 on trial #Q22ILi2008_09_5_0232_0001180.	00:00:55:00	1
0001181	Q22ILi2008_10_5_0015_0001181	2004-02-26 10:00:00	1	Video+Trackfile+Pathplot	1	large Open Field, 160x160 cm table surface on 60 cm high legs	1	objects in arena locales 10 14 5 and 8	1	OF #1 in room U59_south	0	testing room ILLUMINATED (fluorescent lights ON)	Q22ILi2008	419	0	polyethylene cage (35 cm x 30 cm x 16 cm) lined with absorbent bedding material; food and water freely available	0	Lights ON 7 AM to 7 PM in housing colony room	0	Tested during subjective night/sleep cycle (lights ON)	0	No surgery done	0	No lesion present	QNP	1	QNP 0.5	10	55	10	10	not applicable	fell off 29 mins	1	29	Sarah HARVEY	Q22	ILi2	Probing the neural circuit mediating sensitization and compulsive checking: role of the infralimbic (IL) cortex on expression	1	Effect of an NMDA lesion of the infralimbic ctx on expression of compulsive checking	Chronic QNP (0.5 mg/kg) in rats with a SHAM target to IL	1	Probing the neural circuit mediating sensitization and compulsive checking	1	Q22ILi2008_10_5_0015_0001181_TrackFile.csv	RAWDATA object containing the time series of x,y coordinates from rat locomotion in testing arena ID (OF #1 in room U59_south) for rat #Q22ILi2008 on trial #Q22ILi2008_10_5_0015_0001181.	00:00:55:00	1
0001182	Q22ILi2008_11_5_0269_0001182	2004-03-09 09:56:00	1	Video+Trackfile+Pathplot	1	large Open Field, 160x160 cm table surface on 60 cm high legs	1	objects in arena locales 10 14 5 and 8	1	OF #1 in room U59_south	0	testing room ILLUMINATED (fluorescent lights ON)	Q22ILi2008	421	0	polyethylene cage (35 cm x 30 cm x 16 cm) lined with absorbent bedding material; food and water freely available	0	Lights ON 7 AM to 7 PM in housing colony room	0	Tested during subjective night/sleep cycle (lights ON)	1	Sham lesion done	0	No lesion present	QNP	1	QNP 0.5	11	55	11	11	not applicable	not provided	0	not applicable	Sarah HARVEY	Q22	ILi2	Probing the neural circuit mediating sensitization and compulsive checking: role of the infralimbic (IL) cortex on expression	1	Effect of an NMDA lesion of the infralimbic ctx on expression of compulsive checking	Chronic QNP (0.5 mg/kg) in rats with a SHAM target to IL	1	Probing the neural circuit mediating sensitization and compulsive checking	1	Q22ILi2008_11_5_0269_0001182_TrackFile.csv	RAWDATA object containing the time series of x,y coordinates from rat locomotion in testing arena ID (OF #1 in room U59_south) for rat #Q22ILi2008 on trial #Q22ILi2008_11_5_0269_0001182.	00:00:55:00	1
0001183	Q22ILi2008_12_0_0281_0001183	2004-03-11 09:51:00	1	Video+Trackfile+Pathplot	1	large Open Field, 160x160 cm table surface on 60 cm high legs	1	objects in arena locales 10 14 5 and 8	1	OF #1 in room U59_south	0	testing room ILLUMINATED (fluorescent lights ON)	Q22ILi2008	465	0	polyethylene cage (35 cm x 30 cm x 16 cm) lined with absorbent bedding material; food and water freely available	0	Lights ON 7 AM to 7 PM in housing colony room	0	Tested during subjective night/sleep cycle (lights ON)	1	Sham lesion done	0	No lesion present	SAL	1	SAL 0	01	55	12	12	not applicable	not provided	0	not applicable	Sarah HARVEY	Q22	ILi2	Probing the neural circuit mediating sensitization and compulsive checking: role of the infralimbic (IL) cortex on expression	1	Effect of an NMDA lesion of the infralimbic ctx on expression of compulsive checking	Chronic QNP (0.5 mg/kg) in rats with a SHAM target to IL	1	Probing the neural circuit mediating sensitization and compulsive checking	1	Q22ILi2008_12_0_0281_0001183_TrackFile.csv	RAWDATA object containing the time series of x,y coordinates from rat locomotion in testing arena ID (OF #1 in room U59_south) for rat #Q22ILi2008 on trial #Q22ILi2008_12_0_0281_0001183.	00:00:55:00	1
0001184	Q22ILi2008_13_5_0335_0001184	2004-03-16 09:58:00	1	Video+Trackfile+Pathplot	1	large Open Field, 160x160 cm table surface on 60 cm high legs	1	objects in arena locales 10 14 5 and 8	1	OF #1 in room U59_south	0	testing room ILLUMINATED (fluorescent lights ON)	Q22ILi2008	429	0	polyethylene cage (35 cm x 30 cm x 16 cm) lined with absorbent bedding material; food and water freely available	0	Lights ON 7 AM to 7 PM in housing colony room	0	Tested during subjective night/sleep cycle (lights ON)	1	Sham lesion done	0	No lesion present	QNP	1	QNP 0.5	12	55	13	13	not applicable	not provided	0	not applicable	Sarah HARVEY	Q22	ILi2	Probing the neural circuit mediating sensitization and compulsive checking: role of the infralimbic (IL) cortex on expression	1	Effect of an NMDA lesion of the infralimbic ctx on expression of compulsive checking	Chronic QNP (0.5 mg/kg) in rats with a SHAM target to IL	1	Probing the neural circuit mediating sensitization and compulsive checking	1	Q22ILi2008_13_5_0335_0001184_TrackFile.csv	RAWDATA object containing the time series of x,y coordinates from rat locomotion in testing arena ID (OF #1 in room U59_south) for rat #Q22ILi2008 on trial #Q22ILi2008_13_5_0335_0001184.	00:00:55:00	1
0001185	Q22ILi2008_14_5_0347_0001185	2004-03-18 10:06:00	1	Video+Trackfile+Pathplot	1	large Open Field, 160x160 cm table surface on 60 cm high legs	2	objects in arena locales 18 22 9 and 4 (objects ROTATION 180 deg)	1	OF #1 in room U59_south	0	testing room ILLUMINATED (fluorescent lights ON)	Q22ILi2008	432	0	polyethylene cage (35 cm x 30 cm x 16 cm) lined with absorbent bedding material; food and water freely available	0	Lights ON 7 AM to 7 PM in housing colony room	0	Tested during subjective night/sleep cycle (lights ON)	1	Sham lesion done	0	No lesion present	QNP	1	QNP 0.5	13	55	14	14	not applicable	not provided	0	not applicable	Sarah HARVEY	Q22	ILi2	Probing the neural circuit mediating sensitization and compulsive checking: role of the infralimbic (IL) cortex on expression	1	Effect of an NMDA lesion of the infralimbic ctx on expression of compulsive checking	Chronic QNP (0.5 mg/kg) in rats with a SHAM target to IL	1	Probing the neural circuit mediating sensitization and compulsive checking	1	Q22ILi2008_14_5_0347_0001185_TrackFile.csv	RAWDATA object containing the time series of x,y coordinates from rat locomotion in testing arena ID (OF #1 in room U59_south) for rat #Q22ILi2008 on trial #Q22ILi2008_14_5_0347_0001185.	00:00:55:00	1
0001214	Q22ILi2011_01_5_0029_0001214	2004-01-27 12:58:00	1	Video+Trackfile+Pathplot	1	large Open Field, 160x160 cm table surface on 60 cm high legs	1	objects in arena locales 10 14 5 and 8	1	OF #1 in room U59_south	0	testing room ILLUMINATED (fluorescent lights ON)	Q22ILi2011	314	0	polyethylene cage (35 cm x 30 cm x 16 cm) lined with absorbent bedding material; food and water freely available	0	Lights ON 7 AM to 7 PM in housing colony room	0	Tested during subjective night/sleep cycle (lights ON)	0	No surgery done	0	No lesion present	QNP	1	QNP 0.5	01	55	01	01	not applicable	not provided	0	not applicable	Laura RAY	Q22	ILi2	Probing the neural circuit mediating sensitization and compulsive checking: role of the infralimbic (IL) cortex on expression	1	Effect of an NMDA lesion of the infralimbic ctx on expression of compulsive checking	Chronic QNP (0.5 mg/kg) in rats with a SHAM target to IL	1	Probing the neural circuit mediating sensitization and compulsive checking	1	Q22ILi2011_01_5_0029_0001214_TrackFile.csv	RAWDATA object containing the time series of x,y coordinates from rat locomotion in testing arena ID (OF #1 in room U59_south) for rat #Q22ILi2011 on trial #Q22ILi2011_01_5_0029_0001214.	00:00:55:00	1
0001215	Q22ILi2011_02_5_0059_0001215	2004-01-29 12:35:00	1	Video+Trackfile+Pathplot	1	large Open Field, 160x160 cm table surface on 60 cm high legs	1	objects in arena locales 10 14 5 and 8	1	OF #1 in room U59_south	0	testing room ILLUMINATED (fluorescent lights ON)	Q22ILi2011	300	0	polyethylene cage (35 cm x 30 cm x 16 cm) lined with absorbent bedding material; food and water freely available	0	Lights ON 7 AM to 7 PM in housing colony room	0	Tested during subjective night/sleep cycle (lights ON)	0	No surgery done	0	No lesion present	QNP	1	QNP 0.5	02	55	02	02	not applicable	fell off 54 min	1	54	Laura RAY	Q22	ILi2	Probing the neural circuit mediating sensitization and compulsive checking: role of the infralimbic (IL) cortex on expression	1	Effect of an NMDA lesion of the infralimbic ctx on expression of compulsive checking	Chronic QNP (0.5 mg/kg) in rats with a SHAM target to IL	1	Probing the neural circuit mediating sensitization and compulsive checking	1	Q22ILi2011_02_5_0059_0001215_TrackFile.csv	RAWDATA object containing the time series of x,y coordinates from rat locomotion in testing arena ID (OF #1 in room U59_south) for rat #Q22ILi2011 on trial #Q22ILi2011_02_5_0059_0001215.	00:00:55:00	1
0001216	Q22ILi2011_03_5_0041_0001216	2004-02-03 12:23:00	1	Video+Trackfile+Pathplot	1	large Open Field, 160x160 cm table surface on 60 cm high legs	1	objects in arena locales 10 14 5 and 8	1	OF #1 in room U59_south	0	testing room ILLUMINATED (fluorescent lights ON)	Q22ILi2011	335	0	polyethylene cage (35 cm x 30 cm x 16 cm) lined with absorbent bedding material; food and water freely available	0	Lights ON 7 AM to 7 PM in housing colony room	0	Tested during subjective night/sleep cycle (lights ON)	0	No surgery done	0	No lesion present	QNP	1	QNP 0.5	03	55	03	03	not applicable	not provided	0	not applicable	Laura RAY	Q22	ILi2	Probing the neural circuit mediating sensitization and compulsive checking: role of the infralimbic (IL) cortex on expression	1	Effect of an NMDA lesion of the infralimbic ctx on expression of compulsive checking	Chronic QNP (0.5 mg/kg) in rats with a SHAM target to IL	1	Probing the neural circuit mediating sensitization and compulsive checking	1	Q22ILi2011_03_5_0041_0001216_TrackFile.csv	RAWDATA object containing the time series of x,y coordinates from rat locomotion in testing arena ID (OF #1 in room U59_south) for rat #Q22ILi2011 on trial #Q22ILi2011_03_5_0041_0001216.	00:00:55:00	1
0001217	Q22ILi2011_04_5_0127_0001217	2004-02-05 12:29:00	1	Video+Trackfile+Pathplot	1	large Open Field, 160x160 cm table surface on 60 cm high legs	1	objects in arena locales 10 14 5 and 8	1	OF #1 in room U59_south	0	testing room ILLUMINATED (fluorescent lights ON)	Q22ILi2011	350	0	polyethylene cage (35 cm x 30 cm x 16 cm) lined with absorbent bedding material; food and water freely available	0	Lights ON 7 AM to 7 PM in housing colony room	0	Tested during subjective night/sleep cycle (lights ON)	0	No surgery done	0	No lesion present	QNP	1	QNP 0.5	04	55	04	04	not applicable	not provided	0	not applicable	Laura RAY	Q22	ILi2	Probing the neural circuit mediating sensitization and compulsive checking: role of the infralimbic (IL) cortex on expression	1	Effect of an NMDA lesion of the infralimbic ctx on expression of compulsive checking	Chronic QNP (0.5 mg/kg) in rats with a SHAM target to IL	1	Probing the neural circuit mediating sensitization and compulsive checking	1	Q22ILi2011_04_5_0127_0001217_TrackFile.csv	RAWDATA object containing the time series of x,y coordinates from rat locomotion in testing arena ID (OF #1 in room U59_south) for rat #Q22ILi2011 on trial #Q22ILi2011_04_5_0127_0001217.	00:00:55:00	1
0001218	Q22ILi2011_05_5_0114_0001218	2004-02-10 12:28:00	1	Video+Trackfile+Pathplot	1	large Open Field, 160x160 cm table surface on 60 cm high legs	1	objects in arena locales 10 14 5 and 8	1	OF #1 in room U59_south	0	testing room ILLUMINATED (fluorescent lights ON)	Q22ILi2011	372	0	polyethylene cage (35 cm x 30 cm x 16 cm) lined with absorbent bedding material; food and water freely available	0	Lights ON 7 AM to 7 PM in housing colony room	0	Tested during subjective night/sleep cycle (lights ON)	0	No surgery done	0	No lesion present	QNP	1	QNP 0.5	05	55	05	05	not applicable	not provided	0	not applicable	Laura RAY	Q22	ILi2	Probing the neural circuit mediating sensitization and compulsive checking: role of the infralimbic (IL) cortex on expression	1	Effect of an NMDA lesion of the infralimbic ctx on expression of compulsive checking	Chronic QNP (0.5 mg/kg) in rats with a SHAM target to IL	1	Probing the neural circuit mediating sensitization and compulsive checking	1	Q22ILi2011_05_5_0114_0001218_TrackFile.csv	RAWDATA object containing the time series of x,y coordinates from rat locomotion in testing arena ID (OF #1 in room U59_south) for rat #Q22ILi2011 on trial #Q22ILi2011_05_5_0114_0001218.	00:00:55:00	1
0001219	Q22ILi2011_06_5_0138_0001219	2004-02-12 12:36:00	1	Video+Trackfile+Pathplot	1	large Open Field, 160x160 cm table surface on 60 cm high legs	1	objects in arena locales 10 14 5 and 8	1	OF #1 in room U59_south	0	testing room ILLUMINATED (fluorescent lights ON)	Q22ILi2011	373	0	polyethylene cage (35 cm x 30 cm x 16 cm) lined with absorbent bedding material; food and water freely available	0	Lights ON 7 AM to 7 PM in housing colony room	0	Tested during subjective night/sleep cycle (lights ON)	0	No surgery done	0	No lesion present	QNP	1	QNP 0.5	06	55	06	06	not applicable	fell off 5 mins 26 mins	2	5 26	Laura RAY	Q22	ILi2	Probing the neural circuit mediating sensitization and compulsive checking: role of the infralimbic (IL) cortex on expression	1	Effect of an NMDA lesion of the infralimbic ctx on expression of compulsive checking	Chronic QNP (0.5 mg/kg) in rats with a SHAM target to IL	1	Probing the neural circuit mediating sensitization and compulsive checking	1	Q22ILi2011_06_5_0138_0001219_TrackFile.csv	RAWDATA object containing the time series of x,y coordinates from rat locomotion in testing arena ID (OF #1 in room U59_south) for rat #Q22ILi2011 on trial #Q22ILi2011_06_5_0138_0001219.	00:00:55:00	1
0001220	Q22ILi2011_07_5_0184_0001220	2004-02-17 12:33:00	1	Video+Trackfile+Pathplot	1	large Open Field, 160x160 cm table surface on 60 cm high legs	1	objects in arena locales 10 14 5 and 8	1	OF #1 in room U59_south	0	testing room ILLUMINATED (fluorescent lights ON)	Q22ILi2011	389	0	polyethylene cage (35 cm x 30 cm x 16 cm) lined with absorbent bedding material; food and water freely available	0	Lights ON 7 AM to 7 PM in housing colony room	0	Tested during subjective night/sleep cycle (lights ON)	0	No surgery done	0	No lesion present	QNP	1	QNP 0.5	07	55	07	07	not applicable	not provided	0	not applicable	Laura RAY	Q22	ILi2	Probing the neural circuit mediating sensitization and compulsive checking: role of the infralimbic (IL) cortex on expression	1	Effect of an NMDA lesion of the infralimbic ctx on expression of compulsive checking	Chronic QNP (0.5 mg/kg) in rats with a SHAM target to IL	1	Probing the neural circuit mediating sensitization and compulsive checking	1	Q22ILi2011_07_5_0184_0001220_TrackFile.csv	RAWDATA object containing the time series of x,y coordinates from rat locomotion in testing arena ID (OF #1 in room U59_south) for rat #Q22ILi2011 on trial #Q22ILi2011_07_5_0184_0001220.	00:00:55:00	1
0001221	Q22ILi2011_08_5_0222_0001221	2004-02-19 12:36:00	1	Video+Trackfile+Pathplot	1	large Open Field, 160x160 cm table surface on 60 cm high legs	1	objects in arena locales 10 14 5 and 8	1	OF #1 in room U59_south	0	testing room ILLUMINATED (fluorescent lights ON)	Q22ILi2011	387	0	polyethylene cage (35 cm x 30 cm x 16 cm) lined with absorbent bedding material; food and water freely available	0	Lights ON 7 AM to 7 PM in housing colony room	0	Tested during subjective night/sleep cycle (lights ON)	0	No surgery done	0	No lesion present	QNP	1	QNP 0.5	08	55	08	08	not applicable	not provided	0	not applicable	Laura RAY	Q22	ILi2	Probing the neural circuit mediating sensitization and compulsive checking: role of the infralimbic (IL) cortex on expression	1	Effect of an NMDA lesion of the infralimbic ctx on expression of compulsive checking	Chronic QNP (0.5 mg/kg) in rats with a SHAM target to IL	1	Probing the neural circuit mediating sensitization and compulsive checking	1	Q22ILi2011_08_5_0222_0001221_TrackFile.csv	RAWDATA object containing the time series of x,y coordinates from rat locomotion in testing arena ID (OF #1 in room U59_south) for rat #Q22ILi2011 on trial #Q22ILi2011_08_5_0222_0001221.	00:00:55:00	1
0001222	Q22ILi2011_09_5_0234_0001222	2004-02-24 12:33:00	1	Video+Trackfile+Pathplot	1	large Open Field, 160x160 cm table surface on 60 cm high legs	1	objects in arena locales 10 14 5 and 8	1	OF #1 in room U59_south	0	testing room ILLUMINATED (fluorescent lights ON)	Q22ILi2011	407	0	polyethylene cage (35 cm x 30 cm x 16 cm) lined with absorbent bedding material; food and water freely available	0	Lights ON 7 AM to 7 PM in housing colony room	0	Tested during subjective night/sleep cycle (lights ON)	0	No surgery done	0	No lesion present	QNP	1	QNP 0.5	09	55	09	09	not applicable	fell off 5420 mins	1	54	Laura RAY	Q22	ILi2	Probing the neural circuit mediating sensitization and compulsive checking: role of the infralimbic (IL) cortex on expression	1	Effect of an NMDA lesion of the infralimbic ctx on expression of compulsive checking	Chronic QNP (0.5 mg/kg) in rats with a SHAM target to IL	1	Probing the neural circuit mediating sensitization and compulsive checking	1	Q22ILi2011_09_5_0234_0001222_TrackFile.csv	RAWDATA object containing the time series of x,y coordinates from rat locomotion in testing arena ID (OF #1 in room U59_south) for rat #Q22ILi2011 on trial #Q22ILi2011_09_5_0234_0001222.	00:00:55:00	1
0001223	Q22ILi2011_10_5_0017_0001223	2004-02-26 12:34:00	1	Video+Trackfile+Pathplot	1	large Open Field, 160x160 cm table surface on 60 cm high legs	1	objects in arena locales 10 14 5 and 8	1	OF #1 in room U59_south	0	testing room ILLUMINATED (fluorescent lights ON)	Q22ILi2011	409	0	polyethylene cage (35 cm x 30 cm x 16 cm) lined with absorbent bedding material; food and water freely available	0	Lights ON 7 AM to 7 PM in housing colony room	0	Tested during subjective night/sleep cycle (lights ON)	0	No surgery done	0	No lesion present	QNP	1	QNP 0.5	10	55	10	10	not applicable	not provided	0	not applicable	Laura RAY	Q22	ILi2	Probing the neural circuit mediating sensitization and compulsive checking: role of the infralimbic (IL) cortex on expression	1	Effect of an NMDA lesion of the infralimbic ctx on expression of compulsive checking	Chronic QNP (0.5 mg/kg) in rats with a SHAM target to IL	1	Probing the neural circuit mediating sensitization and compulsive checking	1	Q22ILi2011_10_5_0017_0001223_TrackFile.csv	RAWDATA object containing the time series of x,y coordinates from rat locomotion in testing arena ID (OF #1 in room U59_south) for rat #Q22ILi2011 on trial #Q22ILi2011_10_5_0017_0001223.	00:00:55:00	1
0001224	Q22ILi2011_11_5_0271_0001224	2004-03-09 12:32:00	1	Video+Trackfile+Pathplot	1	large Open Field, 160x160 cm table surface on 60 cm high legs	1	objects in arena locales 10 14 5 and 8	1	OF #1 in room U59_south	0	testing room ILLUMINATED (fluorescent lights ON)	Q22ILi2011	450	0	polyethylene cage (35 cm x 30 cm x 16 cm) lined with absorbent bedding material; food and water freely available	0	Lights ON 7 AM to 7 PM in housing colony room	0	Tested during subjective night/sleep cycle (lights ON)	1	Sham lesion done	0	No lesion present	QNP	1	QNP 0.5	11	55	11	11	not applicable	fell off 50 mins	1	50	Laura RAY	Q22	ILi2	Probing the neural circuit mediating sensitization and compulsive checking: role of the infralimbic (IL) cortex on expression	1	Effect of an NMDA lesion of the infralimbic ctx on expression of compulsive checking	Chronic QNP (0.5 mg/kg) in rats with a SHAM target to IL	1	Probing the neural circuit mediating sensitization and compulsive checking	1	Q22ILi2011_11_5_0271_0001224_TrackFile.csv	RAWDATA object containing the time series of x,y coordinates from rat locomotion in testing arena ID (OF #1 in room U59_south) for rat #Q22ILi2011 on trial #Q22ILi2011_11_5_0271_0001224.	00:00:55:00	1
0001225	Q22ILi2011_12_0_0283_0001225	2004-03-11 12:20:00	1	Video+Trackfile+Pathplot	1	large Open Field, 160x160 cm table surface on 60 cm high legs	1	objects in arena locales 10 14 5 and 8	1	OF #1 in room U59_south	0	testing room ILLUMINATED (fluorescent lights ON)	Q22ILi2011	447	0	polyethylene cage (35 cm x 30 cm x 16 cm) lined with absorbent bedding material; food and water freely available	0	Lights ON 7 AM to 7 PM in housing colony room	0	Tested during subjective night/sleep cycle (lights ON)	1	Sham lesion done	0	No lesion present	SAL	1	SAL 0	01	55	12	12	not applicable	not provided	0	not applicable	Laura RAY	Q22	ILi2	Probing the neural circuit mediating sensitization and compulsive checking: role of the infralimbic (IL) cortex on expression	1	Effect of an NMDA lesion of the infralimbic ctx on expression of compulsive checking	Chronic QNP (0.5 mg/kg) in rats with a SHAM target to IL	1	Probing the neural circuit mediating sensitization and compulsive checking	1	Q22ILi2011_12_0_0283_0001225_TrackFile.csv	RAWDATA object containing the time series of x,y coordinates from rat locomotion in testing arena ID (OF #1 in room U59_south) for rat #Q22ILi2011 on trial #Q22ILi2011_12_0_0283_0001225.	00:00:55:00	1
0001226	Q22ILi2011_13_5_0337_0001226	2004-03-16 12:29:00	1	Video+Trackfile+Pathplot	1	large Open Field, 160x160 cm table surface on 60 cm high legs	1	objects in arena locales 10 14 5 and 8	1	OF #1 in room U59_south	0	testing room ILLUMINATED (fluorescent lights ON)	Q22ILi2011	465	0	polyethylene cage (35 cm x 30 cm x 16 cm) lined with absorbent bedding material; food and water freely available	0	Lights ON 7 AM to 7 PM in housing colony room	0	Tested during subjective night/sleep cycle (lights ON)	1	Sham lesion done	0	No lesion present	QNP	1	QNP 0.5	12	55	13	13	not applicable	not provided	0	not applicable	Laura RAY	Q22	ILi2	Probing the neural circuit mediating sensitization and compulsive checking: role of the infralimbic (IL) cortex on expression	1	Effect of an NMDA lesion of the infralimbic ctx on expression of compulsive checking	Chronic QNP (0.5 mg/kg) in rats with a SHAM target to IL	1	Probing the neural circuit mediating sensitization and compulsive checking	1	Q22ILi2011_13_5_0337_0001226_TrackFile.csv	RAWDATA object containing the time series of x,y coordinates from rat locomotion in testing arena ID (OF #1 in room U59_south) for rat #Q22ILi2011 on trial #Q22ILi2011_13_5_0337_0001226.	00:00:55:00	1
0001227	Q22ILi2011_14_5_0349_0001227	2004-03-18 12:36:00	1	Video+Trackfile+Pathplot	1	large Open Field, 160x160 cm table surface on 60 cm high legs	2	objects in arena locales 18 22 9 and 4 (objects ROTATION 180 deg)	1	OF #1 in room U59_south	0	testing room ILLUMINATED (fluorescent lights ON)	Q22ILi2011	462	0	polyethylene cage (35 cm x 30 cm x 16 cm) lined with absorbent bedding material; food and water freely available	0	Lights ON 7 AM to 7 PM in housing colony room	0	Tested during subjective night/sleep cycle (lights ON)	1	Sham lesion done	0	No lesion present	QNP	1	QNP 0.5	13	55	14	14	not applicable	fell off 22 mins	1	22	Laura RAY	Q22	ILi2	Probing the neural circuit mediating sensitization and compulsive checking: role of the infralimbic (IL) cortex on expression	1	Effect of an NMDA lesion of the infralimbic ctx on expression of compulsive checking	Chronic QNP (0.5 mg/kg) in rats with a SHAM target to IL	1	Probing the neural circuit mediating sensitization and compulsive checking	1	Q22ILi2011_14_5_0349_0001227_TrackFile.csv	RAWDATA object containing the time series of x,y coordinates from rat locomotion in testing arena ID (OF #1 in room U59_south) for rat #Q22ILi2011 on trial #Q22ILi2011_14_5_0349_0001227.	00:00:55:00	1
0001396	Q22ILi2024_01_5_0195_0001396	2004-01-28 10:03:00	2	Trackfile+Pathplot	1	large Open Field, 160x160 cm table surface on 60 cm high legs	1	objects in arena locales 10 14 5 and 8	2	OF #2 in room U59_north	0	testing room ILLUMINATED (fluorescent lights ON)	Q22ILi2024	305	0	polyethylene cage (35 cm x 30 cm x 16 cm) lined with absorbent bedding material; food and water freely available	0	Lights ON 7 AM to 7 PM in housing colony room	0	Tested during subjective night/sleep cycle (lights ON)	0	No surgery done	0	No lesion present	QNP	1	QNP 0.5	01	55	01	01	not applicable	fell off 4 mins 2x 42 mins	3	4 42 42	Sarah HARVEY	Q22	ILi2	Probing the neural circuit mediating sensitization and compulsive checking: role of the infralimbic (IL) cortex on expression	1	Effect of an NMDA lesion of the infralimbic ctx on expression of compulsive checking	Chronic QNP (0.5 mg/kg) in rats with a SHAM target to IL	1	Probing the neural circuit mediating sensitization and compulsive checking	1	Q22ILi2024_01_5_0195_0001396_TrackFile.csv	RAWDATA object containing the time series of x,y coordinates from rat locomotion in testing arena ID (OF #2 in room U59_north) for rat #Q22ILi2024 on trial #Q22ILi2024_01_5_0195_0001396.	00:00:55:00	1
0001397	Q22ILi2024_02_5_0069_0001397	2004-01-30 09:40:00	1	Video+Trackfile+Pathplot	1	large Open Field, 160x160 cm table surface on 60 cm high legs	1	objects in arena locales 10 14 5 and 8	2	OF #2 in room U59_north	0	testing room ILLUMINATED (fluorescent lights ON)	Q22ILi2024	306	0	polyethylene cage (35 cm x 30 cm x 16 cm) lined with absorbent bedding material; food and water freely available	0	Lights ON 7 AM to 7 PM in housing colony room	0	Tested during subjective night/sleep cycle (lights ON)	0	No surgery done	0	No lesion present	QNP	1	QNP 0.5	02	55	02	02	not applicable	fell of 37 mins	1	37	Sarah HARVEY	Q22	ILi2	Probing the neural circuit mediating sensitization and compulsive checking: role of the infralimbic (IL) cortex on expression	1	Effect of an NMDA lesion of the infralimbic ctx on expression of compulsive checking	Chronic QNP (0.5 mg/kg) in rats with a SHAM target to IL	1	Probing the neural circuit mediating sensitization and compulsive checking	1	Q22ILi2024_02_5_0069_0001397_TrackFile.csv	RAWDATA object containing the time series of x,y coordinates from rat locomotion in testing arena ID (OF #2 in room U59_north) for rat #Q22ILi2024 on trial #Q22ILi2024_02_5_0069_0001397.	00:00:55:00	1
0001398	Q22ILi2024_03_5_0051_0001398	2004-02-04 09:37:00	1	Video+Trackfile+Pathplot	1	large Open Field, 160x160 cm table surface on 60 cm high legs	1	objects in arena locales 10 14 5 and 8	2	OF #2 in room U59_north	0	testing room ILLUMINATED (fluorescent lights ON)	Q22ILi2024	327	0	polyethylene cage (35 cm x 30 cm x 16 cm) lined with absorbent bedding material; food and water freely available	0	Lights ON 7 AM to 7 PM in housing colony room	0	Tested during subjective night/sleep cycle (lights ON)	0	No surgery done	0	No lesion present	QNP	1	QNP 0.5	03	55	03	03	not applicable	not provided	0	not applicable	Sarah HARVEY	Q22	ILi2	Probing the neural circuit mediating sensitization and compulsive checking: role of the infralimbic (IL) cortex on expression	1	Effect of an NMDA lesion of the infralimbic ctx on expression of compulsive checking	Chronic QNP (0.5 mg/kg) in rats with a SHAM target to IL	1	Probing the neural circuit mediating sensitization and compulsive checking	1	Q22ILi2024_03_5_0051_0001398_TrackFile.csv	RAWDATA object containing the time series of x,y coordinates from rat locomotion in testing arena ID (OF #2 in room U59_north) for rat #Q22ILi2024 on trial #Q22ILi2024_03_5_0051_0001398.	00:00:55:00	1
0001399	Q22ILi2024_04_5_0081_0001399	2004-02-06 09:47:00	1	Video+Trackfile+Pathplot	1	large Open Field, 160x160 cm table surface on 60 cm high legs	1	objects in arena locales 10 14 5 and 8	2	OF #2 in room U59_north	0	testing room ILLUMINATED (fluorescent lights ON)	Q22ILi2024	331	0	polyethylene cage (35 cm x 30 cm x 16 cm) lined with absorbent bedding material; food and water freely available	0	Lights ON 7 AM to 7 PM in housing colony room	0	Tested during subjective night/sleep cycle (lights ON)	0	No surgery done	0	No lesion present	QNP	1	QNP 0.5	04	55	04	04	not applicable	not provided	0	not applicable	Sarah HARVEY	Q22	ILi2	Probing the neural circuit mediating sensitization and compulsive checking: role of the infralimbic (IL) cortex on expression	1	Effect of an NMDA lesion of the infralimbic ctx on expression of compulsive checking	Chronic QNP (0.5 mg/kg) in rats with a SHAM target to IL	1	Probing the neural circuit mediating sensitization and compulsive checking	1	Q22ILi2024_04_5_0081_0001399_TrackFile.csv	RAWDATA object containing the time series of x,y coordinates from rat locomotion in testing arena ID (OF #2 in room U59_north) for rat #Q22ILi2024 on trial #Q22ILi2024_04_5_0081_0001399.	00:00:55:00	1
0001400	Q22ILi2024_05_5_0152_0001400	2004-02-11 09:42:00	1	Video+Trackfile+Pathplot	1	large Open Field, 160x160 cm table surface on 60 cm high legs	1	objects in arena locales 10 14 5 and 8	2	OF #2 in room U59_north	0	testing room ILLUMINATED (fluorescent lights ON)	Q22ILi2024	352	0	polyethylene cage (35 cm x 30 cm x 16 cm) lined with absorbent bedding material; food and water freely available	0	Lights ON 7 AM to 7 PM in housing colony room	0	Tested during subjective night/sleep cycle (lights ON)	0	No surgery done	0	No lesion present	QNP	1	QNP 0.5	05	55	05	05	not applicable	not provided	0	not applicable	Sarah HARVEY	Q22	ILi2	Probing the neural circuit mediating sensitization and compulsive checking: role of the infralimbic (IL) cortex on expression	1	Effect of an NMDA lesion of the infralimbic ctx on expression of compulsive checking	Chronic QNP (0.5 mg/kg) in rats with a SHAM target to IL	1	Probing the neural circuit mediating sensitization and compulsive checking	1	Q22ILi2024_05_5_0152_0001400_TrackFile.csv	RAWDATA object containing the time series of x,y coordinates from rat locomotion in testing arena ID (OF #2 in room U59_north) for rat #Q22ILi2024 on trial #Q22ILi2024_05_5_0152_0001400.	00:00:55:00	1
0001401	Q22ILi2024_06_5_0170_0001401	2004-02-13 09:47:00	1	Video+Trackfile+Pathplot	1	large Open Field, 160x160 cm table surface on 60 cm high legs	1	objects in arena locales 10 14 5 and 8	2	OF #2 in room U59_north	0	testing room ILLUMINATED (fluorescent lights ON)	Q22ILi2024	355	0	polyethylene cage (35 cm x 30 cm x 16 cm) lined with absorbent bedding material; food and water freely available	0	Lights ON 7 AM to 7 PM in housing colony room	0	Tested during subjective night/sleep cycle (lights ON)	0	No surgery done	0	No lesion present	QNP	1	QNP 0.5	06	55	06	06	not applicable	not provided	0	not applicable	Sarah HARVEY	Q22	ILi2	Probing the neural circuit mediating sensitization and compulsive checking: role of the infralimbic (IL) cortex on expression	1	Effect of an NMDA lesion of the infralimbic ctx on expression of compulsive checking	Chronic QNP (0.5 mg/kg) in rats with a SHAM target to IL	1	Probing the neural circuit mediating sensitization and compulsive checking	1	Q22ILi2024_06_5_0170_0001401_TrackFile.csv	RAWDATA object containing the time series of x,y coordinates from rat locomotion in testing arena ID (OF #2 in room U59_north) for rat #Q22ILi2024 on trial #Q22ILi2024_06_5_0170_0001401.	00:00:55:00	1
0001402	Q22ILi2024_07_5_0164_0001402	2004-02-18 09:51:00	1	Video+Trackfile+Pathplot	1	large Open Field, 160x160 cm table surface on 60 cm high legs	1	objects in arena locales 10 14 5 and 8	2	OF #2 in room U59_north	0	testing room ILLUMINATED (fluorescent lights ON)	Q22ILi2024	382	0	polyethylene cage (35 cm x 30 cm x 16 cm) lined with absorbent bedding material; food and water freely available	0	Lights ON 7 AM to 7 PM in housing colony room	0	Tested during subjective night/sleep cycle (lights ON)	0	No surgery done	0	No lesion present	QNP	1	QNP 0.5	07	55	07	07	not applicable	not provided	0	not applicable	Sarah HARVEY	Q22	ILi2	Probing the neural circuit mediating sensitization and compulsive checking: role of the infralimbic (IL) cortex on expression	1	Effect of an NMDA lesion of the infralimbic ctx on expression of compulsive checking	Chronic QNP (0.5 mg/kg) in rats with a SHAM target to IL	1	Probing the neural circuit mediating sensitization and compulsive checking	1	Q22ILi2024_07_5_0164_0001402_TrackFile.csv	RAWDATA object containing the time series of x,y coordinates from rat locomotion in testing arena ID (OF #2 in room U59_north) for rat #Q22ILi2024 on trial #Q22ILi2024_07_5_0164_0001402.	00:00:55:00	1
0001403	Q22ILi2024_08_5_0206_0001403	2004-02-20 09:41:00	1	Video+Trackfile+Pathplot	1	large Open Field, 160x160 cm table surface on 60 cm high legs	1	objects in arena locales 10 14 5 and 8	2	OF #2 in room U59_north	0	testing room ILLUMINATED (fluorescent lights ON)	Q22ILi2024	382	0	polyethylene cage (35 cm x 30 cm x 16 cm) lined with absorbent bedding material; food and water freely available	0	Lights ON 7 AM to 7 PM in housing colony room	0	Tested during subjective night/sleep cycle (lights ON)	0	No surgery done	0	No lesion present	QNP	1	QNP 0.5	08	55	08	08	not applicable	not provided	0	not applicable	Sarah HARVEY	Q22	ILi2	Probing the neural circuit mediating sensitization and compulsive checking: role of the infralimbic (IL) cortex on expression	1	Effect of an NMDA lesion of the infralimbic ctx on expression of compulsive checking	Chronic QNP (0.5 mg/kg) in rats with a SHAM target to IL	1	Probing the neural circuit mediating sensitization and compulsive checking	1	Q22ILi2024_08_5_0206_0001403_TrackFile.csv	RAWDATA object containing the time series of x,y coordinates from rat locomotion in testing arena ID (OF #2 in room U59_north) for rat #Q22ILi2024 on trial #Q22ILi2024_08_5_0206_0001403.	00:00:55:00	1
0001404	Q22ILi2024_09_5_0244_0001404	2004-02-25 09:58:00	1	Video+Trackfile+Pathplot	1	large Open Field, 160x160 cm table surface on 60 cm high legs	1	objects in arena locales 10 14 5 and 8	2	OF #2 in room U59_north	0	testing room ILLUMINATED (fluorescent lights ON)	Q22ILi2024	411	0	polyethylene cage (35 cm x 30 cm x 16 cm) lined with absorbent bedding material; food and water freely available	0	Lights ON 7 AM to 7 PM in housing colony room	0	Tested during subjective night/sleep cycle (lights ON)	0	No surgery done	0	No lesion present	QNP	1	QNP 0.5	09	55	09	09	not applicable	fell off 20 mins	1	20	Sarah HARVEY	Q22	ILi2	Probing the neural circuit mediating sensitization and compulsive checking: role of the infralimbic (IL) cortex on expression	1	Effect of an NMDA lesion of the infralimbic ctx on expression of compulsive checking	Chronic QNP (0.5 mg/kg) in rats with a SHAM target to IL	1	Probing the neural circuit mediating sensitization and compulsive checking	1	Q22ILi2024_09_5_0244_0001404_TrackFile.csv	RAWDATA object containing the time series of x,y coordinates from rat locomotion in testing arena ID (OF #2 in room U59_north) for rat #Q22ILi2024 on trial #Q22ILi2024_09_5_0244_0001404.	00:00:55:00	1
0001405	Q22ILi2024_10_5_0008_0001405	2004-02-27 09:38:00	1	Video+Trackfile+Pathplot	1	large Open Field, 160x160 cm table surface on 60 cm high legs	1	objects in arena locales 10 14 5 and 8	2	OF #2 in room U59_north	0	testing room ILLUMINATED (fluorescent lights ON)	Q22ILi2024	408	0	polyethylene cage (35 cm x 30 cm x 16 cm) lined with absorbent bedding material; food and water freely available	0	Lights ON 7 AM to 7 PM in housing colony room	0	Tested during subjective night/sleep cycle (lights ON)	0	No surgery done	0	No lesion present	QNP	1	QNP 0.5	10	55	10	10	not applicable	not provided	0	not applicable	Sarah HARVEY	Q22	ILi2	Probing the neural circuit mediating sensitization and compulsive checking: role of the infralimbic (IL) cortex on expression	1	Effect of an NMDA lesion of the infralimbic ctx on expression of compulsive checking	Chronic QNP (0.5 mg/kg) in rats with a SHAM target to IL	1	Probing the neural circuit mediating sensitization and compulsive checking	1	Q22ILi2024_10_5_0008_0001405_TrackFile.csv	RAWDATA object containing the time series of x,y coordinates from rat locomotion in testing arena ID (OF #2 in room U59_north) for rat #Q22ILi2024 on trial #Q22ILi2024_10_5_0008_0001405.	00:00:55:00	1
0001406	Q22ILi2024_11_5_0259_0001406	2004-03-10 10:11:00	1	Video+Trackfile+Pathplot	1	large Open Field, 160x160 cm table surface on 60 cm high legs	1	objects in arena locales 10 14 5 and 8	2	OF #2 in room U59_north	0	testing room ILLUMINATED (fluorescent lights ON)	Q22ILi2024	469	0	polyethylene cage (35 cm x 30 cm x 16 cm) lined with absorbent bedding material; food and water freely available	0	Lights ON 7 AM to 7 PM in housing colony room	0	Tested during subjective night/sleep cycle (lights ON)	1	Sham lesion done	0	No lesion present	QNP	1	QNP 0.5	11	55	11	11	not applicable	fell off 23 mins	1	23	Sarah HARVEY	Q22	ILi2	Probing the neural circuit mediating sensitization and compulsive checking: role of the infralimbic (IL) cortex on expression	1	Effect of an NMDA lesion of the infralimbic ctx on expression of compulsive checking	Chronic QNP (0.5 mg/kg) in rats with a SHAM target to IL	1	Probing the neural circuit mediating sensitization and compulsive checking	1	Q22ILi2024_11_5_0259_0001406_TrackFile.csv	RAWDATA object containing the time series of x,y coordinates from rat locomotion in testing arena ID (OF #2 in room U59_north) for rat #Q22ILi2024 on trial #Q22ILi2024_11_5_0259_0001406.	00:00:55:00	1
0001407	Q22ILi2024_12_0_0299_0001407	2004-03-12 09:47:00	1	Video+Trackfile+Pathplot	1	large Open Field, 160x160 cm table surface on 60 cm high legs	1	objects in arena locales 10 14 5 and 8	2	OF #2 in room U59_north	0	testing room ILLUMINATED (fluorescent lights ON)	Q22ILi2024	433	0	polyethylene cage (35 cm x 30 cm x 16 cm) lined with absorbent bedding material; food and water freely available	0	Lights ON 7 AM to 7 PM in housing colony room	0	Tested during subjective night/sleep cycle (lights ON)	1	Sham lesion done	0	No lesion present	SAL	1	SAL 0	01	55	12	12	not applicable	not provided	0	not applicable	Sarah HARVEY	Q22	ILi2	Probing the neural circuit mediating sensitization and compulsive checking: role of the infralimbic (IL) cortex on expression	1	Effect of an NMDA lesion of the infralimbic ctx on expression of compulsive checking	Chronic QNP (0.5 mg/kg) in rats with a SHAM target to IL	1	Probing the neural circuit mediating sensitization and compulsive checking	1	Q22ILi2024_12_0_0299_0001407_TrackFile.csv	RAWDATA object containing the time series of x,y coordinates from rat locomotion in testing arena ID (OF #2 in room U59_north) for rat #Q22ILi2024 on trial #Q22ILi2024_12_0_0299_0001407.	00:00:55:00	1
0001408	Q22ILi2024_13_5_0311_0001408	2004-03-17 09:47:00	1	Video+Trackfile+Pathplot	1	large Open Field, 160x160 cm table surface on 60 cm high legs	1	objects in arena locales 10 14 5 and 8	2	OF #2 in room U59_north	0	testing room ILLUMINATED (fluorescent lights ON)	Q22ILi2024	446	0	polyethylene cage (35 cm x 30 cm x 16 cm) lined with absorbent bedding material; food and water freely available	0	Lights ON 7 AM to 7 PM in housing colony room	0	Tested during subjective night/sleep cycle (lights ON)	1	Sham lesion done	0	No lesion present	QNP	1	QNP 0.5	12	55	13	13	not applicable	not provided	0	not applicable	Sarah HARVEY	Q22	ILi2	Probing the neural circuit mediating sensitization and compulsive checking: role of the infralimbic (IL) cortex on expression	1	Effect of an NMDA lesion of the infralimbic ctx on expression of compulsive checking	Chronic QNP (0.5 mg/kg) in rats with a SHAM target to IL	1	Probing the neural circuit mediating sensitization and compulsive checking	1	Q22ILi2024_13_5_0311_0001408_TrackFile.csv	RAWDATA object containing the time series of x,y coordinates from rat locomotion in testing arena ID (OF #2 in room U59_north) for rat #Q22ILi2024 on trial #Q22ILi2024_13_5_0311_0001408.	00:00:55:00	1
0001409	Q22ILi2024_14_5_0323_0001409	2004-03-19 10:15:00	1	Video+Trackfile+Pathplot	1	large Open Field, 160x160 cm table surface on 60 cm high legs	2	objects in arena locales 18 22 9 and 4 (objects ROTATION 180 deg)	2	OF #2 in room U59_north	0	testing room ILLUMINATED (fluorescent lights ON)	Q22ILi2024	506	0	polyethylene cage (35 cm x 30 cm x 16 cm) lined with absorbent bedding material; food and water freely available	0	Lights ON 7 AM to 7 PM in housing colony room	0	Tested during subjective night/sleep cycle (lights ON)	1	Sham lesion done	0	No lesion present	QNP	1	QNP 0.5	13	55	14	14	not applicable	not provided	0	not applicable	Sarah HARVEY	Q22	ILi2	Probing the neural circuit mediating sensitization and compulsive checking: role of the infralimbic (IL) cortex on expression	1	Effect of an NMDA lesion of the infralimbic ctx on expression of compulsive checking	Chronic QNP (0.5 mg/kg) in rats with a SHAM target to IL	1	Probing the neural circuit mediating sensitization and compulsive checking	1	Q22ILi2024_14_5_0323_0001409_TrackFile.csv	RAWDATA object containing the time series of x,y coordinates from rat locomotion in testing arena ID (OF #2 in room U59_north) for rat #Q22ILi2024 on trial #Q22ILi2024_14_5_0323_0001409.	00:00:55:00	1
0001423	Q22ILi2026_01_5_0014_0001423	2004-05-18 09:21:00	1	Video+Trackfile+Pathplot	1	large Open Field, 160x160 cm table surface on 60 cm high legs	1	objects in arena locales 10 14 5 and 8	2	OF #2 in room U59_north	0	testing room ILLUMINATED (fluorescent lights ON)	Q22ILi2026	305	0	polyethylene cage (35 cm x 30 cm x 16 cm) lined with absorbent bedding material; food and water freely available	0	Lights ON 7 AM to 7 PM in housing colony room	0	Tested during subjective night/sleep cycle (lights ON)	0	No surgery done	0	No lesion present	QNP	1	QNP 0.5	01	55	01	01	not applicable	fell off 51 mins	1	51	Sarah HARVEY	Q22	ILi2	Probing the neural circuit mediating sensitization and compulsive checking: role of the infralimbic (IL) cortex on expression	1	Effect of an NMDA lesion of the infralimbic ctx on expression of compulsive checking	Chronic QNP (0.5 mg/kg) in rats with a SHAM target to IL	1	Probing the neural circuit mediating sensitization and compulsive checking	1	Q22ILi2026_01_5_0014_0001423_TrackFile.csv	RAWDATA object containing the time series of x,y coordinates from rat locomotion in testing arena ID (OF #2 in room U59_north) for rat #Q22ILi2026 on trial #Q22ILi2026_01_5_0014_0001423.	00:00:55:00	1
0001424	Q22ILi2026_02_5_0015_0001424	2004-05-20 10:21:00	1	Video+Trackfile+Pathplot	1	large Open Field, 160x160 cm table surface on 60 cm high legs	1	objects in arena locales 10 14 5 and 8	2	OF #2 in room U59_north	0	testing room ILLUMINATED (fluorescent lights ON)	Q22ILi2026	318	0	polyethylene cage (35 cm x 30 cm x 16 cm) lined with absorbent bedding material; food and water freely available	0	Lights ON 7 AM to 7 PM in housing colony room	0	Tested during subjective night/sleep cycle (lights ON)	0	No surgery done	0	No lesion present	QNP	1	QNP 0.5	02	55	02	02	not applicable	not provided	0	not applicable	Sarah HARVEY	Q22	ILi2	Probing the neural circuit mediating sensitization and compulsive checking: role of the infralimbic (IL) cortex on expression	1	Effect of an NMDA lesion of the infralimbic ctx on expression of compulsive checking	Chronic QNP (0.5 mg/kg) in rats with a SHAM target to IL	1	Probing the neural circuit mediating sensitization and compulsive checking	1	Q22ILi2026_02_5_0015_0001424_TrackFile.csv	RAWDATA object containing the time series of x,y coordinates from rat locomotion in testing arena ID (OF #2 in room U59_north) for rat #Q22ILi2026 on trial #Q22ILi2026_02_5_0015_0001424.	00:00:55:00	1
0001425	Q22ILi2026_03_5_0016_0001425	2004-05-25 09:01:00	1	Video+Trackfile+Pathplot	1	large Open Field, 160x160 cm table surface on 60 cm high legs	1	objects in arena locales 10 14 5 and 8	2	OF #2 in room U59_north	0	testing room ILLUMINATED (fluorescent lights ON)	Q22ILi2026	358	0	polyethylene cage (35 cm x 30 cm x 16 cm) lined with absorbent bedding material; food and water freely available	0	Lights ON 7 AM to 7 PM in housing colony room	0	Tested during subjective night/sleep cycle (lights ON)	0	No surgery done	0	No lesion present	QNP	1	QNP 0.5	03	55	03	03	not applicable	fell off 34 mins 35 mins	2	34 35	Sarah HARVEY	Q22	ILi2	Probing the neural circuit mediating sensitization and compulsive checking: role of the infralimbic (IL) cortex on expression	1	Effect of an NMDA lesion of the infralimbic ctx on expression of compulsive checking	Chronic QNP (0.5 mg/kg) in rats with a SHAM target to IL	1	Probing the neural circuit mediating sensitization and compulsive checking	1	Q22ILi2026_03_5_0016_0001425_TrackFile.csv	RAWDATA object containing the time series of x,y coordinates from rat locomotion in testing arena ID (OF #2 in room U59_north) for rat #Q22ILi2026 on trial #Q22ILi2026_03_5_0016_0001425.	00:00:55:00	1
0001426	Q22ILi2026_04_5_0017_0001426	2004-05-27 09:31:00	1	Video+Trackfile+Pathplot	1	large Open Field, 160x160 cm table surface on 60 cm high legs	1	objects in arena locales 10 14 5 and 8	2	OF #2 in room U59_north	0	testing room ILLUMINATED (fluorescent lights ON)	Q22ILi2026	358	0	polyethylene cage (35 cm x 30 cm x 16 cm) lined with absorbent bedding material; food and water freely available	0	Lights ON 7 AM to 7 PM in housing colony room	0	Tested during subjective night/sleep cycle (lights ON)	0	No surgery done	0	No lesion present	QNP	1	QNP 0.5	04	55	04	04	not applicable	not provided	0	not applicable	Sarah HARVEY	Q22	ILi2	Probing the neural circuit mediating sensitization and compulsive checking: role of the infralimbic (IL) cortex on expression	1	Effect of an NMDA lesion of the infralimbic ctx on expression of compulsive checking	Chronic QNP (0.5 mg/kg) in rats with a SHAM target to IL	1	Probing the neural circuit mediating sensitization and compulsive checking	1	Q22ILi2026_04_5_0017_0001426_TrackFile.csv	RAWDATA object containing the time series of x,y coordinates from rat locomotion in testing arena ID (OF #2 in room U59_north) for rat #Q22ILi2026 on trial #Q22ILi2026_04_5_0017_0001426.	00:00:55:00	1
0001427	Q22ILi2026_05_5_0019_0001427	2004-06-01 09:51:00	1	Video+Trackfile+Pathplot	1	large Open Field, 160x160 cm table surface on 60 cm high legs	1	objects in arena locales 10 14 5 and 8	2	OF #2 in room U59_north	0	testing room ILLUMINATED (fluorescent lights ON)	Q22ILi2026	383	0	polyethylene cage (35 cm x 30 cm x 16 cm) lined with absorbent bedding material; food and water freely available	0	Lights ON 7 AM to 7 PM in housing colony room	0	Tested during subjective night/sleep cycle (lights ON)	0	No surgery done	0	No lesion present	QNP	1	QNP 0.5	05	55	05	05	not applicable	not provided	0	not applicable	Sarah HARVEY	Q22	ILi2	Probing the neural circuit mediating sensitization and compulsive checking: role of the infralimbic (IL) cortex on expression	1	Effect of an NMDA lesion of the infralimbic ctx on expression of compulsive checking	Chronic QNP (0.5 mg/kg) in rats with a SHAM target to IL	1	Probing the neural circuit mediating sensitization and compulsive checking	1	Q22ILi2026_05_5_0019_0001427_TrackFile.csv	RAWDATA object containing the time series of x,y coordinates from rat locomotion in testing arena ID (OF #2 in room U59_north) for rat #Q22ILi2026 on trial #Q22ILi2026_05_5_0019_0001427.	00:00:55:00	1
0001428	Q22ILi2026_06_5_0020_0001428	2004-06-03 10:34:00	2	Trackfile+Pathplot	1	large Open Field, 160x160 cm table surface on 60 cm high legs	1	objects in arena locales 10 14 5 and 8	2	OF #2 in room U59_north	0	testing room ILLUMINATED (fluorescent lights ON)	Q22ILi2026	394	0	polyethylene cage (35 cm x 30 cm x 16 cm) lined with absorbent bedding material; food and water freely available	0	Lights ON 7 AM to 7 PM in housing colony room	0	Tested during subjective night/sleep cycle (lights ON)	0	No surgery done	0	No lesion present	QNP	1	QNP 0.5	06	55	06	06	not applicable	not provided	0	not applicable	Sarah HARVEY	Q22	ILi2	Probing the neural circuit mediating sensitization and compulsive checking: role of the infralimbic (IL) cortex on expression	1	Effect of an NMDA lesion of the infralimbic ctx on expression of compulsive checking	Chronic QNP (0.5 mg/kg) in rats with a SHAM target to IL	1	Probing the neural circuit mediating sensitization and compulsive checking	1	Q22ILi2026_06_5_0020_0001428_TrackFile.csv	RAWDATA object containing the time series of x,y coordinates from rat locomotion in testing arena ID (OF #2 in room U59_north) for rat #Q22ILi2026 on trial #Q22ILi2026_06_5_0020_0001428.	00:00:55:00	1
0001429	Q22ILi2026_07_5_0021_0001429	2004-06-08 09:01:00	1	Video+Trackfile+Pathplot	1	large Open Field, 160x160 cm table surface on 60 cm high legs	1	objects in arena locales 10 14 5 and 8	2	OF #2 in room U59_north	0	testing room ILLUMINATED (fluorescent lights ON)	Q22ILi2026	419	0	polyethylene cage (35 cm x 30 cm x 16 cm) lined with absorbent bedding material; food and water freely available	0	Lights ON 7 AM to 7 PM in housing colony room	0	Tested during subjective night/sleep cycle (lights ON)	0	No surgery done	0	No lesion present	QNP	1	QNP 0.5	07	55	07	07	not applicable	not provided	0	not applicable	Sarah HARVEY	Q22	ILi2	Probing the neural circuit mediating sensitization and compulsive checking: role of the infralimbic (IL) cortex on expression	1	Effect of an NMDA lesion of the infralimbic ctx on expression of compulsive checking	Chronic QNP (0.5 mg/kg) in rats with a SHAM target to IL	1	Probing the neural circuit mediating sensitization and compulsive checking	1	Q22ILi2026_07_5_0021_0001429_TrackFile.csv	RAWDATA object containing the time series of x,y coordinates from rat locomotion in testing arena ID (OF #2 in room U59_north) for rat #Q22ILi2026 on trial #Q22ILi2026_07_5_0021_0001429.	00:00:55:00	1
0001430	Q22ILi2026_08_5_0022_0001430	2004-06-10 09:42:00	1	Video+Trackfile+Pathplot	1	large Open Field, 160x160 cm table surface on 60 cm high legs	1	objects in arena locales 10 14 5 and 8	2	OF #2 in room U59_north	0	testing room ILLUMINATED (fluorescent lights ON)	Q22ILi2026	416	0	polyethylene cage (35 cm x 30 cm x 16 cm) lined with absorbent bedding material; food and water freely available	0	Lights ON 7 AM to 7 PM in housing colony room	0	Tested during subjective night/sleep cycle (lights ON)	0	No surgery done	0	No lesion present	QNP	1	QNP 0.5	08	55	08	08	not applicable	not provided	0	not applicable	Sarah HARVEY	Q22	ILi2	Probing the neural circuit mediating sensitization and compulsive checking: role of the infralimbic (IL) cortex on expression	1	Effect of an NMDA lesion of the infralimbic ctx on expression of compulsive checking	Chronic QNP (0.5 mg/kg) in rats with a SHAM target to IL	1	Probing the neural circuit mediating sensitization and compulsive checking	1	Q22ILi2026_08_5_0022_0001430_TrackFile.csv	RAWDATA object containing the time series of x,y coordinates from rat locomotion in testing arena ID (OF #2 in room U59_north) for rat #Q22ILi2026 on trial #Q22ILi2026_08_5_0022_0001430.	00:00:55:00	1
0001431	Q22ILi2026_09_5_0018_0001431	2004-06-29 11:21:00	1	Video+Trackfile+Pathplot	1	large Open Field, 160x160 cm table surface on 60 cm high legs	1	objects in arena locales 10 14 5 and 8	2	OF #2 in room U59_north	0	testing room ILLUMINATED (fluorescent lights ON)	Q22ILi2026	490	0	polyethylene cage (35 cm x 30 cm x 16 cm) lined with absorbent bedding material; food and water freely available	0	Lights ON 7 AM to 7 PM in housing colony room	0	Tested during subjective night/sleep cycle (lights ON)	1	Sham lesion done	0	No lesion present	QNP	1	QNP 0.5	09	55	09	09	not applicable	not provided	0	not applicable	Sarah HARVEY	Q22	ILi2	Probing the neural circuit mediating sensitization and compulsive checking: role of the infralimbic (IL) cortex on expression	1	Effect of an NMDA lesion of the infralimbic ctx on expression of compulsive checking	Chronic QNP (0.5 mg/kg) in rats with a SHAM target to IL	1	Probing the neural circuit mediating sensitization and compulsive checking	1	Q22ILi2026_09_5_0018_0001431_TrackFile.csv	RAWDATA object containing the time series of x,y coordinates from rat locomotion in testing arena ID (OF #2 in room U59_north) for rat #Q22ILi2026 on trial #Q22ILi2026_09_5_0018_0001431.	00:00:55:00	1
0001432	Q22ILi2026_10_5_0023_0001432	2004-07-01 10:51:00	1	Video+Trackfile+Pathplot	1	large Open Field, 160x160 cm table surface on 60 cm high legs	1	objects in arena locales 10 14 5 and 8	2	OF #2 in room U59_north	0	testing room ILLUMINATED (fluorescent lights ON)	Q22ILi2026	492	0	polyethylene cage (35 cm x 30 cm x 16 cm) lined with absorbent bedding material; food and water freely available	0	Lights ON 7 AM to 7 PM in housing colony room	0	Tested during subjective night/sleep cycle (lights ON)	1	Sham lesion done	0	No lesion present	QNP	1	QNP 0.5	10	55	10	10	not applicable	not provided	0	not applicable	Sarah HARVEY	Q22	ILi2	Probing the neural circuit mediating sensitization and compulsive checking: role of the infralimbic (IL) cortex on expression	1	Effect of an NMDA lesion of the infralimbic ctx on expression of compulsive checking	Chronic QNP (0.5 mg/kg) in rats with a SHAM target to IL	1	Probing the neural circuit mediating sensitization and compulsive checking	1	Q22ILi2026_10_5_0023_0001432_TrackFile.csv	RAWDATA object containing the time series of x,y coordinates from rat locomotion in testing arena ID (OF #2 in room U59_north) for rat #Q22ILi2026 on trial #Q22ILi2026_10_5_0023_0001432.	00:00:55:00	1
0001433	Q22ILi2026_11_0_0026_0001433	2004-07-06 12:21:00	1	Video+Trackfile+Pathplot	1	large Open Field, 160x160 cm table surface on 60 cm high legs	1	objects in arena locales 10 14 5 and 8	2	OF #2 in room U59_north	0	testing room ILLUMINATED (fluorescent lights ON)	Q22ILi2026	498	0	polyethylene cage (35 cm x 30 cm x 16 cm) lined with absorbent bedding material; food and water freely available	0	Lights ON 7 AM to 7 PM in housing colony room	0	Tested during subjective night/sleep cycle (lights ON)	1	Sham lesion done	0	No lesion present	SAL	1	SAL 0	01	55	11	11	not applicable	not provided	0	not applicable	Sarah HARVEY	Q22	ILi2	Probing the neural circuit mediating sensitization and compulsive checking: role of the infralimbic (IL) cortex on expression	1	Effect of an NMDA lesion of the infralimbic ctx on expression of compulsive checking	Chronic QNP (0.5 mg/kg) in rats with a SHAM target to IL	1	Probing the neural circuit mediating sensitization and compulsive checking	1	Q22ILi2026_11_0_0026_0001433_TrackFile.csv	RAWDATA object containing the time series of x,y coordinates from rat locomotion in testing arena ID (OF #2 in room U59_north) for rat #Q22ILi2026 on trial #Q22ILi2026_11_0_0026_0001433.	00:00:55:00	1
0001434	Q22ILi2026_12_5_0024_0001434	2004-07-08 10:01:00	2	Trackfile+Pathplot	1	large Open Field, 160x160 cm table surface on 60 cm high legs	1	objects in arena locales 10 14 5 and 8	2	OF #2 in room U59_north	0	testing room ILLUMINATED (fluorescent lights ON)	Q22ILi2026	504	0	polyethylene cage (35 cm x 30 cm x 16 cm) lined with absorbent bedding material; food and water freely available	0	Lights ON 7 AM to 7 PM in housing colony room	0	Tested during subjective night/sleep cycle (lights ON)	1	Sham lesion done	0	No lesion present	QNP	1	QNP 0.5	11	55	12	12	not applicable	fell off 20 mins	1	20	Sarah HARVEY	Q22	ILi2	Probing the neural circuit mediating sensitization and compulsive checking: role of the infralimbic (IL) cortex on expression	1	Effect of an NMDA lesion of the infralimbic ctx on expression of compulsive checking	Chronic QNP (0.5 mg/kg) in rats with a SHAM target to IL	1	Probing the neural circuit mediating sensitization and compulsive checking	1	Q22ILi2026_12_5_0024_0001434_TrackFile.csv	RAWDATA object containing the time series of x,y coordinates from rat locomotion in testing arena ID (OF #2 in room U59_north) for rat #Q22ILi2026 on trial #Q22ILi2026_12_5_0024_0001434.	00:00:55:00	1
0001435	Q22ILi2026_13_5_0025_0001435	2004-07-13 10:09:00	2	Trackfile+Pathplot	1	large Open Field, 160x160 cm table surface on 60 cm high legs	2	objects in arena locales 18 22 9 and 4 (objects ROTATION 180 deg)	2	OF #2 in room U59_north	0	testing room ILLUMINATED (fluorescent lights ON)	Q22ILi2026	512	0	polyethylene cage (35 cm x 30 cm x 16 cm) lined with absorbent bedding material; food and water freely available	0	Lights ON 7 AM to 7 PM in housing colony room	0	Tested during subjective night/sleep cycle (lights ON)	1	Sham lesion done	0	No lesion present	QNP	1	QNP 0.5	12	55	13	13	not applicable	fell off 14 mins	1	14	Sarah HARVEY	Q22	ILi2	Probing the neural circuit mediating sensitization and compulsive checking: role of the infralimbic (IL) cortex on expression	1	Effect of an NMDA lesion of the infralimbic ctx on expression of compulsive checking	Chronic QNP (0.5 mg/kg) in rats with a SHAM target to IL	1	Probing the neural circuit mediating sensitization and compulsive checking	1	Q22ILi2026_13_5_0025_0001435_TrackFile.csv	RAWDATA object containing the time series of x,y coordinates from rat locomotion in testing arena ID (OF #2 in room U59_north) for rat #Q22ILi2026 on trial #Q22ILi2026_13_5_0025_0001435.	00:00:55:00	1
0001475	Q22ILi2030_01_5_0066_0001475	2004-05-19 10:30:00	1	Video+Trackfile+Pathplot	1	large Open Field, 160x160 cm table surface on 60 cm high legs	1	objects in arena locales 10 14 5 and 8	1	OF #1 in room U59_south	0	testing room ILLUMINATED (fluorescent lights ON)	Q22ILi2030	295	0	polyethylene cage (35 cm x 30 cm x 16 cm) lined with absorbent bedding material; food and water freely available	0	Lights ON 7 AM to 7 PM in housing colony room	0	Tested during subjective night/sleep cycle (lights ON)	0	No surgery done	0	No lesion present	QNP	1	QNP 0.5	01	55	01	01	not applicable	not provided	0	not applicable	Sarah HARVEY	Q22	ILi2	Probing the neural circuit mediating sensitization and compulsive checking: role of the infralimbic (IL) cortex on expression	1	Effect of an NMDA lesion of the infralimbic ctx on expression of compulsive checking	Chronic QNP (0.5 mg/kg) in rats with a SHAM target to IL	1	Probing the neural circuit mediating sensitization and compulsive checking	1	Q22ILi2030_01_5_0066_0001475_TrackFile.csv	RAWDATA object containing the time series of x,y coordinates from rat locomotion in testing arena ID (OF #1 in room U59_south) for rat #Q22ILi2030 on trial #Q22ILi2030_01_5_0066_0001475.	00:00:55:00	1
0001476	Q22ILi2030_02_5_0067_0001476	2004-05-21 10:59:00	1	Video+Trackfile+Pathplot	1	large Open Field, 160x160 cm table surface on 60 cm high legs	1	objects in arena locales 10 14 5 and 8	1	OF #1 in room U59_south	0	testing room ILLUMINATED (fluorescent lights ON)	Q22ILi2030	286	0	polyethylene cage (35 cm x 30 cm x 16 cm) lined with absorbent bedding material; food and water freely available	0	Lights ON 7 AM to 7 PM in housing colony room	0	Tested during subjective night/sleep cycle (lights ON)	0	No surgery done	0	No lesion present	QNP	1	QNP 0.5	02	55	02	02	not applicable	not provided	0	not applicable	Sarah HARVEY	Q22	ILi2	Probing the neural circuit mediating sensitization and compulsive checking: role of the infralimbic (IL) cortex on expression	1	Effect of an NMDA lesion of the infralimbic ctx on expression of compulsive checking	Chronic QNP (0.5 mg/kg) in rats with a SHAM target to IL	1	Probing the neural circuit mediating sensitization and compulsive checking	1	Q22ILi2030_02_5_0067_0001476_TrackFile.csv	RAWDATA object containing the time series of x,y coordinates from rat locomotion in testing arena ID (OF #1 in room U59_south) for rat #Q22ILi2030 on trial #Q22ILi2030_02_5_0067_0001476.	00:00:55:00	1
0001477	Q22ILi2030_03_5_0068_0001477	2004-05-26 10:45:00	1	Video+Trackfile+Pathplot	1	large Open Field, 160x160 cm table surface on 60 cm high legs	1	objects in arena locales 10 14 5 and 8	1	OF #1 in room U59_south	0	testing room ILLUMINATED (fluorescent lights ON)	Q22ILi2030	311	0	polyethylene cage (35 cm x 30 cm x 16 cm) lined with absorbent bedding material; food and water freely available	0	Lights ON 7 AM to 7 PM in housing colony room	0	Tested during subjective night/sleep cycle (lights ON)	0	No surgery done	0	No lesion present	QNP	1	QNP 0.5	03	55	03	03	not applicable	not provided	0	not applicable	Sarah HARVEY	Q22	ILi2	Probing the neural circuit mediating sensitization and compulsive checking: role of the infralimbic (IL) cortex on expression	1	Effect of an NMDA lesion of the infralimbic ctx on expression of compulsive checking	Chronic QNP (0.5 mg/kg) in rats with a SHAM target to IL	1	Probing the neural circuit mediating sensitization and compulsive checking	1	Q22ILi2030_03_5_0068_0001477_TrackFile.csv	RAWDATA object containing the time series of x,y coordinates from rat locomotion in testing arena ID (OF #1 in room U59_south) for rat #Q22ILi2030 on trial #Q22ILi2030_03_5_0068_0001477.	00:00:55:00	1
0001478	Q22ILi2030_04_5_0069_0001478	2004-05-28 10:30:00	1	Video+Trackfile+Pathplot	1	large Open Field, 160x160 cm table surface on 60 cm high legs	1	objects in arena locales 10 14 5 and 8	1	OF #1 in room U59_south	0	testing room ILLUMINATED (fluorescent lights ON)	Q22ILi2030	319	0	polyethylene cage (35 cm x 30 cm x 16 cm) lined with absorbent bedding material; food and water freely available	0	Lights ON 7 AM to 7 PM in housing colony room	0	Tested during subjective night/sleep cycle (lights ON)	0	No surgery done	0	No lesion present	QNP	1	QNP 0.5	04	55	04	04	not applicable	not provided	0	not applicable	Sarah HARVEY	Q22	ILi2	Probing the neural circuit mediating sensitization and compulsive checking: role of the infralimbic (IL) cortex on expression	1	Effect of an NMDA lesion of the infralimbic ctx on expression of compulsive checking	Chronic QNP (0.5 mg/kg) in rats with a SHAM target to IL	1	Probing the neural circuit mediating sensitization and compulsive checking	1	Q22ILi2030_04_5_0069_0001478_TrackFile.csv	RAWDATA object containing the time series of x,y coordinates from rat locomotion in testing arena ID (OF #1 in room U59_south) for rat #Q22ILi2030 on trial #Q22ILi2030_04_5_0069_0001478.	00:00:55:00	1
0001479	Q22ILi2030_05_5_0076_0001479	2004-06-02 10:20:00	1	Video+Trackfile+Pathplot	1	large Open Field, 160x160 cm table surface on 60 cm high legs	1	objects in arena locales 10 14 5 and 8	1	OF #1 in room U59_south	0	testing room ILLUMINATED (fluorescent lights ON)	Q22ILi2030	369	0	polyethylene cage (35 cm x 30 cm x 16 cm) lined with absorbent bedding material; food and water freely available	0	Lights ON 7 AM to 7 PM in housing colony room	0	Tested during subjective night/sleep cycle (lights ON)	0	No surgery done	0	No lesion present	QNP	1	QNP 0.5	05	55	05	05	not applicable	not provided	0	not applicable	Sarah HARVEY	Q22	ILi2	Probing the neural circuit mediating sensitization and compulsive checking: role of the infralimbic (IL) cortex on expression	1	Effect of an NMDA lesion of the infralimbic ctx on expression of compulsive checking	Chronic QNP (0.5 mg/kg) in rats with a SHAM target to IL	1	Probing the neural circuit mediating sensitization and compulsive checking	1	Q22ILi2030_05_5_0076_0001479_TrackFile.csv	RAWDATA object containing the time series of x,y coordinates from rat locomotion in testing arena ID (OF #1 in room U59_south) for rat #Q22ILi2030 on trial #Q22ILi2030_05_5_0076_0001479.	00:00:55:00	1
0001480	Q22ILi2030_06_0_0070_0001480	2004-06-04 08:43:00	1	Video+Trackfile+Pathplot	1	large Open Field, 160x160 cm table surface on 60 cm high legs	1	objects in arena locales 10 14 5 and 8	1	OF #1 in room U59_south	0	testing room ILLUMINATED (fluorescent lights ON)	Q22ILi2030	381	0	polyethylene cage (35 cm x 30 cm x 16 cm) lined with absorbent bedding material; food and water freely available	0	Lights ON 7 AM to 7 PM in housing colony room	0	Tested during subjective night/sleep cycle (lights ON)	0	No surgery done	0	No lesion present	QNP	1	QNP 0.5	06	55	06	06	not applicable	not provided	0	not applicable	Sarah HARVEY	Q22	ILi2	Probing the neural circuit mediating sensitization and compulsive checking: role of the infralimbic (IL) cortex on expression	1	Effect of an NMDA lesion of the infralimbic ctx on expression of compulsive checking	Chronic QNP (0.5 mg/kg) in rats with a SHAM target to IL	1	Probing the neural circuit mediating sensitization and compulsive checking	1	Q22ILi2030_06_0_0070_0001480_TrackFile.csv	RAWDATA object containing the time series of x,y coordinates from rat locomotion in testing arena ID (OF #1 in room U59_south) for rat #Q22ILi2030 on trial #Q22ILi2030_06_0_0070_0001480.	00:00:55:00	1
0001481	Q22ILi2030_07_5_0071_0001481	2004-06-09 10:25:00	1	Video+Trackfile+Pathplot	1	large Open Field, 160x160 cm table surface on 60 cm high legs	1	objects in arena locales 10 14 5 and 8	1	OF #1 in room U59_south	0	testing room ILLUMINATED (fluorescent lights ON)	Q22ILi2030	380	0	polyethylene cage (35 cm x 30 cm x 16 cm) lined with absorbent bedding material; food and water freely available	0	Lights ON 7 AM to 7 PM in housing colony room	0	Tested during subjective night/sleep cycle (lights ON)	0	No surgery done	0	No lesion present	QNP	1	QNP 0.5	07	55	07	07	not applicable	not provided	0	not applicable	Sarah HARVEY	Q22	ILi2	Probing the neural circuit mediating sensitization and compulsive checking: role of the infralimbic (IL) cortex on expression	1	Effect of an NMDA lesion of the infralimbic ctx on expression of compulsive checking	Chronic QNP (0.5 mg/kg) in rats with a SHAM target to IL	1	Probing the neural circuit mediating sensitization and compulsive checking	1	Q22ILi2030_07_5_0071_0001481_TrackFile.csv	RAWDATA object containing the time series of x,y coordinates from rat locomotion in testing arena ID (OF #1 in room U59_south) for rat #Q22ILi2030 on trial #Q22ILi2030_07_5_0071_0001481.	00:00:55:00	1
0001482	Q22ILi2030_08_5_0072_0001482	2004-06-11 09:45:00	1	Video+Trackfile+Pathplot	1	large Open Field, 160x160 cm table surface on 60 cm high legs	1	objects in arena locales 10 14 5 and 8	1	OF #1 in room U59_south	0	testing room ILLUMINATED (fluorescent lights ON)	Q22ILi2030	392	0	polyethylene cage (35 cm x 30 cm x 16 cm) lined with absorbent bedding material; food and water freely available	0	Lights ON 7 AM to 7 PM in housing colony room	0	Tested during subjective night/sleep cycle (lights ON)	0	No surgery done	0	No lesion present	QNP	1	QNP 0.5	08	55	08	08	not applicable	fell off 30 mins	1	30	Sarah HARVEY	Q22	ILi2	Probing the neural circuit mediating sensitization and compulsive checking: role of the infralimbic (IL) cortex on expression	1	Effect of an NMDA lesion of the infralimbic ctx on expression of compulsive checking	Chronic QNP (0.5 mg/kg) in rats with a SHAM target to IL	1	Probing the neural circuit mediating sensitization and compulsive checking	1	Q22ILi2030_08_5_0072_0001482_TrackFile.csv	RAWDATA object containing the time series of x,y coordinates from rat locomotion in testing arena ID (OF #1 in room U59_south) for rat #Q22ILi2030 on trial #Q22ILi2030_08_5_0072_0001482.	00:00:55:00	1
0001483	Q22ILi2030_09_5_0077_0001483	2004-06-30 10:30:00	1	Video+Trackfile+Pathplot	1	large Open Field, 160x160 cm table surface on 60 cm high legs	1	objects in arena locales 10 14 5 and 8	1	OF #1 in room U59_south	0	testing room ILLUMINATED (fluorescent lights ON)	Q22ILi2030	438	0	polyethylene cage (35 cm x 30 cm x 16 cm) lined with absorbent bedding material; food and water freely available	0	Lights ON 7 AM to 7 PM in housing colony room	0	Tested during subjective night/sleep cycle (lights ON)	1	Sham lesion done	0	No lesion present	QNP	1	QNP 0.5	09	55	09	09	not applicable	not provided	0	not applicable	Sarah HARVEY	Q22	ILi2	Probing the neural circuit mediating sensitization and compulsive checking: role of the infralimbic (IL) cortex on expression	1	Effect of an NMDA lesion of the infralimbic ctx on expression of compulsive checking	Chronic QNP (0.5 mg/kg) in rats with a SHAM target to IL	1	Probing the neural circuit mediating sensitization and compulsive checking	1	Q22ILi2030_09_5_0077_0001483_TrackFile.csv	RAWDATA object containing the time series of x,y coordinates from rat locomotion in testing arena ID (OF #1 in room U59_south) for rat #Q22ILi2030 on trial #Q22ILi2030_09_5_0077_0001483.	00:00:55:00	1
0001484	Q22ILi2030_10_5_0073_0001484	2004-07-02 10:21:00	1	Video+Trackfile+Pathplot	1	large Open Field, 160x160 cm table surface on 60 cm high legs	1	objects in arena locales 10 14 5 and 8	1	OF #1 in room U59_south	0	testing room ILLUMINATED (fluorescent lights ON)	Q22ILi2030	435	0	polyethylene cage (35 cm x 30 cm x 16 cm) lined with absorbent bedding material; food and water freely available	0	Lights ON 7 AM to 7 PM in housing colony room	0	Tested during subjective night/sleep cycle (lights ON)	1	Sham lesion done	0	No lesion present	QNP	1	QNP 0.5	10	55	10	10	not applicable	not provided	0	not applicable	Sarah HARVEY	Q22	ILi2	Probing the neural circuit mediating sensitization and compulsive checking: role of the infralimbic (IL) cortex on expression	1	Effect of an NMDA lesion of the infralimbic ctx on expression of compulsive checking	Chronic QNP (0.5 mg/kg) in rats with a SHAM target to IL	1	Probing the neural circuit mediating sensitization and compulsive checking	1	Q22ILi2030_10_5_0073_0001484_TrackFile.csv	RAWDATA object containing the time series of x,y coordinates from rat locomotion in testing arena ID (OF #1 in room U59_south) for rat #Q22ILi2030 on trial #Q22ILi2030_10_5_0073_0001484.	00:00:55:00	1
0001485	Q22ILi2030_11_0_0074_0001485	2004-07-07 10:00:00	1	Video+Trackfile+Pathplot	1	large Open Field, 160x160 cm table surface on 60 cm high legs	1	objects in arena locales 10 14 5 and 8	1	OF #1 in room U59_south	0	testing room ILLUMINATED (fluorescent lights ON)	Q22ILi2030	452	0	polyethylene cage (35 cm x 30 cm x 16 cm) lined with absorbent bedding material; food and water freely available	0	Lights ON 7 AM to 7 PM in housing colony room	0	Tested during subjective night/sleep cycle (lights ON)	1	Sham lesion done	0	No lesion present	SAL	1	SAL 0	01	55	11	11	not applicable	not provided	0	not applicable	Sarah HARVEY	Q22	ILi2	Probing the neural circuit mediating sensitization and compulsive checking: role of the infralimbic (IL) cortex on expression	1	Effect of an NMDA lesion of the infralimbic ctx on expression of compulsive checking	Chronic QNP (0.5 mg/kg) in rats with a SHAM target to IL	1	Probing the neural circuit mediating sensitization and compulsive checking	1	Q22ILi2030_11_0_0074_0001485_TrackFile.csv	RAWDATA object containing the time series of x,y coordinates from rat locomotion in testing arena ID (OF #1 in room U59_south) for rat #Q22ILi2030 on trial #Q22ILi2030_11_0_0074_0001485.	00:00:55:00	1
0001486	Q22ILi2030_12_5_0078_0001486	2004-07-09 10:05:00	1	Video+Trackfile+Pathplot	1	large Open Field, 160x160 cm table surface on 60 cm high legs	1	objects in arena locales 10 14 5 and 8	1	OF #1 in room U59_south	0	testing room ILLUMINATED (fluorescent lights ON)	Q22ILi2030	468	0	polyethylene cage (35 cm x 30 cm x 16 cm) lined with absorbent bedding material; food and water freely available	0	Lights ON 7 AM to 7 PM in housing colony room	0	Tested during subjective night/sleep cycle (lights ON)	1	Sham lesion done	0	No lesion present	QNP	1	QNP 0.5	11	55	12	12	not applicable	fell off 11 29 mins	2	11 29	Sarah HARVEY	Q22	ILi2	Probing the neural circuit mediating sensitization and compulsive checking: role of the infralimbic (IL) cortex on expression	1	Effect of an NMDA lesion of the infralimbic ctx on expression of compulsive checking	Chronic QNP (0.5 mg/kg) in rats with a SHAM target to IL	1	Probing the neural circuit mediating sensitization and compulsive checking	1	Q22ILi2030_12_5_0078_0001486_TrackFile.csv	RAWDATA object containing the time series of x,y coordinates from rat locomotion in testing arena ID (OF #1 in room U59_south) for rat #Q22ILi2030 on trial #Q22ILi2030_12_5_0078_0001486.	00:00:55:00	1
0001487	Q22ILi2030_13_5_0075_0001487	2004-07-14 10:10:00	1	Video+Trackfile+Pathplot	1	large Open Field, 160x160 cm table surface on 60 cm high legs	2	objects in arena locales 18 22 9 and 4 (objects ROTATION 180 deg)	1	OF #1 in room U59_south	0	testing room ILLUMINATED (fluorescent lights ON)	Q22ILi2030	458	0	polyethylene cage (35 cm x 30 cm x 16 cm) lined with absorbent bedding material; food and water freely available	0	Lights ON 7 AM to 7 PM in housing colony room	0	Tested during subjective night/sleep cycle (lights ON)	1	Sham lesion done	0	No lesion present	QNP	1	QNP 0.5	12	55	13	13	not applicable	fell off 36 mins	1	36	Sarah HARVEY	Q22	ILi2	Probing the neural circuit mediating sensitization and compulsive checking: role of the infralimbic (IL) cortex on expression	1	Effect of an NMDA lesion of the infralimbic ctx on expression of compulsive checking	Chronic QNP (0.5 mg/kg) in rats with a SHAM target to IL	1	Probing the neural circuit mediating sensitization and compulsive checking	1	Q22ILi2030_13_5_0075_0001487_TrackFile.csv	RAWDATA object containing the time series of x,y coordinates from rat locomotion in testing arena ID (OF #1 in room U59_south) for rat #Q22ILi2030 on trial #Q22ILi2030_13_5_0075_0001487.	00:00:55:00	1
0001527	Q22ILi2034_01_5_0119_0001527	2004-05-18 15:11:00	1	Video+Trackfile+Pathplot	1	large Open Field, 160x160 cm table surface on 60 cm high legs	1	objects in arena locales 10 14 5 and 8	3	OF #3 in room U60_south	0	testing room ILLUMINATED (fluorescent lights ON)	Q22ILi2034	265	0	polyethylene cage (35 cm x 30 cm x 16 cm) lined with absorbent bedding material; food and water freely available	0	Lights ON 7 AM to 7 PM in housing colony room	0	Tested during subjective night/sleep cycle (lights ON)	0	No surgery done	0	No lesion present	QNP	1	QNP 0.5	01	55	01	01	not applicable	not provided	0	not applicable	Laura RAY	Q22	ILi2	Probing the neural circuit mediating sensitization and compulsive checking: role of the infralimbic (IL) cortex on expression	1	Effect of an NMDA lesion of the infralimbic ctx on expression of compulsive checking	Chronic QNP (0.5 mg/kg) in rats with a SHAM target to IL	1	Probing the neural circuit mediating sensitization and compulsive checking	1	Q22ILi2034_01_5_0119_0001527_TrackFile.csv	RAWDATA object containing the time series of x,y coordinates from rat locomotion in testing arena ID (OF #3 in room U60_south) for rat #Q22ILi2034 on trial #Q22ILi2034_01_5_0119_0001527.	00:00:55:00	1
0001528	Q22ILi2034_02_5_0118_0001528	2004-05-20 14:35:00	1	Video+Trackfile+Pathplot	1	large Open Field, 160x160 cm table surface on 60 cm high legs	1	objects in arena locales 10 14 5 and 8	3	OF #3 in room U60_south	0	testing room ILLUMINATED (fluorescent lights ON)	Q22ILi2034	273	0	polyethylene cage (35 cm x 30 cm x 16 cm) lined with absorbent bedding material; food and water freely available	0	Lights ON 7 AM to 7 PM in housing colony room	0	Tested during subjective night/sleep cycle (lights ON)	0	No surgery done	0	No lesion present	QNP	1	QNP 0.5	02	55	02	02	not applicable	not provided	0	not applicable	Laura RAY	Q22	ILi2	Probing the neural circuit mediating sensitization and compulsive checking: role of the infralimbic (IL) cortex on expression	1	Effect of an NMDA lesion of the infralimbic ctx on expression of compulsive checking	Chronic QNP (0.5 mg/kg) in rats with a SHAM target to IL	1	Probing the neural circuit mediating sensitization and compulsive checking	1	Q22ILi2034_02_5_0118_0001528_TrackFile.csv	RAWDATA object containing the time series of x,y coordinates from rat locomotion in testing arena ID (OF #3 in room U60_south) for rat #Q22ILi2034 on trial #Q22ILi2034_02_5_0118_0001528.	00:00:55:00	1
0001529	Q22ILi2034_03_5_0120_0001529	2004-05-25 14:24:00	1	Video+Trackfile+Pathplot	1	large Open Field, 160x160 cm table surface on 60 cm high legs	1	objects in arena locales 10 14 5 and 8	3	OF #3 in room U60_south	0	testing room ILLUMINATED (fluorescent lights ON)	Q22ILi2034	309	0	polyethylene cage (35 cm x 30 cm x 16 cm) lined with absorbent bedding material; food and water freely available	0	Lights ON 7 AM to 7 PM in housing colony room	0	Tested during subjective night/sleep cycle (lights ON)	0	No surgery done	0	No lesion present	QNP	1	QNP 0.5	03	55	03	03	not applicable	not provided	0	not applicable	Laura RAY	Q22	ILi2	Probing the neural circuit mediating sensitization and compulsive checking: role of the infralimbic (IL) cortex on expression	1	Effect of an NMDA lesion of the infralimbic ctx on expression of compulsive checking	Chronic QNP (0.5 mg/kg) in rats with a SHAM target to IL	1	Probing the neural circuit mediating sensitization and compulsive checking	1	Q22ILi2034_03_5_0120_0001529_TrackFile.csv	RAWDATA object containing the time series of x,y coordinates from rat locomotion in testing arena ID (OF #3 in room U60_south) for rat #Q22ILi2034 on trial #Q22ILi2034_03_5_0120_0001529.	00:00:55:00	1
0001530	Q22ILi2034_04_5_0121_0001530	2004-05-27 14:39:00	1	Video+Trackfile+Pathplot	1	large Open Field, 160x160 cm table surface on 60 cm high legs	1	objects in arena locales 10 14 5 and 8	3	OF #3 in room U60_south	0	testing room ILLUMINATED (fluorescent lights ON)	Q22ILi2034	318	0	polyethylene cage (35 cm x 30 cm x 16 cm) lined with absorbent bedding material; food and water freely available	0	Lights ON 7 AM to 7 PM in housing colony room	0	Tested during subjective night/sleep cycle (lights ON)	0	No surgery done	0	No lesion present	QNP	1	QNP 0.5	04	55	04	04	not applicable	not provided	0	not applicable	Laura RAY	Q22	ILi2	Probing the neural circuit mediating sensitization and compulsive checking: role of the infralimbic (IL) cortex on expression	1	Effect of an NMDA lesion of the infralimbic ctx on expression of compulsive checking	Chronic QNP (0.5 mg/kg) in rats with a SHAM target to IL	1	Probing the neural circuit mediating sensitization and compulsive checking	1	Q22ILi2034_04_5_0121_0001530_TrackFile.csv	RAWDATA object containing the time series of x,y coordinates from rat locomotion in testing arena ID (OF #3 in room U60_south) for rat #Q22ILi2034 on trial #Q22ILi2034_04_5_0121_0001530.	00:00:55:00	1
0001531	Q22ILi2034_05_5_0122_0001531	2004-06-01 16:20:00	1	Video+Trackfile+Pathplot	1	large Open Field, 160x160 cm table surface on 60 cm high legs	1	objects in arena locales 10 14 5 and 8	3	OF #3 in room U60_south	0	testing room ILLUMINATED (fluorescent lights ON)	Q22ILi2034	350	0	polyethylene cage (35 cm x 30 cm x 16 cm) lined with absorbent bedding material; food and water freely available	0	Lights ON 7 AM to 7 PM in housing colony room	0	Tested during subjective night/sleep cycle (lights ON)	0	No surgery done	0	No lesion present	QNP	1	QNP 0.5	05	55	05	05	not applicable	not provided	0	not applicable	Melinda LI	Q22	ILi2	Probing the neural circuit mediating sensitization and compulsive checking: role of the infralimbic (IL) cortex on expression	1	Effect of an NMDA lesion of the infralimbic ctx on expression of compulsive checking	Chronic QNP (0.5 mg/kg) in rats with a SHAM target to IL	1	Probing the neural circuit mediating sensitization and compulsive checking	1	Q22ILi2034_05_5_0122_0001531_TrackFile.csv	RAWDATA object containing the time series of x,y coordinates from rat locomotion in testing arena ID (OF #3 in room U60_south) for rat #Q22ILi2034 on trial #Q22ILi2034_05_5_0122_0001531.	00:00:55:00	1
0001532	Q22ILi2034_06_5_0123_0001532	2004-06-03 14:24:00	1	Video+Trackfile+Pathplot	1	large Open Field, 160x160 cm table surface on 60 cm high legs	1	objects in arena locales 10 14 5 and 8	3	OF #3 in room U60_south	0	testing room ILLUMINATED (fluorescent lights ON)	Q22ILi2034	369	0	polyethylene cage (35 cm x 30 cm x 16 cm) lined with absorbent bedding material; food and water freely available	0	Lights ON 7 AM to 7 PM in housing colony room	0	Tested during subjective night/sleep cycle (lights ON)	0	No surgery done	0	No lesion present	QNP	1	QNP 0.5	06	55	06	06	not applicable	not provided	0	not applicable	Laura RAY	Q22	ILi2	Probing the neural circuit mediating sensitization and compulsive checking: role of the infralimbic (IL) cortex on expression	1	Effect of an NMDA lesion of the infralimbic ctx on expression of compulsive checking	Chronic QNP (0.5 mg/kg) in rats with a SHAM target to IL	1	Probing the neural circuit mediating sensitization and compulsive checking	1	Q22ILi2034_06_5_0123_0001532_TrackFile.csv	RAWDATA object containing the time series of x,y coordinates from rat locomotion in testing arena ID (OF #3 in room U60_south) for rat #Q22ILi2034 on trial #Q22ILi2034_06_5_0123_0001532.	00:00:55:00	1
0001533	Q22ILi2034_07_5_0124_0001533	2004-06-08 14:26:00	1	Video+Trackfile+Pathplot	1	large Open Field, 160x160 cm table surface on 60 cm high legs	1	objects in arena locales 10 14 5 and 8	3	OF #3 in room U60_south	0	testing room ILLUMINATED (fluorescent lights ON)	Q22ILi2034	357	0	polyethylene cage (35 cm x 30 cm x 16 cm) lined with absorbent bedding material; food and water freely available	0	Lights ON 7 AM to 7 PM in housing colony room	0	Tested during subjective night/sleep cycle (lights ON)	0	No surgery done	0	No lesion present	QNP	1	QNP 0.5	07	55	07	07	not applicable	not provided	0	not applicable	Laura RAY	Q22	ILi2	Probing the neural circuit mediating sensitization and compulsive checking: role of the infralimbic (IL) cortex on expression	1	Effect of an NMDA lesion of the infralimbic ctx on expression of compulsive checking	Chronic QNP (0.5 mg/kg) in rats with a SHAM target to IL	1	Probing the neural circuit mediating sensitization and compulsive checking	1	Q22ILi2034_07_5_0124_0001533_TrackFile.csv	RAWDATA object containing the time series of x,y coordinates from rat locomotion in testing arena ID (OF #3 in room U60_south) for rat #Q22ILi2034 on trial #Q22ILi2034_07_5_0124_0001533.	00:00:55:00	1
0001534	Q22ILi2034_08_5_0125_0001534	2004-06-10 13:51:00	1	Video+Trackfile+Pathplot	1	large Open Field, 160x160 cm table surface on 60 cm high legs	1	objects in arena locales 10 14 5 and 8	3	OF #3 in room U60_south	0	testing room ILLUMINATED (fluorescent lights ON)	Q22ILi2034	396	0	polyethylene cage (35 cm x 30 cm x 16 cm) lined with absorbent bedding material; food and water freely available	0	Lights ON 7 AM to 7 PM in housing colony room	0	Tested during subjective night/sleep cycle (lights ON)	0	No surgery done	0	No lesion present	QNP	1	QNP 0.5	08	55	08	08	not applicable	not provided	0	not applicable	Laura RAY	Q22	ILi2	Probing the neural circuit mediating sensitization and compulsive checking: role of the infralimbic (IL) cortex on expression	1	Effect of an NMDA lesion of the infralimbic ctx on expression of compulsive checking	Chronic QNP (0.5 mg/kg) in rats with a SHAM target to IL	1	Probing the neural circuit mediating sensitization and compulsive checking	1	Q22ILi2034_08_5_0125_0001534_TrackFile.csv	RAWDATA object containing the time series of x,y coordinates from rat locomotion in testing arena ID (OF #3 in room U60_south) for rat #Q22ILi2034 on trial #Q22ILi2034_08_5_0125_0001534.	00:00:55:00	1
0001535	Q22ILi2034_09_5_0126_0001535	2004-06-29 14:35:00	1	Video+Trackfile+Pathplot	1	large Open Field, 160x160 cm table surface on 60 cm high legs	1	objects in arena locales 10 14 5 and 8	3	OF #3 in room U60_south	0	testing room ILLUMINATED (fluorescent lights ON)	Q22ILi2034	444	0	polyethylene cage (35 cm x 30 cm x 16 cm) lined with absorbent bedding material; food and water freely available	0	Lights ON 7 AM to 7 PM in housing colony room	0	Tested during subjective night/sleep cycle (lights ON)	1	Sham lesion done	0	No lesion present	QNP	1	QNP 0.5	09	55	09	09	not applicable	not provided	0	not applicable	Laura RAY	Q22	ILi2	Probing the neural circuit mediating sensitization and compulsive checking: role of the infralimbic (IL) cortex on expression	1	Effect of an NMDA lesion of the infralimbic ctx on expression of compulsive checking	Chronic QNP (0.5 mg/kg) in rats with a SHAM target to IL	1	Probing the neural circuit mediating sensitization and compulsive checking	1	Q22ILi2034_09_5_0126_0001535_TrackFile.csv	RAWDATA object containing the time series of x,y coordinates from rat locomotion in testing arena ID (OF #3 in room U60_south) for rat #Q22ILi2034 on trial #Q22ILi2034_09_5_0126_0001535.	00:00:55:00	1
0001536	Q22ILi2034_10_5_0127_0001536	2004-07-01 12:49:00	1	Video+Trackfile+Pathplot	1	large Open Field, 160x160 cm table surface on 60 cm high legs	1	objects in arena locales 10 14 5 and 8	3	OF #3 in room U60_south	0	testing room ILLUMINATED (fluorescent lights ON)	Q22ILi2034	449	0	polyethylene cage (35 cm x 30 cm x 16 cm) lined with absorbent bedding material; food and water freely available	0	Lights ON 7 AM to 7 PM in housing colony room	0	Tested during subjective night/sleep cycle (lights ON)	1	Sham lesion done	0	No lesion present	QNP	1	QNP 0.5	10	55	10	10	not applicable	not provided	0	not applicable	Laura RAY	Q22	ILi2	Probing the neural circuit mediating sensitization and compulsive checking: role of the infralimbic (IL) cortex on expression	1	Effect of an NMDA lesion of the infralimbic ctx on expression of compulsive checking	Chronic QNP (0.5 mg/kg) in rats with a SHAM target to IL	1	Probing the neural circuit mediating sensitization and compulsive checking	1	Q22ILi2034_10_5_0127_0001536_TrackFile.csv	RAWDATA object containing the time series of x,y coordinates from rat locomotion in testing arena ID (OF #3 in room U60_south) for rat #Q22ILi2034 on trial #Q22ILi2034_10_5_0127_0001536.	00:00:55:00	1
0001537	Q22ILi2034_11_0_0128_0001537	2004-07-06 14:09:00	1	Video+Trackfile+Pathplot	1	large Open Field, 160x160 cm table surface on 60 cm high legs	1	objects in arena locales 10 14 5 and 8	3	OF #3 in room U60_south	0	testing room ILLUMINATED (fluorescent lights ON)	Q22ILi2034	459	0	polyethylene cage (35 cm x 30 cm x 16 cm) lined with absorbent bedding material; food and water freely available	0	Lights ON 7 AM to 7 PM in housing colony room	0	Tested during subjective night/sleep cycle (lights ON)	1	Sham lesion done	0	No lesion present	SAL	1	SAL 0	01	55	11	11	not applicable	not provided	0	not applicable	Laura RAY	Q22	ILi2	Probing the neural circuit mediating sensitization and compulsive checking: role of the infralimbic (IL) cortex on expression	1	Effect of an NMDA lesion of the infralimbic ctx on expression of compulsive checking	Chronic QNP (0.5 mg/kg) in rats with a SHAM target to IL	1	Probing the neural circuit mediating sensitization and compulsive checking	1	Q22ILi2034_11_0_0128_0001537_TrackFile.csv	RAWDATA object containing the time series of x,y coordinates from rat locomotion in testing arena ID (OF #3 in room U60_south) for rat #Q22ILi2034 on trial #Q22ILi2034_11_0_0128_0001537.	00:00:55:00	1
0001538	Q22ILi2034_12_5_0129_0001538	2004-07-08 14:04:00	1	Video+Trackfile+Pathplot	1	large Open Field, 160x160 cm table surface on 60 cm high legs	1	objects in arena locales 10 14 5 and 8	3	OF #3 in room U60_south	0	testing room ILLUMINATED (fluorescent lights ON)	Q22ILi2034	470	0	polyethylene cage (35 cm x 30 cm x 16 cm) lined with absorbent bedding material; food and water freely available	0	Lights ON 7 AM to 7 PM in housing colony room	0	Tested during subjective night/sleep cycle (lights ON)	1	Sham lesion done	0	No lesion present	QNP	1	QNP 0.5	11	55	12	12	not applicable	fell off 15 19 26 48 mins	4	15 19 26 48	Laura RAY	Q22	ILi2	Probing the neural circuit mediating sensitization and compulsive checking: role of the infralimbic (IL) cortex on expression	1	Effect of an NMDA lesion of the infralimbic ctx on expression of compulsive checking	Chronic QNP (0.5 mg/kg) in rats with a SHAM target to IL	1	Probing the neural circuit mediating sensitization and compulsive checking	1	Q22ILi2034_12_5_0129_0001538_TrackFile.csv	RAWDATA object containing the time series of x,y coordinates from rat locomotion in testing arena ID (OF #3 in room U60_south) for rat #Q22ILi2034 on trial #Q22ILi2034_12_5_0129_0001538.	00:00:55:00	1
0001539	Q22ILi2034_13_5_0130_0001539	2004-07-13 14:39:00	1	Video+Trackfile+Pathplot	1	large Open Field, 160x160 cm table surface on 60 cm high legs	2	objects in arena locales 18 22 9 and 4 (objects ROTATION 180 deg)	3	OF #3 in room U60_south	0	testing room ILLUMINATED (fluorescent lights ON)	Q22ILi2034	482	0	polyethylene cage (35 cm x 30 cm x 16 cm) lined with absorbent bedding material; food and water freely available	0	Lights ON 7 AM to 7 PM in housing colony room	0	Tested during subjective night/sleep cycle (lights ON)	1	Sham lesion done	0	No lesion present	QNP	1	QNP 0.5	12	55	13	13	not applicable	not provided	0	not applicable	Laura RAY	Q22	ILi2	Probing the neural circuit mediating sensitization and compulsive checking: role of the infralimbic (IL) cortex on expression	1	Effect of an NMDA lesion of the infralimbic ctx on expression of compulsive checking	Chronic QNP (0.5 mg/kg) in rats with a SHAM target to IL	1	Probing the neural circuit mediating sensitization and compulsive checking	1	Q22ILi2034_13_5_0130_0001539_TrackFile.csv	RAWDATA object containing the time series of x,y coordinates from rat locomotion in testing arena ID (OF #3 in room U60_south) for rat #Q22ILi2034 on trial #Q22ILi2034_13_5_0130_0001539.	00:00:55:00	1
0001579	Q22ILi2038_01_5_0170_0001579	2004-05-19 10:00:00	1	Video+Trackfile+Pathplot	1	large Open Field, 160x160 cm table surface on 60 cm high legs	1	objects in arena locales 10 14 5 and 8	3	OF #3 in room U60_south	0	testing room ILLUMINATED (fluorescent lights ON)	Q22ILi2038	299	0	polyethylene cage (35 cm x 30 cm x 16 cm) lined with absorbent bedding material; food and water freely available	0	Lights ON 7 AM to 7 PM in housing colony room	0	Tested during subjective night/sleep cycle (lights ON)	0	No surgery done	0	No lesion present	QNP	1	QNP 0.5	01	55	01	01	not applicable	not provided	0	not applicable	Melinda LI	Q22	ILi2	Probing the neural circuit mediating sensitization and compulsive checking: role of the infralimbic (IL) cortex on expression	1	Effect of an NMDA lesion of the infralimbic ctx on expression of compulsive checking	Chronic QNP (0.5 mg/kg) in rats with a SHAM target to IL	1	Probing the neural circuit mediating sensitization and compulsive checking	1	Q22ILi2038_01_5_0170_0001579_TrackFile.csv	RAWDATA object containing the time series of x,y coordinates from rat locomotion in testing arena ID (OF #3 in room U60_south) for rat #Q22ILi2038 on trial #Q22ILi2038_01_5_0170_0001579.	00:00:55:00	1
0001580	Q22ILi2038_02_5_0171_0001580	2004-05-21 09:35:00	1	Video+Trackfile+Pathplot	1	large Open Field, 160x160 cm table surface on 60 cm high legs	1	objects in arena locales 10 14 5 and 8	3	OF #3 in room U60_south	0	testing room ILLUMINATED (fluorescent lights ON)	Q22ILi2038	310	0	polyethylene cage (35 cm x 30 cm x 16 cm) lined with absorbent bedding material; food and water freely available	0	Lights ON 7 AM to 7 PM in housing colony room	0	Tested during subjective night/sleep cycle (lights ON)	0	No surgery done	0	No lesion present	QNP	1	QNP 0.5	02	55	02	02	not applicable	not provided	0	not applicable	Melinda LI	Q22	ILi2	Probing the neural circuit mediating sensitization and compulsive checking: role of the infralimbic (IL) cortex on expression	1	Effect of an NMDA lesion of the infralimbic ctx on expression of compulsive checking	Chronic QNP (0.5 mg/kg) in rats with a SHAM target to IL	1	Probing the neural circuit mediating sensitization and compulsive checking	1	Q22ILi2038_02_5_0171_0001580_TrackFile.csv	RAWDATA object containing the time series of x,y coordinates from rat locomotion in testing arena ID (OF #3 in room U60_south) for rat #Q22ILi2038 on trial #Q22ILi2038_02_5_0171_0001580.	00:00:55:00	1
0001581	Q22ILi2038_03_5_0172_0001581	2004-05-26 09:55:00	1	Video+Trackfile+Pathplot	1	large Open Field, 160x160 cm table surface on 60 cm high legs	1	objects in arena locales 10 14 5 and 8	3	OF #3 in room U60_south	0	testing room ILLUMINATED (fluorescent lights ON)	Q22ILi2038	338	0	polyethylene cage (35 cm x 30 cm x 16 cm) lined with absorbent bedding material; food and water freely available	0	Lights ON 7 AM to 7 PM in housing colony room	0	Tested during subjective night/sleep cycle (lights ON)	0	No surgery done	0	No lesion present	QNP	1	QNP 0.5	03	55	03	03	not applicable	fell off 22 mins	1	22	Melinda LI	Q22	ILi2	Probing the neural circuit mediating sensitization and compulsive checking: role of the infralimbic (IL) cortex on expression	1	Effect of an NMDA lesion of the infralimbic ctx on expression of compulsive checking	Chronic QNP (0.5 mg/kg) in rats with a SHAM target to IL	1	Probing the neural circuit mediating sensitization and compulsive checking	1	Q22ILi2038_03_5_0172_0001581_TrackFile.csv	RAWDATA object containing the time series of x,y coordinates from rat locomotion in testing arena ID (OF #3 in room U60_south) for rat #Q22ILi2038 on trial #Q22ILi2038_03_5_0172_0001581.	00:00:55:00	1
0001582	Q22ILi2038_04_5_0173_0001582	2004-05-28 09:35:00	1	Video+Trackfile+Pathplot	1	large Open Field, 160x160 cm table surface on 60 cm high legs	1	objects in arena locales 10 14 5 and 8	3	OF #3 in room U60_south	0	testing room ILLUMINATED (fluorescent lights ON)	Q22ILi2038	343	0	polyethylene cage (35 cm x 30 cm x 16 cm) lined with absorbent bedding material; food and water freely available	0	Lights ON 7 AM to 7 PM in housing colony room	0	Tested during subjective night/sleep cycle (lights ON)	0	No surgery done	0	No lesion present	QNP	1	QNP 0.5	04	55	04	04	not applicable	not provided	1		Melinda LI	Q22	ILi2	Probing the neural circuit mediating sensitization and compulsive checking: role of the infralimbic (IL) cortex on expression	1	Effect of an NMDA lesion of the infralimbic ctx on expression of compulsive checking	Chronic QNP (0.5 mg/kg) in rats with a SHAM target to IL	1	Probing the neural circuit mediating sensitization and compulsive checking	1	Q22ILi2038_04_5_0173_0001582_TrackFile.csv	RAWDATA object containing the time series of x,y coordinates from rat locomotion in testing arena ID (OF #3 in room U60_south) for rat #Q22ILi2038 on trial #Q22ILi2038_04_5_0173_0001582.	00:00:55:00	1
0001583	Q22ILi2038_05_5_0176_0001583	2004-06-02 09:20:00	1	Video+Trackfile+Pathplot	1	large Open Field, 160x160 cm table surface on 60 cm high legs	1	objects in arena locales 10 14 5 and 8	3	OF #3 in room U60_south	0	testing room ILLUMINATED (fluorescent lights ON)	Q22ILi2038	371	0	polyethylene cage (35 cm x 30 cm x 16 cm) lined with absorbent bedding material; food and water freely available	0	Lights ON 7 AM to 7 PM in housing colony room	0	Tested during subjective night/sleep cycle (lights ON)	0	No surgery done	0	No lesion present	QNP	1	QNP 0.5	05	55	05	05	not applicable	not provided	0	not applicable	Melinda LI	Q22	ILi2	Probing the neural circuit mediating sensitization and compulsive checking: role of the infralimbic (IL) cortex on expression	1	Effect of an NMDA lesion of the infralimbic ctx on expression of compulsive checking	Chronic QNP (0.5 mg/kg) in rats with a SHAM target to IL	1	Probing the neural circuit mediating sensitization and compulsive checking	1	Q22ILi2038_05_5_0176_0001583_TrackFile.csv	RAWDATA object containing the time series of x,y coordinates from rat locomotion in testing arena ID (OF #3 in room U60_south) for rat #Q22ILi2038 on trial #Q22ILi2038_05_5_0176_0001583.	00:00:55:00	1
0001584	Q22ILi2038_06_5_0177_0001584	2004-06-04 10:06:00	1	Video+Trackfile+Pathplot	1	large Open Field, 160x160 cm table surface on 60 cm high legs	1	objects in arena locales 10 14 5 and 8	3	OF #3 in room U60_south	0	testing room ILLUMINATED (fluorescent lights ON)	Q22ILi2038	380	0	polyethylene cage (35 cm x 30 cm x 16 cm) lined with absorbent bedding material; food and water freely available	0	Lights ON 7 AM to 7 PM in housing colony room	0	Tested during subjective night/sleep cycle (lights ON)	0	No surgery done	0	No lesion present	QNP	1	QNP 0.5	06	55	06	06	not applicable	not provided	0	not applicable	Melinda LI	Q22	ILi2	Probing the neural circuit mediating sensitization and compulsive checking: role of the infralimbic (IL) cortex on expression	1	Effect of an NMDA lesion of the infralimbic ctx on expression of compulsive checking	Chronic QNP (0.5 mg/kg) in rats with a SHAM target to IL	1	Probing the neural circuit mediating sensitization and compulsive checking	1	Q22ILi2038_06_5_0177_0001584_TrackFile.csv	RAWDATA object containing the time series of x,y coordinates from rat locomotion in testing arena ID (OF #3 in room U60_south) for rat #Q22ILi2038 on trial #Q22ILi2038_06_5_0177_0001584.	00:00:55:00	1
0001585	Q22ILi2038_07_5_0174_0001585	2004-06-09 08:39:00	1	Video+Trackfile+Pathplot	1	large Open Field, 160x160 cm table surface on 60 cm high legs	1	objects in arena locales 10 14 5 and 8	3	OF #3 in room U60_south	0	testing room ILLUMINATED (fluorescent lights ON)	Q22ILi2038	402	0	polyethylene cage (35 cm x 30 cm x 16 cm) lined with absorbent bedding material; food and water freely available	0	Lights ON 7 AM to 7 PM in housing colony room	0	Tested during subjective night/sleep cycle (lights ON)	0	No surgery done	0	No lesion present	QNP	1	QNP 0.5	07	55	07	07	not applicable	fell off 21 mins	1	21	Melinda LI	Q22	ILi2	Probing the neural circuit mediating sensitization and compulsive checking: role of the infralimbic (IL) cortex on expression	1	Effect of an NMDA lesion of the infralimbic ctx on expression of compulsive checking	Chronic QNP (0.5 mg/kg) in rats with a SHAM target to IL	1	Probing the neural circuit mediating sensitization and compulsive checking	1	Q22ILi2038_07_5_0174_0001585_TrackFile.csv	RAWDATA object containing the time series of x,y coordinates from rat locomotion in testing arena ID (OF #3 in room U60_south) for rat #Q22ILi2038 on trial #Q22ILi2038_07_5_0174_0001585.	00:00:55:00	1
0001586	Q22ILi2038_08_5_0175_0001586	2004-06-11 09:20:00	1	Video+Trackfile+Pathplot	1	large Open Field, 160x160 cm table surface on 60 cm high legs	1	objects in arena locales 10 14 5 and 8	3	OF #3 in room U60_south	0	testing room ILLUMINATED (fluorescent lights ON)	Q22ILi2038	398	0	polyethylene cage (35 cm x 30 cm x 16 cm) lined with absorbent bedding material; food and water freely available	0	Lights ON 7 AM to 7 PM in housing colony room	0	Tested during subjective night/sleep cycle (lights ON)	0	No surgery done	0	No lesion present	QNP	1	QNP 0.5	08	55	08	08	not applicable	not provided	0	not applicable	Melinda LI	Q22	ILi2	Probing the neural circuit mediating sensitization and compulsive checking: role of the infralimbic (IL) cortex on expression	1	Effect of an NMDA lesion of the infralimbic ctx on expression of compulsive checking	Chronic QNP (0.5 mg/kg) in rats with a SHAM target to IL	1	Probing the neural circuit mediating sensitization and compulsive checking	1	Q22ILi2038_08_5_0175_0001586_TrackFile.csv	RAWDATA object containing the time series of x,y coordinates from rat locomotion in testing arena ID (OF #3 in room U60_south) for rat #Q22ILi2038 on trial #Q22ILi2038_08_5_0175_0001586.	00:00:55:00	1
0001587	Q22ILi2038_09_5_0179_0001587	2004-06-30 10:41:00	1	Video+Trackfile+Pathplot	1	large Open Field, 160x160 cm table surface on 60 cm high legs	1	objects in arena locales 10 14 5 and 8	3	OF #3 in room U60_south	0	testing room ILLUMINATED (fluorescent lights ON)	Q22ILi2038	489	0	polyethylene cage (35 cm x 30 cm x 16 cm) lined with absorbent bedding material; food and water freely available	0	Lights ON 7 AM to 7 PM in housing colony room	0	Tested during subjective night/sleep cycle (lights ON)	1	Sham lesion done	0	No lesion present	QNP	1	QNP 0.5	09	55	09	09	not applicable	not provided	0	not applicable	Melinda LI	Q22	ILi2	Probing the neural circuit mediating sensitization and compulsive checking: role of the infralimbic (IL) cortex on expression	1	Effect of an NMDA lesion of the infralimbic ctx on expression of compulsive checking	Chronic QNP (0.5 mg/kg) in rats with a SHAM target to IL	1	Probing the neural circuit mediating sensitization and compulsive checking	1	Q22ILi2038_09_5_0179_0001587_TrackFile.csv	RAWDATA object containing the time series of x,y coordinates from rat locomotion in testing arena ID (OF #3 in room U60_south) for rat #Q22ILi2038 on trial #Q22ILi2038_09_5_0179_0001587.	00:00:55:00	1
0001588	Q22ILi2038_10_5_0178_0001588	2004-07-02 10:41:00	1	Video+Trackfile+Pathplot	1	large Open Field, 160x160 cm table surface on 60 cm high legs	1	objects in arena locales 10 14 5 and 8	3	OF #3 in room U60_south	0	testing room ILLUMINATED (fluorescent lights ON)	Q22ILi2038	483	0	polyethylene cage (35 cm x 30 cm x 16 cm) lined with absorbent bedding material; food and water freely available	0	Lights ON 7 AM to 7 PM in housing colony room	0	Tested during subjective night/sleep cycle (lights ON)	1	Sham lesion done	0	No lesion present	QNP	1	QNP 0.5	10	55	10	10	not applicable	not provided	0	not applicable	Melinda LI	Q22	ILi2	Probing the neural circuit mediating sensitization and compulsive checking: role of the infralimbic (IL) cortex on expression	1	Effect of an NMDA lesion of the infralimbic ctx on expression of compulsive checking	Chronic QNP (0.5 mg/kg) in rats with a SHAM target to IL	1	Probing the neural circuit mediating sensitization and compulsive checking	1	Q22ILi2038_10_5_0178_0001588_TrackFile.csv	RAWDATA object containing the time series of x,y coordinates from rat locomotion in testing arena ID (OF #3 in room U60_south) for rat #Q22ILi2038 on trial #Q22ILi2038_10_5_0178_0001588.	00:00:55:00	1
0001589	Q22ILi2038_11_0_0180_0001589	2004-07-07 08:54:00	1	Video+Trackfile+Pathplot	1	large Open Field, 160x160 cm table surface on 60 cm high legs	1	objects in arena locales 10 14 5 and 8	3	OF #3 in room U60_south	0	testing room ILLUMINATED (fluorescent lights ON)	Q22ILi2038	486	0	polyethylene cage (35 cm x 30 cm x 16 cm) lined with absorbent bedding material; food and water freely available	0	Lights ON 7 AM to 7 PM in housing colony room	0	Tested during subjective night/sleep cycle (lights ON)	1	Sham lesion done	0	No lesion present	SAL	1	SAL 0	01	55	11	11	not applicable	not provided	0	not applicable	Melinda LI	Q22	ILi2	Probing the neural circuit mediating sensitization and compulsive checking: role of the infralimbic (IL) cortex on expression	1	Effect of an NMDA lesion of the infralimbic ctx on expression of compulsive checking	Chronic QNP (0.5 mg/kg) in rats with a SHAM target to IL	1	Probing the neural circuit mediating sensitization and compulsive checking	1	Q22ILi2038_11_0_0180_0001589_TrackFile.csv	RAWDATA object containing the time series of x,y coordinates from rat locomotion in testing arena ID (OF #3 in room U60_south) for rat #Q22ILi2038 on trial #Q22ILi2038_11_0_0180_0001589.	00:00:55:00	1
0001590	Q22ILi2038_12_5_0181_0001590	2004-07-09 09:07:00	1	Video+Trackfile+Pathplot	1	large Open Field, 160x160 cm table surface on 60 cm high legs	1	objects in arena locales 10 14 5 and 8	3	OF #3 in room U60_south	0	testing room ILLUMINATED (fluorescent lights ON)	Q22ILi2038	500	0	polyethylene cage (35 cm x 30 cm x 16 cm) lined with absorbent bedding material; food and water freely available	0	Lights ON 7 AM to 7 PM in housing colony room	0	Tested during subjective night/sleep cycle (lights ON)	1	Sham lesion done	0	No lesion present	QNP	1	QNP 0.5	11	55	12	12	not applicable	not provided	0	not applicable	Melinda LI	Q22	ILi2	Probing the neural circuit mediating sensitization and compulsive checking: role of the infralimbic (IL) cortex on expression	1	Effect of an NMDA lesion of the infralimbic ctx on expression of compulsive checking	Chronic QNP (0.5 mg/kg) in rats with a SHAM target to IL	1	Probing the neural circuit mediating sensitization and compulsive checking	1	Q22ILi2038_12_5_0181_0001590_TrackFile.csv	RAWDATA object containing the time series of x,y coordinates from rat locomotion in testing arena ID (OF #3 in room U60_south) for rat #Q22ILi2038 on trial #Q22ILi2038_12_5_0181_0001590.	00:00:55:00	1
0001591	Q22ILi2038_13_5_0182_0001591	2004-07-14 09:01:00	1	Video+Trackfile+Pathplot	1	large Open Field, 160x160 cm table surface on 60 cm high legs	2	objects in arena locales 18 22 9 and 4 (objects ROTATION 180 deg)	3	OF #3 in room U60_south	0	testing room ILLUMINATED (fluorescent lights ON)	Q22ILi2038	506	0	polyethylene cage (35 cm x 30 cm x 16 cm) lined with absorbent bedding material; food and water freely available	0	Lights ON 7 AM to 7 PM in housing colony room	0	Tested during subjective night/sleep cycle (lights ON)	1	Sham lesion done	0	No lesion present	QNP	1	QNP 0.5	12	55	13	13	not applicable	not provided	0	not applicable	Melinda LI	Q22	ILi2	Probing the neural circuit mediating sensitization and compulsive checking: role of the infralimbic (IL) cortex on expression	1	Effect of an NMDA lesion of the infralimbic ctx on expression of compulsive checking	Chronic QNP (0.5 mg/kg) in rats with a SHAM target to IL	1	Probing the neural circuit mediating sensitization and compulsive checking	1	Q22ILi2038_13_5_0182_0001591_TrackFile.csv	RAWDATA object containing the time series of x,y coordinates from rat locomotion in testing arena ID (OF #3 in room U60_south) for rat #Q22ILi2038 on trial #Q22ILi2038_13_5_0182_0001591.	00:00:55:00	1
0001631	Q22ILi2042_01_5_0222_0001631	2004-05-18 14:30:00	1	Video+Trackfile+Pathplot	1	large Open Field, 160x160 cm table surface on 60 cm high legs	1	objects in arena locales 10 14 5 and 8	1	OF #1 in room U59_south	0	testing room ILLUMINATED (fluorescent lights ON)	Q22ILi2042	268	0	polyethylene cage (35 cm x 30 cm x 16 cm) lined with absorbent bedding material; food and water freely available	0	Lights ON 7 AM to 7 PM in housing colony room	0	Tested during subjective night/sleep cycle (lights ON)	0	No surgery done	0	No lesion present	QNP	1	QNP 0.5	01	55	01	01	not applicable	fell off 23 mins 25 mins	2	23 25	Sarah HARVEY	Q22	ILi2	Probing the neural circuit mediating sensitization and compulsive checking: role of the infralimbic (IL) cortex on expression	1	Effect of an NMDA lesion of the infralimbic ctx on expression of compulsive checking	Chronic QNP (0.5 mg/kg) in rats with a SHAM target to IL	1	Probing the neural circuit mediating sensitization and compulsive checking	1	Q22ILi2042_01_5_0222_0001631_TrackFile.csv	RAWDATA object containing the time series of x,y coordinates from rat locomotion in testing arena ID (OF #1 in room U59_south) for rat #Q22ILi2042 on trial #Q22ILi2042_01_5_0222_0001631.	00:00:55:00	1
0001632	Q22ILi2042_02_5_0223_0001632	2004-05-20 13:20:00	1	Video+Trackfile+Pathplot	1	large Open Field, 160x160 cm table surface on 60 cm high legs	1	objects in arena locales 10 14 5 and 8	1	OF #1 in room U59_south	0	testing room ILLUMINATED (fluorescent lights ON)	Q22ILi2042	275	0	polyethylene cage (35 cm x 30 cm x 16 cm) lined with absorbent bedding material; food and water freely available	0	Lights ON 7 AM to 7 PM in housing colony room	0	Tested during subjective night/sleep cycle (lights ON)	0	No surgery done	0	No lesion present	QNP	1	QNP 0.5	02	55	02	02	not applicable	not provided	0	not applicable	Sarah HARVEY	Q22	ILi2	Probing the neural circuit mediating sensitization and compulsive checking: role of the infralimbic (IL) cortex on expression	1	Effect of an NMDA lesion of the infralimbic ctx on expression of compulsive checking	Chronic QNP (0.5 mg/kg) in rats with a SHAM target to IL	1	Probing the neural circuit mediating sensitization and compulsive checking	1	Q22ILi2042_02_5_0223_0001632_TrackFile.csv	RAWDATA object containing the time series of x,y coordinates from rat locomotion in testing arena ID (OF #1 in room U59_south) for rat #Q22ILi2042 on trial #Q22ILi2042_02_5_0223_0001632.	00:00:55:00	1
0001633	Q22ILi2042_03_5_0224_0001633	2004-05-25 14:05:00	1	Video+Trackfile+Pathplot	1	large Open Field, 160x160 cm table surface on 60 cm high legs	1	objects in arena locales 10 14 5 and 8	1	OF #1 in room U59_south	0	testing room ILLUMINATED (fluorescent lights ON)	Q22ILi2042	311	0	polyethylene cage (35 cm x 30 cm x 16 cm) lined with absorbent bedding material; food and water freely available	0	Lights ON 7 AM to 7 PM in housing colony room	0	Tested during subjective night/sleep cycle (lights ON)	0	No surgery done	0	No lesion present	QNP	1	QNP 0.5	03	55	03	03	not applicable	fell off 35 mins	1	35	Sarah HARVEY	Q22	ILi2	Probing the neural circuit mediating sensitization and compulsive checking: role of the infralimbic (IL) cortex on expression	1	Effect of an NMDA lesion of the infralimbic ctx on expression of compulsive checking	Chronic QNP (0.5 mg/kg) in rats with a SHAM target to IL	1	Probing the neural circuit mediating sensitization and compulsive checking	1	Q22ILi2042_03_5_0224_0001633_TrackFile.csv	RAWDATA object containing the time series of x,y coordinates from rat locomotion in testing arena ID (OF #1 in room U59_south) for rat #Q22ILi2042 on trial #Q22ILi2042_03_5_0224_0001633.	00:00:55:00	1
0001634	Q22ILi2042_04_5_0231_0001634	2004-05-27 15:10:00	1	Video+Trackfile+Pathplot	1	large Open Field, 160x160 cm table surface on 60 cm high legs	1	objects in arena locales 10 14 5 and 8	1	OF #1 in room U59_south	0	testing room ILLUMINATED (fluorescent lights ON)	Q22ILi2042	314	0	polyethylene cage (35 cm x 30 cm x 16 cm) lined with absorbent bedding material; food and water freely available	0	Lights ON 7 AM to 7 PM in housing colony room	0	Tested during subjective night/sleep cycle (lights ON)	0	No surgery done	0	No lesion present	QNP	1	QNP 0.5	04	55	04	04	not applicable	not provided	0	not applicable	Sarah HARVEY	Q22	ILi2	Probing the neural circuit mediating sensitization and compulsive checking: role of the infralimbic (IL) cortex on expression	1	Effect of an NMDA lesion of the infralimbic ctx on expression of compulsive checking	Chronic QNP (0.5 mg/kg) in rats with a SHAM target to IL	1	Probing the neural circuit mediating sensitization and compulsive checking	1	Q22ILi2042_04_5_0231_0001634_TrackFile.csv	RAWDATA object containing the time series of x,y coordinates from rat locomotion in testing arena ID (OF #1 in room U59_south) for rat #Q22ILi2042 on trial #Q22ILi2042_04_5_0231_0001634.	00:00:55:00	1
0001635	Q22ILi2042_05_5_0232_0001635	2004-06-01 15:05:00	1	Video+Trackfile+Pathplot	1	large Open Field, 160x160 cm table surface on 60 cm high legs	1	objects in arena locales 10 14 5 and 8	1	OF #1 in room U59_south	0	testing room ILLUMINATED (fluorescent lights ON)	Q22ILi2042	338	0	polyethylene cage (35 cm x 30 cm x 16 cm) lined with absorbent bedding material; food and water freely available	0	Lights ON 7 AM to 7 PM in housing colony room	0	Tested during subjective night/sleep cycle (lights ON)	0	No surgery done	0	No lesion present	QNP	1	QNP 0.5	05	55	05	05	not applicable	not provided	0	not applicable	Sarah HARVEY	Q22	ILi2	Probing the neural circuit mediating sensitization and compulsive checking: role of the infralimbic (IL) cortex on expression	1	Effect of an NMDA lesion of the infralimbic ctx on expression of compulsive checking	Chronic QNP (0.5 mg/kg) in rats with a SHAM target to IL	1	Probing the neural circuit mediating sensitization and compulsive checking	1	Q22ILi2042_05_5_0232_0001635_TrackFile.csv	RAWDATA object containing the time series of x,y coordinates from rat locomotion in testing arena ID (OF #1 in room U59_south) for rat #Q22ILi2042 on trial #Q22ILi2042_05_5_0232_0001635.	00:00:55:00	1
0001636	Q22ILi2042_06_5_0225_0001636	2004-06-03 15:32:00	1	Video+Trackfile+Pathplot	1	large Open Field, 160x160 cm table surface on 60 cm high legs	1	objects in arena locales 10 14 5 and 8	1	OF #1 in room U59_south	0	testing room ILLUMINATED (fluorescent lights ON)	Q22ILi2042	351	0	polyethylene cage (35 cm x 30 cm x 16 cm) lined with absorbent bedding material; food and water freely available	0	Lights ON 7 AM to 7 PM in housing colony room	0	Tested during subjective night/sleep cycle (lights ON)	0	No surgery done	0	No lesion present	QNP	1	QNP 0.5	06	55	06	06	not applicable	not provided	0	not applicable	Sarah HARVEY	Q22	ILi2	Probing the neural circuit mediating sensitization and compulsive checking: role of the infralimbic (IL) cortex on expression	1	Effect of an NMDA lesion of the infralimbic ctx on expression of compulsive checking	Chronic QNP (0.5 mg/kg) in rats with a SHAM target to IL	1	Probing the neural circuit mediating sensitization and compulsive checking	1	Q22ILi2042_06_5_0225_0001636_TrackFile.csv	RAWDATA object containing the time series of x,y coordinates from rat locomotion in testing arena ID (OF #1 in room U59_south) for rat #Q22ILi2042 on trial #Q22ILi2042_06_5_0225_0001636.	00:00:55:00	1
0001637	Q22ILi2042_07_5_0226_0001637	2004-06-08 14:16:00	1	Video+Trackfile+Pathplot	1	large Open Field, 160x160 cm table surface on 60 cm high legs	1	objects in arena locales 10 14 5 and 8	1	OF #1 in room U59_south	0	testing room ILLUMINATED (fluorescent lights ON)	Q22ILi2042	379	0	polyethylene cage (35 cm x 30 cm x 16 cm) lined with absorbent bedding material; food and water freely available	0	Lights ON 7 AM to 7 PM in housing colony room	0	Tested during subjective night/sleep cycle (lights ON)	0	No surgery done	0	No lesion present	QNP	1	QNP 0.5	07	55	07	07	not applicable	fell off 47 mins	1	47	Sarah HARVEY	Q22	ILi2	Probing the neural circuit mediating sensitization and compulsive checking: role of the infralimbic (IL) cortex on expression	1	Effect of an NMDA lesion of the infralimbic ctx on expression of compulsive checking	Chronic QNP (0.5 mg/kg) in rats with a SHAM target to IL	1	Probing the neural circuit mediating sensitization and compulsive checking	1	Q22ILi2042_07_5_0226_0001637_TrackFile.csv	RAWDATA object containing the time series of x,y coordinates from rat locomotion in testing arena ID (OF #1 in room U59_south) for rat #Q22ILi2042 on trial #Q22ILi2042_07_5_0226_0001637.	00:00:55:00	1
0001638	Q22ILi2042_08_5_0227_0001638	2004-06-10 15:10:00	2	Trackfile+Pathplot	1	large Open Field, 160x160 cm table surface on 60 cm high legs	1	objects in arena locales 10 14 5 and 8	1	OF #1 in room U59_south	0	testing room ILLUMINATED (fluorescent lights ON)	Q22ILi2042	381	0	polyethylene cage (35 cm x 30 cm x 16 cm) lined with absorbent bedding material; food and water freely available	0	Lights ON 7 AM to 7 PM in housing colony room	0	Tested during subjective night/sleep cycle (lights ON)	0	No surgery done	0	No lesion present	QNP	1	QNP 0.5	08	55	08	08	not applicable	not provided	0	not applicable	Sarah HARVEY	Q22	ILi2	Probing the neural circuit mediating sensitization and compulsive checking: role of the infralimbic (IL) cortex on expression	1	Effect of an NMDA lesion of the infralimbic ctx on expression of compulsive checking	Chronic QNP (0.5 mg/kg) in rats with a SHAM target to IL	1	Probing the neural circuit mediating sensitization and compulsive checking	1	Q22ILi2042_08_5_0227_0001638_TrackFile.csv	RAWDATA object containing the time series of x,y coordinates from rat locomotion in testing arena ID (OF #1 in room U59_south) for rat #Q22ILi2042 on trial #Q22ILi2042_08_5_0227_0001638.	00:00:55:00	1
0001639	Q22ILi2042_09_5_0228_0001639	2004-06-29 17:40:00	1	Video+Trackfile+Pathplot	1	large Open Field, 160x160 cm table surface on 60 cm high legs	1	objects in arena locales 10 14 5 and 8	1	OF #1 in room U59_south	0	testing room ILLUMINATED (fluorescent lights ON)	Q22ILi2042	443	0	polyethylene cage (35 cm x 30 cm x 16 cm) lined with absorbent bedding material; food and water freely available	0	Lights ON 7 AM to 7 PM in housing colony room	0	Tested during subjective night/sleep cycle (lights ON)	1	Sham lesion done	0	No lesion present	QNP	1	QNP 0.5	09	55	09	09	not applicable	fell off 48 mins	1	48	Sarah HARVEY	Q22	ILi2	Probing the neural circuit mediating sensitization and compulsive checking: role of the infralimbic (IL) cortex on expression	1	Effect of an NMDA lesion of the infralimbic ctx on expression of compulsive checking	Chronic QNP (0.5 mg/kg) in rats with a SHAM target to IL	1	Probing the neural circuit mediating sensitization and compulsive checking	1	Q22ILi2042_09_5_0228_0001639_TrackFile.csv	RAWDATA object containing the time series of x,y coordinates from rat locomotion in testing arena ID (OF #1 in room U59_south) for rat #Q22ILi2042 on trial #Q22ILi2042_09_5_0228_0001639.	00:00:55:00	1
0001640	Q22ILi2042_10_5_0233_0001640	2004-07-01 15:50:00	1	Video+Trackfile+Pathplot	1	large Open Field, 160x160 cm table surface on 60 cm high legs	1	objects in arena locales 10 14 5 and 8	1	OF #1 in room U59_south	0	testing room ILLUMINATED (fluorescent lights ON)	Q22ILi2042	441	0	polyethylene cage (35 cm x 30 cm x 16 cm) lined with absorbent bedding material; food and water freely available	0	Lights ON 7 AM to 7 PM in housing colony room	0	Tested during subjective night/sleep cycle (lights ON)	1	Sham lesion done	0	No lesion present	QNP	1	QNP 0.5	10	55	10	10	not applicable	not provided	0	not applicable	Sarah HARVEY	Q22	ILi2	Probing the neural circuit mediating sensitization and compulsive checking: role of the infralimbic (IL) cortex on expression	1	Effect of an NMDA lesion of the infralimbic ctx on expression of compulsive checking	Chronic QNP (0.5 mg/kg) in rats with a SHAM target to IL	1	Probing the neural circuit mediating sensitization and compulsive checking	1	Q22ILi2042_10_5_0233_0001640_TrackFile.csv	RAWDATA object containing the time series of x,y coordinates from rat locomotion in testing arena ID (OF #1 in room U59_south) for rat #Q22ILi2042 on trial #Q22ILi2042_10_5_0233_0001640.	00:00:55:00	1
0001641	Q22ILi2042_11_0_0229_0001641	2004-07-06 17:25:00	1	Video+Trackfile+Pathplot	1	large Open Field, 160x160 cm table surface on 60 cm high legs	1	objects in arena locales 10 14 5 and 8	1	OF #1 in room U59_south	0	testing room ILLUMINATED (fluorescent lights ON)	Q22ILi2042	463	0	polyethylene cage (35 cm x 30 cm x 16 cm) lined with absorbent bedding material; food and water freely available	0	Lights ON 7 AM to 7 PM in housing colony room	0	Tested during subjective night/sleep cycle (lights ON)	1	Sham lesion done	0	No lesion present	SAL	1	SAL 0	01	55	11	11	not applicable	not provided	0	not applicable	Sarah HARVEY	Q22	ILi2	Probing the neural circuit mediating sensitization and compulsive checking: role of the infralimbic (IL) cortex on expression	1	Effect of an NMDA lesion of the infralimbic ctx on expression of compulsive checking	Chronic QNP (0.5 mg/kg) in rats with a SHAM target to IL	1	Probing the neural circuit mediating sensitization and compulsive checking	1	Q22ILi2042_11_0_0229_0001641_TrackFile.csv	RAWDATA object containing the time series of x,y coordinates from rat locomotion in testing arena ID (OF #1 in room U59_south) for rat #Q22ILi2042 on trial #Q22ILi2042_11_0_0229_0001641.	00:00:55:00	1
0001642	Q22ILi2042_12_5_0234_0001642	2004-07-08 15:00:00	1	Video+Trackfile+Pathplot	1	large Open Field, 160x160 cm table surface on 60 cm high legs	1	objects in arena locales 10 14 5 and 8	1	OF #1 in room U59_south	0	testing room ILLUMINATED (fluorescent lights ON)	Q22ILi2042	459	0	polyethylene cage (35 cm x 30 cm x 16 cm) lined with absorbent bedding material; food and water freely available	0	Lights ON 7 AM to 7 PM in housing colony room	0	Tested during subjective night/sleep cycle (lights ON)	1	Sham lesion done	0	No lesion present	QNP	1	QNP 0.5	11	55	12	12	not applicable	fell off 2 53 mins	2	2 53	Sarah HARVEY	Q22	ILi2	Probing the neural circuit mediating sensitization and compulsive checking: role of the infralimbic (IL) cortex on expression	1	Effect of an NMDA lesion of the infralimbic ctx on expression of compulsive checking	Chronic QNP (0.5 mg/kg) in rats with a SHAM target to IL	1	Probing the neural circuit mediating sensitization and compulsive checking	1	Q22ILi2042_12_5_0234_0001642_TrackFile.csv	RAWDATA object containing the time series of x,y coordinates from rat locomotion in testing arena ID (OF #1 in room U59_south) for rat #Q22ILi2042 on trial #Q22ILi2042_12_5_0234_0001642.	00:00:55:00	1
0001643	Q22ILi2042_13_5_0230_0001643	2004-07-13 15:05:00	1	Video+Trackfile+Pathplot	1	large Open Field, 160x160 cm table surface on 60 cm high legs	2	objects in arena locales 18 22 9 and 4 (objects ROTATION 180 deg)	1	OF #1 in room U59_south	0	testing room ILLUMINATED (fluorescent lights ON)	Q22ILi2042	480	0	polyethylene cage (35 cm x 30 cm x 16 cm) lined with absorbent bedding material; food and water freely available	0	Lights ON 7 AM to 7 PM in housing colony room	0	Tested during subjective night/sleep cycle (lights ON)	1	Sham lesion done	0	No lesion present	QNP	1	QNP 0.5	12	55	13	13	not applicable	not provided	0	not applicable	Sarah HARVEY	Q22	ILi2	Probing the neural circuit mediating sensitization and compulsive checking: role of the infralimbic (IL) cortex on expression	1	Effect of an NMDA lesion of the infralimbic ctx on expression of compulsive checking	Chronic QNP (0.5 mg/kg) in rats with a SHAM target to IL	1	Probing the neural circuit mediating sensitization and compulsive checking	1	Q22ILi2042_13_5_0230_0001643_TrackFile.csv	RAWDATA object containing the time series of x,y coordinates from rat locomotion in testing arena ID (OF #1 in room U59_south) for rat #Q22ILi2042 on trial #Q22ILi2042_13_5_0230_0001643.	00:00:55:00	1
0001683	Q22ILi2046_01_5_0275_0001683	2004-05-19 15:10:00	1	Video+Trackfile+Pathplot	1	large Open Field, 160x160 cm table surface on 60 cm high legs	1	objects in arena locales 10 14 5 and 8	4	OF #4 in room U60_north	0	testing room ILLUMINATED (fluorescent lights ON)	Q22ILi2046	281	0	polyethylene cage (35 cm x 30 cm x 16 cm) lined with absorbent bedding material; food and water freely available	0	Lights ON 7 AM to 7 PM in housing colony room	0	Tested during subjective night/sleep cycle (lights ON)	0	No surgery done	0	No lesion present	QNP	1	QNP 0.5	01	55	01	01	not applicable	fell off 41 mins	1	41	Melinda LI	Q22	ILi2	Probing the neural circuit mediating sensitization and compulsive checking: role of the infralimbic (IL) cortex on expression	1	Effect of an NMDA lesion of the infralimbic ctx on expression of compulsive checking	Chronic QNP (0.5 mg/kg) in rats with a SHAM target to IL	1	Probing the neural circuit mediating sensitization and compulsive checking	1	Q22ILi2046_01_5_0275_0001683_TrackFile.csv	RAWDATA object containing the time series of x,y coordinates from rat locomotion in testing arena ID (OF #4 in room U60_north) for rat #Q22ILi2046 on trial #Q22ILi2046_01_5_0275_0001683.	00:00:55:00	1
0001684	Q22ILi2046_02_5_0274_0001684	2004-05-21 14:30:00	1	Video+Trackfile+Pathplot	1	large Open Field, 160x160 cm table surface on 60 cm high legs	1	objects in arena locales 10 14 5 and 8	4	OF #4 in room U60_north	0	testing room ILLUMINATED (fluorescent lights ON)	Q22ILi2046	290	0	polyethylene cage (35 cm x 30 cm x 16 cm) lined with absorbent bedding material; food and water freely available	0	Lights ON 7 AM to 7 PM in housing colony room	0	Tested during subjective night/sleep cycle (lights ON)	0	No surgery done	0	No lesion present	QNP	1	QNP 0.5	02	55	02	02	not applicable	not provided	0	not applicable	Melinda LI	Q22	ILi2	Probing the neural circuit mediating sensitization and compulsive checking: role of the infralimbic (IL) cortex on expression	1	Effect of an NMDA lesion of the infralimbic ctx on expression of compulsive checking	Chronic QNP (0.5 mg/kg) in rats with a SHAM target to IL	1	Probing the neural circuit mediating sensitization and compulsive checking	1	Q22ILi2046_02_5_0274_0001684_TrackFile.csv	RAWDATA object containing the time series of x,y coordinates from rat locomotion in testing arena ID (OF #4 in room U60_north) for rat #Q22ILi2046 on trial #Q22ILi2046_02_5_0274_0001684.	00:00:55:00	1
0001685	Q22ILi2046_03_5_0281_0001685	2004-05-26 14:40:00	1	Video+Trackfile+Pathplot	1	large Open Field, 160x160 cm table surface on 60 cm high legs	1	objects in arena locales 10 14 5 and 8	4	OF #4 in room U60_north	0	testing room ILLUMINATED (fluorescent lights ON)	Q22ILi2046	318	0	polyethylene cage (35 cm x 30 cm x 16 cm) lined with absorbent bedding material; food and water freely available	0	Lights ON 7 AM to 7 PM in housing colony room	0	Tested during subjective night/sleep cycle (lights ON)	0	No surgery done	0	No lesion present	QNP	1	QNP 0.5	03	55	03	03	not applicable	fell off 43 mins	1	43	Melinda LI	Q22	ILi2	Probing the neural circuit mediating sensitization and compulsive checking: role of the infralimbic (IL) cortex on expression	1	Effect of an NMDA lesion of the infralimbic ctx on expression of compulsive checking	Chronic QNP (0.5 mg/kg) in rats with a SHAM target to IL	1	Probing the neural circuit mediating sensitization and compulsive checking	1	Q22ILi2046_03_5_0281_0001685_TrackFile.csv	RAWDATA object containing the time series of x,y coordinates from rat locomotion in testing arena ID (OF #4 in room U60_north) for rat #Q22ILi2046 on trial #Q22ILi2046_03_5_0281_0001685.	00:00:55:00	1
0001686	Q22ILi2046_04_5_0276_0001686	2004-05-28 14:15:00	1	Video+Trackfile+Pathplot	1	large Open Field, 160x160 cm table surface on 60 cm high legs	1	objects in arena locales 10 14 5 and 8	4	OF #4 in room U60_north	0	testing room ILLUMINATED (fluorescent lights ON)	Q22ILi2046	330	0	polyethylene cage (35 cm x 30 cm x 16 cm) lined with absorbent bedding material; food and water freely available	0	Lights ON 7 AM to 7 PM in housing colony room	0	Tested during subjective night/sleep cycle (lights ON)	0	No surgery done	0	No lesion present	QNP	1	QNP 0.5	04	55	04	04	not applicable	not provided	0	not applicable	Melinda LI	Q22	ILi2	Probing the neural circuit mediating sensitization and compulsive checking: role of the infralimbic (IL) cortex on expression	1	Effect of an NMDA lesion of the infralimbic ctx on expression of compulsive checking	Chronic QNP (0.5 mg/kg) in rats with a SHAM target to IL	1	Probing the neural circuit mediating sensitization and compulsive checking	1	Q22ILi2046_04_5_0276_0001686_TrackFile.csv	RAWDATA object containing the time series of x,y coordinates from rat locomotion in testing arena ID (OF #4 in room U60_north) for rat #Q22ILi2046 on trial #Q22ILi2046_04_5_0276_0001686.	00:00:55:00	1
0001687	Q22ILi2046_05_5_0277_0001687	2004-06-02 14:11:00	1	Video+Trackfile+Pathplot	1	large Open Field, 160x160 cm table surface on 60 cm high legs	1	objects in arena locales 10 14 5 and 8	4	OF #4 in room U60_north	0	testing room ILLUMINATED (fluorescent lights ON)	Q22ILi2046	369	0	polyethylene cage (35 cm x 30 cm x 16 cm) lined with absorbent bedding material; food and water freely available	0	Lights ON 7 AM to 7 PM in housing colony room	0	Tested during subjective night/sleep cycle (lights ON)	0	No surgery done	0	No lesion present	QNP	1	QNP 0.5	05	55	05	05	not applicable	not provided	0	not applicable	Laura RAY	Q22	ILi2	Probing the neural circuit mediating sensitization and compulsive checking: role of the infralimbic (IL) cortex on expression	1	Effect of an NMDA lesion of the infralimbic ctx on expression of compulsive checking	Chronic QNP (0.5 mg/kg) in rats with a SHAM target to IL	1	Probing the neural circuit mediating sensitization and compulsive checking	1	Q22ILi2046_05_5_0277_0001687_TrackFile.csv	RAWDATA object containing the time series of x,y coordinates from rat locomotion in testing arena ID (OF #4 in room U60_north) for rat #Q22ILi2046 on trial #Q22ILi2046_05_5_0277_0001687.	00:00:55:00	1
0001688	Q22ILi2046_06_5_0278_0001688	2004-06-04 14:33:00	1	Video+Trackfile+Pathplot	1	large Open Field, 160x160 cm table surface on 60 cm high legs	1	objects in arena locales 10 14 5 and 8	4	OF #4 in room U60_north	0	testing room ILLUMINATED (fluorescent lights ON)	Q22ILi2046	368	0	polyethylene cage (35 cm x 30 cm x 16 cm) lined with absorbent bedding material; food and water freely available	0	Lights ON 7 AM to 7 PM in housing colony room	0	Tested during subjective night/sleep cycle (lights ON)	0	No surgery done	0	No lesion present	QNP	1	QNP 0.5	06	55	06	06	not applicable	not provided	0	not applicable	Melinda LI	Q22	ILi2	Probing the neural circuit mediating sensitization and compulsive checking: role of the infralimbic (IL) cortex on expression	1	Effect of an NMDA lesion of the infralimbic ctx on expression of compulsive checking	Chronic QNP (0.5 mg/kg) in rats with a SHAM target to IL	1	Probing the neural circuit mediating sensitization and compulsive checking	1	Q22ILi2046_06_5_0278_0001688_TrackFile.csv	RAWDATA object containing the time series of x,y coordinates from rat locomotion in testing arena ID (OF #4 in room U60_north) for rat #Q22ILi2046 on trial #Q22ILi2046_06_5_0278_0001688.	00:00:55:00	1
0001689	Q22ILi2046_07_5_0279_0001689	2004-06-09 13:08:00	1	Video+Trackfile+Pathplot	1	large Open Field, 160x160 cm table surface on 60 cm high legs	1	objects in arena locales 10 14 5 and 8	4	OF #4 in room U60_north	0	testing room ILLUMINATED (fluorescent lights ON)	Q22ILi2046	400	0	polyethylene cage (35 cm x 30 cm x 16 cm) lined with absorbent bedding material; food and water freely available	0	Lights ON 7 AM to 7 PM in housing colony room	0	Tested during subjective night/sleep cycle (lights ON)	0	No surgery done	0	No lesion present	QNP	1	QNP 0.5	07	55	07	07	not applicable	not provided	0	not applicable	Melinda LI	Q22	ILi2	Probing the neural circuit mediating sensitization and compulsive checking: role of the infralimbic (IL) cortex on expression	1	Effect of an NMDA lesion of the infralimbic ctx on expression of compulsive checking	Chronic QNP (0.5 mg/kg) in rats with a SHAM target to IL	1	Probing the neural circuit mediating sensitization and compulsive checking	1	Q22ILi2046_07_5_0279_0001689_TrackFile.csv	RAWDATA object containing the time series of x,y coordinates from rat locomotion in testing arena ID (OF #4 in room U60_north) for rat #Q22ILi2046 on trial #Q22ILi2046_07_5_0279_0001689.	00:00:55:00	1
0001690	Q22ILi2046_08_5_0280_0001690	2004-06-11 14:42:00	1	Video+Trackfile+Pathplot	1	large Open Field, 160x160 cm table surface on 60 cm high legs	1	objects in arena locales 10 14 5 and 8	4	OF #4 in room U60_north	0	testing room ILLUMINATED (fluorescent lights ON)	Q22ILi2046	401	0	polyethylene cage (35 cm x 30 cm x 16 cm) lined with absorbent bedding material; food and water freely available	0	Lights ON 7 AM to 7 PM in housing colony room	0	Tested during subjective night/sleep cycle (lights ON)	0	No surgery done	0	No lesion present	QNP	1	QNP 0.5	08	55	08	08	not applicable	fell off 31 mins	1	31	Melinda LI	Q22	ILi2	Probing the neural circuit mediating sensitization and compulsive checking: role of the infralimbic (IL) cortex on expression	1	Effect of an NMDA lesion of the infralimbic ctx on expression of compulsive checking	Chronic QNP (0.5 mg/kg) in rats with a SHAM target to IL	1	Probing the neural circuit mediating sensitization and compulsive checking	1	Q22ILi2046_08_5_0280_0001690_TrackFile.csv	RAWDATA object containing the time series of x,y coordinates from rat locomotion in testing arena ID (OF #4 in room U60_north) for rat #Q22ILi2046 on trial #Q22ILi2046_08_5_0280_0001690.	00:00:55:00	1
0001691	Q22ILi2046_09_5_0286_0001691	2004-06-30 14:39:00	1	Video+Trackfile+Pathplot	1	large Open Field, 160x160 cm table surface on 60 cm high legs	1	objects in arena locales 10 14 5 and 8	4	OF #4 in room U60_north	0	testing room ILLUMINATED (fluorescent lights ON)	Q22ILi2046	474	0	polyethylene cage (35 cm x 30 cm x 16 cm) lined with absorbent bedding material; food and water freely available	0	Lights ON 7 AM to 7 PM in housing colony room	0	Tested during subjective night/sleep cycle (lights ON)	1	Sham lesion done	0	No lesion present	QNP	1	QNP 0.5	09	55	09	09	not applicable	not provided	0	not applicable	Melinda LI	Q22	ILi2	Probing the neural circuit mediating sensitization and compulsive checking: role of the infralimbic (IL) cortex on expression	1	Effect of an NMDA lesion of the infralimbic ctx on expression of compulsive checking	Chronic QNP (0.5 mg/kg) in rats with a SHAM target to IL	1	Probing the neural circuit mediating sensitization and compulsive checking	1	Q22ILi2046_09_5_0286_0001691_TrackFile.csv	RAWDATA object containing the time series of x,y coordinates from rat locomotion in testing arena ID (OF #4 in room U60_north) for rat #Q22ILi2046 on trial #Q22ILi2046_09_5_0286_0001691.	00:00:55:00	1
0001692	Q22ILi2046_10_5_0282_0001692	2004-07-02 14:45:00	1	Video+Trackfile+Pathplot	1	large Open Field, 160x160 cm table surface on 60 cm high legs	1	objects in arena locales 10 14 5 and 8	4	OF #4 in room U60_north	0	testing room ILLUMINATED (fluorescent lights ON)	Q22ILi2046	475	0	polyethylene cage (35 cm x 30 cm x 16 cm) lined with absorbent bedding material; food and water freely available	0	Lights ON 7 AM to 7 PM in housing colony room	0	Tested during subjective night/sleep cycle (lights ON)	1	Sham lesion done	0	No lesion present	QNP	1	QNP 0.5	10	55	10	10	not applicable	not provided	0	not applicable	Melinda LI	Q22	ILi2	Probing the neural circuit mediating sensitization and compulsive checking: role of the infralimbic (IL) cortex on expression	1	Effect of an NMDA lesion of the infralimbic ctx on expression of compulsive checking	Chronic QNP (0.5 mg/kg) in rats with a SHAM target to IL	1	Probing the neural circuit mediating sensitization and compulsive checking	1	Q22ILi2046_10_5_0282_0001692_TrackFile.csv	RAWDATA object containing the time series of x,y coordinates from rat locomotion in testing arena ID (OF #4 in room U60_north) for rat #Q22ILi2046 on trial #Q22ILi2046_10_5_0282_0001692.	00:00:55:00	1
0001693	Q22ILi2046_11_0_0283_0001693	2004-07-07 13:26:00	1	Video+Trackfile+Pathplot	1	large Open Field, 160x160 cm table surface on 60 cm high legs	1	objects in arena locales 10 14 5 and 8	4	OF #4 in room U60_north	0	testing room ILLUMINATED (fluorescent lights ON)	Q22ILi2046	483	0	polyethylene cage (35 cm x 30 cm x 16 cm) lined with absorbent bedding material; food and water freely available	0	Lights ON 7 AM to 7 PM in housing colony room	0	Tested during subjective night/sleep cycle (lights ON)	1	Sham lesion done	0	No lesion present	SAL	1	SAL 0	01	55	11	11	not applicable	fell off 43 mins repositioned blocks at 46 mins	1	43	Melinda LI	Q22	ILi2	Probing the neural circuit mediating sensitization and compulsive checking: role of the infralimbic (IL) cortex on expression	1	Effect of an NMDA lesion of the infralimbic ctx on expression of compulsive checking	Chronic QNP (0.5 mg/kg) in rats with a SHAM target to IL	1	Probing the neural circuit mediating sensitization and compulsive checking	1	Q22ILi2046_11_0_0283_0001693_TrackFile.csv	RAWDATA object containing the time series of x,y coordinates from rat locomotion in testing arena ID (OF #4 in room U60_north) for rat #Q22ILi2046 on trial #Q22ILi2046_11_0_0283_0001693.	00:00:55:00	1
0001694	Q22ILi2046_12_5_0284_0001694	2004-07-09 13:29:00	1	Video+Trackfile+Pathplot	1	large Open Field, 160x160 cm table surface on 60 cm high legs	1	objects in arena locales 10 14 5 and 8	4	OF #4 in room U60_north	0	testing room ILLUMINATED (fluorescent lights ON)	Q22ILi2046	492	0	polyethylene cage (35 cm x 30 cm x 16 cm) lined with absorbent bedding material; food and water freely available	0	Lights ON 7 AM to 7 PM in housing colony room	0	Tested during subjective night/sleep cycle (lights ON)	1	Sham lesion done	0	No lesion present	QNP	1	QNP 0.5	11	55	12	12	not applicable	not provided	0	not applicable	Melinda LI	Q22	ILi2	Probing the neural circuit mediating sensitization and compulsive checking: role of the infralimbic (IL) cortex on expression	1	Effect of an NMDA lesion of the infralimbic ctx on expression of compulsive checking	Chronic QNP (0.5 mg/kg) in rats with a SHAM target to IL	1	Probing the neural circuit mediating sensitization and compulsive checking	1	Q22ILi2046_12_5_0284_0001694_TrackFile.csv	RAWDATA object containing the time series of x,y coordinates from rat locomotion in testing arena ID (OF #4 in room U60_north) for rat #Q22ILi2046 on trial #Q22ILi2046_12_5_0284_0001694.	00:00:55:00	1
0001695	Q22ILi2046_13_5_0285_0001695	2004-07-14 13:21:00	2	Trackfile+Pathplot	1	large Open Field, 160x160 cm table surface on 60 cm high legs	2	objects in arena locales 18 22 9 and 4 (objects ROTATION 180 deg)	4	OF #4 in room U60_north	0	testing room ILLUMINATED (fluorescent lights ON)	Q22ILi2046	534	0	polyethylene cage (35 cm x 30 cm x 16 cm) lined with absorbent bedding material; food and water freely available	0	Lights ON 7 AM to 7 PM in housing colony room	0	Tested during subjective night/sleep cycle (lights ON)	1	Sham lesion done	0	No lesion present	QNP	1	QNP 0.5	12	55	13	13	not applicable	fell off 48 mins	1	48	Melinda LI	Q22	ILi2	Probing the neural circuit mediating sensitization and compulsive checking: role of the infralimbic (IL) cortex on expression	1	Effect of an NMDA lesion of the infralimbic ctx on expression of compulsive checking	Chronic QNP (0.5 mg/kg) in rats with a SHAM target to IL	1	Probing the neural circuit mediating sensitization and compulsive checking	1	Q22ILi2046_13_5_0285_0001695_TrackFile.csv	RAWDATA object containing the time series of x,y coordinates from rat locomotion in testing arena ID (OF #4 in room U60_north) for rat #Q22ILi2046 on trial #Q22ILi2046_13_5_0285_0001695.	00:00:55:00	1
0001735	Q22ILi2050_01_5_0326_0001735	2004-05-19 12:30:00	1	Video+Trackfile+Pathplot	1	large Open Field, 160x160 cm table surface on 60 cm high legs	1	objects in arena locales 10 14 5 and 8	1	OF #1 in room U59_south	0	testing room ILLUMINATED (fluorescent lights ON)	Q22ILi2050	315	0	polyethylene cage (35 cm x 30 cm x 16 cm) lined with absorbent bedding material; food and water freely available	0	Lights ON 7 AM to 7 PM in housing colony room	0	Tested during subjective night/sleep cycle (lights ON)	0	No surgery done	0	No lesion present	QNP	1	QNP 0.5	01	55	01	01	not applicable	not provided	0	not applicable	Sarah HARVEY	Q22	ILi2	Probing the neural circuit mediating sensitization and compulsive checking: role of the infralimbic (IL) cortex on expression	1	Effect of an NMDA lesion of the infralimbic ctx on expression of compulsive checking	Chronic QNP (0.5 mg/kg) in rats with a SHAM target to IL	1	Probing the neural circuit mediating sensitization and compulsive checking	1	Q22ILi2050_01_5_0326_0001735_TrackFile.csv	RAWDATA object containing the time series of x,y coordinates from rat locomotion in testing arena ID (OF #1 in room U59_south) for rat #Q22ILi2050 on trial #Q22ILi2050_01_5_0326_0001735.	00:00:55:00	1
0001736	Q22ILi2050_02_5_0327_0001736	2004-05-21 13:15:00	1	Video+Trackfile+Pathplot	1	large Open Field, 160x160 cm table surface on 60 cm high legs	1	objects in arena locales 10 14 5 and 8	1	OF #1 in room U59_south	0	testing room ILLUMINATED (fluorescent lights ON)	Q22ILi2050	311	0	polyethylene cage (35 cm x 30 cm x 16 cm) lined with absorbent bedding material; food and water freely available	0	Lights ON 7 AM to 7 PM in housing colony room	0	Tested during subjective night/sleep cycle (lights ON)	0	No surgery done	0	No lesion present	QNP	1	QNP 0.5	02	55	02	02	not applicable	fell off 52 mins	1	52	Sarah HARVEY	Q22	ILi2	Probing the neural circuit mediating sensitization and compulsive checking: role of the infralimbic (IL) cortex on expression	1	Effect of an NMDA lesion of the infralimbic ctx on expression of compulsive checking	Chronic QNP (0.5 mg/kg) in rats with a SHAM target to IL	1	Probing the neural circuit mediating sensitization and compulsive checking	1	Q22ILi2050_02_5_0327_0001736_TrackFile.csv	RAWDATA object containing the time series of x,y coordinates from rat locomotion in testing arena ID (OF #1 in room U59_south) for rat #Q22ILi2050 on trial #Q22ILi2050_02_5_0327_0001736.	00:00:55:00	1
0001737	Q22ILi2050_03_5_0328_0001737	2004-05-26 12:58:00	1	Video+Trackfile+Pathplot	1	large Open Field, 160x160 cm table surface on 60 cm high legs	1	objects in arena locales 10 14 5 and 8	1	OF #1 in room U59_south	0	testing room ILLUMINATED (fluorescent lights ON)	Q22ILi2050	350	0	polyethylene cage (35 cm x 30 cm x 16 cm) lined with absorbent bedding material; food and water freely available	0	Lights ON 7 AM to 7 PM in housing colony room	0	Tested during subjective night/sleep cycle (lights ON)	0	No surgery done	0	No lesion present	QNP	1	QNP 0.5	03	55	03	03	not applicable	not provided	0	not applicable	Sarah HARVEY	Q22	ILi2	Probing the neural circuit mediating sensitization and compulsive checking: role of the infralimbic (IL) cortex on expression	1	Effect of an NMDA lesion of the infralimbic ctx on expression of compulsive checking	Chronic QNP (0.5 mg/kg) in rats with a SHAM target to IL	1	Probing the neural circuit mediating sensitization and compulsive checking	1	Q22ILi2050_03_5_0328_0001737_TrackFile.csv	RAWDATA object containing the time series of x,y coordinates from rat locomotion in testing arena ID (OF #1 in room U59_south) for rat #Q22ILi2050 on trial #Q22ILi2050_03_5_0328_0001737.	00:00:55:00	1
0001738	Q22ILi2050_04_5_0330_0001738	2004-05-28 12:30:00	1	Video+Trackfile+Pathplot	1	large Open Field, 160x160 cm table surface on 60 cm high legs	1	objects in arena locales 10 14 5 and 8	1	OF #1 in room U59_south	0	testing room ILLUMINATED (fluorescent lights ON)	Q22ILi2050	357	0	polyethylene cage (35 cm x 30 cm x 16 cm) lined with absorbent bedding material; food and water freely available	0	Lights ON 7 AM to 7 PM in housing colony room	0	Tested during subjective night/sleep cycle (lights ON)	0	No surgery done	0	No lesion present	QNP	1	QNP 0.5	04	55	04	04	not applicable	fell off 22 mins 38 mins	2	22 38	Sarah HARVEY	Q22	ILi2	Probing the neural circuit mediating sensitization and compulsive checking: role of the infralimbic (IL) cortex on expression	1	Effect of an NMDA lesion of the infralimbic ctx on expression of compulsive checking	Chronic QNP (0.5 mg/kg) in rats with a SHAM target to IL	1	Probing the neural circuit mediating sensitization and compulsive checking	1	Q22ILi2050_04_5_0330_0001738_TrackFile.csv	RAWDATA object containing the time series of x,y coordinates from rat locomotion in testing arena ID (OF #1 in room U59_south) for rat #Q22ILi2050 on trial #Q22ILi2050_04_5_0330_0001738.	00:00:55:00	1
0001739	Q22ILi2050_05_5_0329_0001739	2004-06-02 12:25:00	1	Video+Trackfile+Pathplot	1	large Open Field, 160x160 cm table surface on 60 cm high legs	1	objects in arena locales 10 14 5 and 8	1	OF #1 in room U59_south	0	testing room ILLUMINATED (fluorescent lights ON)	Q22ILi2050	387	0	polyethylene cage (35 cm x 30 cm x 16 cm) lined with absorbent bedding material; food and water freely available	0	Lights ON 7 AM to 7 PM in housing colony room	0	Tested during subjective night/sleep cycle (lights ON)	0	No surgery done	0	No lesion present	QNP	1	QNP 0.5	05	55	05	05	not applicable	not provided	0	not applicable	Sarah HARVEY	Q22	ILi2	Probing the neural circuit mediating sensitization and compulsive checking: role of the infralimbic (IL) cortex on expression	1	Effect of an NMDA lesion of the infralimbic ctx on expression of compulsive checking	Chronic QNP (0.5 mg/kg) in rats with a SHAM target to IL	1	Probing the neural circuit mediating sensitization and compulsive checking	1	Q22ILi2050_05_5_0329_0001739_TrackFile.csv	RAWDATA object containing the time series of x,y coordinates from rat locomotion in testing arena ID (OF #1 in room U59_south) for rat #Q22ILi2050 on trial #Q22ILi2050_05_5_0329_0001739.	00:00:55:00	1
0001740	Q22ILi2050_06_5_0331_0001740	2004-06-04 10:41:00	1	Video+Trackfile+Pathplot	1	large Open Field, 160x160 cm table surface on 60 cm high legs	1	objects in arena locales 10 14 5 and 8	1	OF #1 in room U59_south	0	testing room ILLUMINATED (fluorescent lights ON)	Q22ILi2050	398	0	polyethylene cage (35 cm x 30 cm x 16 cm) lined with absorbent bedding material; food and water freely available	0	Lights ON 7 AM to 7 PM in housing colony room	0	Tested during subjective night/sleep cycle (lights ON)	0	No surgery done	0	No lesion present	QNP	1	QNP 0.5	06	55	06	06	not applicable	not provided	0	not applicable	Sarah HARVEY	Q22	ILi2	Probing the neural circuit mediating sensitization and compulsive checking: role of the infralimbic (IL) cortex on expression	1	Effect of an NMDA lesion of the infralimbic ctx on expression of compulsive checking	Chronic QNP (0.5 mg/kg) in rats with a SHAM target to IL	1	Probing the neural circuit mediating sensitization and compulsive checking	1	Q22ILi2050_06_5_0331_0001740_TrackFile.csv	RAWDATA object containing the time series of x,y coordinates from rat locomotion in testing arena ID (OF #1 in room U59_south) for rat #Q22ILi2050 on trial #Q22ILi2050_06_5_0331_0001740.	00:00:55:00	1
0001741	Q22ILi2050_07_5_0332_0001741	2004-06-09 12:25:00	1	Video+Trackfile+Pathplot	1	large Open Field, 160x160 cm table surface on 60 cm high legs	1	objects in arena locales 10 14 5 and 8	1	OF #1 in room U59_south	0	testing room ILLUMINATED (fluorescent lights ON)	Q22ILi2050	416	0	polyethylene cage (35 cm x 30 cm x 16 cm) lined with absorbent bedding material; food and water freely available	0	Lights ON 7 AM to 7 PM in housing colony room	0	Tested during subjective night/sleep cycle (lights ON)	0	No surgery done	0	No lesion present	QNP	1	QNP 0.5	07	55	07	07	not applicable	not provided	0	not applicable	Sarah HARVEY	Q22	ILi2	Probing the neural circuit mediating sensitization and compulsive checking: role of the infralimbic (IL) cortex on expression	1	Effect of an NMDA lesion of the infralimbic ctx on expression of compulsive checking	Chronic QNP (0.5 mg/kg) in rats with a SHAM target to IL	1	Probing the neural circuit mediating sensitization and compulsive checking	1	Q22ILi2050_07_5_0332_0001741_TrackFile.csv	RAWDATA object containing the time series of x,y coordinates from rat locomotion in testing arena ID (OF #1 in room U59_south) for rat #Q22ILi2050 on trial #Q22ILi2050_07_5_0332_0001741.	00:00:55:00	1
0001742	Q22ILi2050_08_5_0333_0001742	2004-06-11 12:00:00	1	Video+Trackfile+Pathplot	1	large Open Field, 160x160 cm table surface on 60 cm high legs	1	objects in arena locales 10 14 5 and 8	1	OF #1 in room U59_south	0	testing room ILLUMINATED (fluorescent lights ON)	Q22ILi2050	368	0	polyethylene cage (35 cm x 30 cm x 16 cm) lined with absorbent bedding material; food and water freely available	0	Lights ON 7 AM to 7 PM in housing colony room	0	Tested during subjective night/sleep cycle (lights ON)	0	No surgery done	0	No lesion present	QNP	1	QNP 0.5	08	55	08	08	not applicable	not provided	0	not applicable	Sarah HARVEY	Q22	ILi2	Probing the neural circuit mediating sensitization and compulsive checking: role of the infralimbic (IL) cortex on expression	1	Effect of an NMDA lesion of the infralimbic ctx on expression of compulsive checking	Chronic QNP (0.5 mg/kg) in rats with a SHAM target to IL	1	Probing the neural circuit mediating sensitization and compulsive checking	1	Q22ILi2050_08_5_0333_0001742_TrackFile.csv	RAWDATA object containing the time series of x,y coordinates from rat locomotion in testing arena ID (OF #1 in room U59_south) for rat #Q22ILi2050 on trial #Q22ILi2050_08_5_0333_0001742.	00:00:55:00	1
0001743	Q22ILi2050_09_5_0334_0001743	2004-06-30 12:30:00	1	Video+Trackfile+Pathplot	1	large Open Field, 160x160 cm table surface on 60 cm high legs	1	objects in arena locales 10 14 5 and 8	1	OF #1 in room U59_south	0	testing room ILLUMINATED (fluorescent lights ON)	Q22ILi2050	492	0	polyethylene cage (35 cm x 30 cm x 16 cm) lined with absorbent bedding material; food and water freely available	0	Lights ON 7 AM to 7 PM in housing colony room	0	Tested during subjective night/sleep cycle (lights ON)	1	Sham lesion done	0	No lesion present	QNP	1	QNP 0.5	09	55	09	09	not applicable	fell off 43 mins	1	43	Sarah HARVEY	Q22	ILi2	Probing the neural circuit mediating sensitization and compulsive checking: role of the infralimbic (IL) cortex on expression	1	Effect of an NMDA lesion of the infralimbic ctx on expression of compulsive checking	Chronic QNP (0.5 mg/kg) in rats with a SHAM target to IL	1	Probing the neural circuit mediating sensitization and compulsive checking	1	Q22ILi2050_09_5_0334_0001743_TrackFile.csv	RAWDATA object containing the time series of x,y coordinates from rat locomotion in testing arena ID (OF #1 in room U59_south) for rat #Q22ILi2050 on trial #Q22ILi2050_09_5_0334_0001743.	00:00:55:00	1
0001744	Q22ILi2050_10_5_0335_0001744	2004-07-02 12:20:00	1	Video+Trackfile+Pathplot	1	large Open Field, 160x160 cm table surface on 60 cm high legs	1	objects in arena locales 10 14 5 and 8	1	OF #1 in room U59_south	0	testing room ILLUMINATED (fluorescent lights ON)	Q22ILi2050	497	0	polyethylene cage (35 cm x 30 cm x 16 cm) lined with absorbent bedding material; food and water freely available	0	Lights ON 7 AM to 7 PM in housing colony room	0	Tested during subjective night/sleep cycle (lights ON)	1	Sham lesion done	0	No lesion present	QNP	1	QNP 0.5	10	55	10	10	not applicable	not provided	0	not applicable	Sarah HARVEY	Q22	ILi2	Probing the neural circuit mediating sensitization and compulsive checking: role of the infralimbic (IL) cortex on expression	1	Effect of an NMDA lesion of the infralimbic ctx on expression of compulsive checking	Chronic QNP (0.5 mg/kg) in rats with a SHAM target to IL	1	Probing the neural circuit mediating sensitization and compulsive checking	1	Q22ILi2050_10_5_0335_0001744_TrackFile.csv	RAWDATA object containing the time series of x,y coordinates from rat locomotion in testing arena ID (OF #1 in room U59_south) for rat #Q22ILi2050 on trial #Q22ILi2050_10_5_0335_0001744.	00:00:55:00	1
0001745	Q22ILi2050_11_0_0336_0001745	2004-07-07 12:05:00	1	Video+Trackfile+Pathplot	1	large Open Field, 160x160 cm table surface on 60 cm high legs	1	objects in arena locales 10 14 5 and 8	1	OF #1 in room U59_south	0	testing room ILLUMINATED (fluorescent lights ON)	Q22ILi2050	501	0	polyethylene cage (35 cm x 30 cm x 16 cm) lined with absorbent bedding material; food and water freely available	0	Lights ON 7 AM to 7 PM in housing colony room	0	Tested during subjective night/sleep cycle (lights ON)	1	Sham lesion done	0	No lesion present	SAL	1	SAL 0	01	55	11	11	not applicable	not provided	0	not applicable	Sarah HARVEY	Q22	ILi2	Probing the neural circuit mediating sensitization and compulsive checking: role of the infralimbic (IL) cortex on expression	1	Effect of an NMDA lesion of the infralimbic ctx on expression of compulsive checking	Chronic QNP (0.5 mg/kg) in rats with a SHAM target to IL	1	Probing the neural circuit mediating sensitization and compulsive checking	1	Q22ILi2050_11_0_0336_0001745_TrackFile.csv	RAWDATA object containing the time series of x,y coordinates from rat locomotion in testing arena ID (OF #1 in room U59_south) for rat #Q22ILi2050 on trial #Q22ILi2050_11_0_0336_0001745.	00:00:55:00	1
0001746	Q22ILi2050_12_5_0337_0001746	2004-07-09 12:05:00	1	Video+Trackfile+Pathplot	1	large Open Field, 160x160 cm table surface on 60 cm high legs	1	objects in arena locales 10 14 5 and 8	1	OF #1 in room U59_south	0	testing room ILLUMINATED (fluorescent lights ON)	Q22ILi2050	511	0	polyethylene cage (35 cm x 30 cm x 16 cm) lined with absorbent bedding material; food and water freely available	0	Lights ON 7 AM to 7 PM in housing colony room	0	Tested during subjective night/sleep cycle (lights ON)	1	Sham lesion done	0	No lesion present	QNP	1	QNP 0.5	11	55	12	12	not applicable	not provided	0	not applicable	Sarah HARVEY	Q22	ILi2	Probing the neural circuit mediating sensitization and compulsive checking: role of the infralimbic (IL) cortex on expression	1	Effect of an NMDA lesion of the infralimbic ctx on expression of compulsive checking	Chronic QNP (0.5 mg/kg) in rats with a SHAM target to IL	1	Probing the neural circuit mediating sensitization and compulsive checking	1	Q22ILi2050_12_5_0337_0001746_TrackFile.csv	RAWDATA object containing the time series of x,y coordinates from rat locomotion in testing arena ID (OF #1 in room U59_south) for rat #Q22ILi2050 on trial #Q22ILi2050_12_5_0337_0001746.	00:00:55:00	1
0001747	Q22ILi2050_13_5_0338_0001747	2004-07-14 12:10:00	1	Video+Trackfile+Pathplot	1	large Open Field, 160x160 cm table surface on 60 cm high legs	2	objects in arena locales 18 22 9 and 4 (objects ROTATION 180 deg)	1	OF #1 in room U59_south	0	testing room ILLUMINATED (fluorescent lights ON)	Q22ILi2050	520	0	polyethylene cage (35 cm x 30 cm x 16 cm) lined with absorbent bedding material; food and water freely available	0	Lights ON 7 AM to 7 PM in housing colony room	0	Tested during subjective night/sleep cycle (lights ON)	1	Sham lesion done	0	No lesion present	QNP	1	QNP 0.5	12	55	13	13	not applicable	not provided	0	not applicable	Sarah HARVEY	Q22	ILi2	Probing the neural circuit mediating sensitization and compulsive checking: role of the infralimbic (IL) cortex on expression	1	Effect of an NMDA lesion of the infralimbic ctx on expression of compulsive checking	Chronic QNP (0.5 mg/kg) in rats with a SHAM target to IL	1	Probing the neural circuit mediating sensitization and compulsive checking	1	Q22ILi2050_13_5_0338_0001747_TrackFile.csv	RAWDATA object containing the time series of x,y coordinates from rat locomotion in testing arena ID (OF #1 in room U59_south) for rat #Q22ILi2050 on trial #Q22ILi2050_13_5_0338_0001747.	00:00:55:00	1
0001787	Q22ILi2054_01_5_0378_0001787	2004-05-18 14:10:00	1	Video+Trackfile+Pathplot	1	large Open Field, 160x160 cm table surface on 60 cm high legs	1	objects in arena locales 10 14 5 and 8	4	OF #4 in room U60_north	0	testing room ILLUMINATED (fluorescent lights ON)	Q22ILi2054	293	0	polyethylene cage (35 cm x 30 cm x 16 cm) lined with absorbent bedding material; food and water freely available	0	Lights ON 7 AM to 7 PM in housing colony room	0	Tested during subjective night/sleep cycle (lights ON)	0	No surgery done	0	No lesion present	QNP	1	QNP 0.5	01	55	01	01	not applicable	fell off 4 mins	1	4	Laura RAY	Q22	ILi2	Probing the neural circuit mediating sensitization and compulsive checking: role of the infralimbic (IL) cortex on expression	1	Effect of an NMDA lesion of the infralimbic ctx on expression of compulsive checking	Chronic QNP (0.5 mg/kg) in rats with a SHAM target to IL	1	Probing the neural circuit mediating sensitization and compulsive checking	1	Q22ILi2054_01_5_0378_0001787_TrackFile.csv	RAWDATA object containing the time series of x,y coordinates from rat locomotion in testing arena ID (OF #4 in room U60_north) for rat #Q22ILi2054 on trial #Q22ILi2054_01_5_0378_0001787.	00:00:55:00	1
0001788	Q22ILi2054_02_5_0379_0001788	2004-05-20 13:24:00	1	Video+Trackfile+Pathplot	1	large Open Field, 160x160 cm table surface on 60 cm high legs	1	objects in arena locales 10 14 5 and 8	4	OF #4 in room U60_north	0	testing room ILLUMINATED (fluorescent lights ON)	Q22ILi2054	311	0	polyethylene cage (35 cm x 30 cm x 16 cm) lined with absorbent bedding material; food and water freely available	0	Lights ON 7 AM to 7 PM in housing colony room	0	Tested during subjective night/sleep cycle (lights ON)	0	No surgery done	0	No lesion present	QNP	1	QNP 0.5	02	55	02	02	not applicable	not provided	0	not applicable	Laura RAY	Q22	ILi2	Probing the neural circuit mediating sensitization and compulsive checking: role of the infralimbic (IL) cortex on expression	1	Effect of an NMDA lesion of the infralimbic ctx on expression of compulsive checking	Chronic QNP (0.5 mg/kg) in rats with a SHAM target to IL	1	Probing the neural circuit mediating sensitization and compulsive checking	1	Q22ILi2054_02_5_0379_0001788_TrackFile.csv	RAWDATA object containing the time series of x,y coordinates from rat locomotion in testing arena ID (OF #4 in room U60_north) for rat #Q22ILi2054 on trial #Q22ILi2054_02_5_0379_0001788.	00:00:55:00	1
0001789	Q22ILi2054_03_5_0380_0001789	2004-05-25 13:13:00	1	Video+Trackfile+Pathplot	1	large Open Field, 160x160 cm table surface on 60 cm high legs	1	objects in arena locales 10 14 5 and 8	4	OF #4 in room U60_north	0	testing room ILLUMINATED (fluorescent lights ON)	Q22ILi2054	358	0	polyethylene cage (35 cm x 30 cm x 16 cm) lined with absorbent bedding material; food and water freely available	0	Lights ON 7 AM to 7 PM in housing colony room	0	Tested during subjective night/sleep cycle (lights ON)	0	No surgery done	0	No lesion present	QNP	1	QNP 0.5	03	55	03	03	not applicable	fell off 29 mins	1	29	Laura RAY	Q22	ILi2	Probing the neural circuit mediating sensitization and compulsive checking: role of the infralimbic (IL) cortex on expression	1	Effect of an NMDA lesion of the infralimbic ctx on expression of compulsive checking	Chronic QNP (0.5 mg/kg) in rats with a SHAM target to IL	1	Probing the neural circuit mediating sensitization and compulsive checking	1	Q22ILi2054_03_5_0380_0001789_TrackFile.csv	RAWDATA object containing the time series of x,y coordinates from rat locomotion in testing arena ID (OF #4 in room U60_north) for rat #Q22ILi2054 on trial #Q22ILi2054_03_5_0380_0001789.	00:00:55:00	1
0001790	Q22ILi2054_04_5_0381_0001790	2004-05-27 13:32:00	1	Video+Trackfile+Pathplot	1	large Open Field, 160x160 cm table surface on 60 cm high legs	1	objects in arena locales 10 14 5 and 8	4	OF #4 in room U60_north	0	testing room ILLUMINATED (fluorescent lights ON)	Q22ILi2054	356	0	polyethylene cage (35 cm x 30 cm x 16 cm) lined with absorbent bedding material; food and water freely available	0	Lights ON 7 AM to 7 PM in housing colony room	0	Tested during subjective night/sleep cycle (lights ON)	0	No surgery done	0	No lesion present	QNP	1	QNP 0.5	04	55	04	04	not applicable	not provided	0	not applicable	Laura RAY	Q22	ILi2	Probing the neural circuit mediating sensitization and compulsive checking: role of the infralimbic (IL) cortex on expression	1	Effect of an NMDA lesion of the infralimbic ctx on expression of compulsive checking	Chronic QNP (0.5 mg/kg) in rats with a SHAM target to IL	1	Probing the neural circuit mediating sensitization and compulsive checking	1	Q22ILi2054_04_5_0381_0001790_TrackFile.csv	RAWDATA object containing the time series of x,y coordinates from rat locomotion in testing arena ID (OF #4 in room U60_north) for rat #Q22ILi2054 on trial #Q22ILi2054_04_5_0381_0001790.	00:00:55:00	1
0001791	Q22ILi2054_05_5_0383_0001791	2004-06-01 15:13:00	1	Video+Trackfile+Pathplot	1	large Open Field, 160x160 cm table surface on 60 cm high legs	1	objects in arena locales 10 14 5 and 8	4	OF #4 in room U60_north	0	testing room ILLUMINATED (fluorescent lights ON)	Q22ILi2054	392	0	polyethylene cage (35 cm x 30 cm x 16 cm) lined with absorbent bedding material; food and water freely available	0	Lights ON 7 AM to 7 PM in housing colony room	0	Tested during subjective night/sleep cycle (lights ON)	0	No surgery done	0	No lesion present	QNP	1	QNP 0.5	05	55	05	05	not applicable	not provided	0	not applicable	Melinda LI	Q22	ILi2	Probing the neural circuit mediating sensitization and compulsive checking: role of the infralimbic (IL) cortex on expression	1	Effect of an NMDA lesion of the infralimbic ctx on expression of compulsive checking	Chronic QNP (0.5 mg/kg) in rats with a SHAM target to IL	1	Probing the neural circuit mediating sensitization and compulsive checking	1	Q22ILi2054_05_5_0383_0001791_TrackFile.csv	RAWDATA object containing the time series of x,y coordinates from rat locomotion in testing arena ID (OF #4 in room U60_north) for rat #Q22ILi2054 on trial #Q22ILi2054_05_5_0383_0001791.	00:00:55:00	1
0001792	Q22ILi2054_06_5_0384_0001792	2004-06-03 13:17:00	1	Video+Trackfile+Pathplot	1	large Open Field, 160x160 cm table surface on 60 cm high legs	1	objects in arena locales 10 14 5 and 8	4	OF #4 in room U60_north	0	testing room ILLUMINATED (fluorescent lights ON)	Q22ILi2054	393	0	polyethylene cage (35 cm x 30 cm x 16 cm) lined with absorbent bedding material; food and water freely available	0	Lights ON 7 AM to 7 PM in housing colony room	0	Tested during subjective night/sleep cycle (lights ON)	0	No surgery done	0	No lesion present	QNP	1	QNP 0.5	06	55	06	06	not applicable	no hat fell off 44 mins	1	44	Laura RAY	Q22	ILi2	Probing the neural circuit mediating sensitization and compulsive checking: role of the infralimbic (IL) cortex on expression	1	Effect of an NMDA lesion of the infralimbic ctx on expression of compulsive checking	Chronic QNP (0.5 mg/kg) in rats with a SHAM target to IL	1	Probing the neural circuit mediating sensitization and compulsive checking	1	Q22ILi2054_06_5_0384_0001792_TrackFile.csv	RAWDATA object containing the time series of x,y coordinates from rat locomotion in testing arena ID (OF #4 in room U60_north) for rat #Q22ILi2054 on trial #Q22ILi2054_06_5_0384_0001792.	00:00:55:00	1
0001793	Q22ILi2054_07_5_0385_0001793	2004-06-08 13:22:00	1	Video+Trackfile+Pathplot	1	large Open Field, 160x160 cm table surface on 60 cm high legs	1	objects in arena locales 10 14 5 and 8	4	OF #4 in room U60_north	0	testing room ILLUMINATED (fluorescent lights ON)	Q22ILi2054	429	0	polyethylene cage (35 cm x 30 cm x 16 cm) lined with absorbent bedding material; food and water freely available	0	Lights ON 7 AM to 7 PM in housing colony room	0	Tested during subjective night/sleep cycle (lights ON)	0	No surgery done	0	No lesion present	QNP	1	QNP 0.5	07	55	07	07	not applicable	not provided	0	not applicable	Laura RAY	Q22	ILi2	Probing the neural circuit mediating sensitization and compulsive checking: role of the infralimbic (IL) cortex on expression	1	Effect of an NMDA lesion of the infralimbic ctx on expression of compulsive checking	Chronic QNP (0.5 mg/kg) in rats with a SHAM target to IL	1	Probing the neural circuit mediating sensitization and compulsive checking	1	Q22ILi2054_07_5_0385_0001793_TrackFile.csv	RAWDATA object containing the time series of x,y coordinates from rat locomotion in testing arena ID (OF #4 in room U60_north) for rat #Q22ILi2054 on trial #Q22ILi2054_07_5_0385_0001793.	00:00:55:00	1
0001794	Q22ILi2054_08_5_0382_0001794	2004-06-10 12:48:00	1	Video+Trackfile+Pathplot	1	large Open Field, 160x160 cm table surface on 60 cm high legs	1	objects in arena locales 10 14 5 and 8	4	OF #4 in room U60_north	0	testing room ILLUMINATED (fluorescent lights ON)	Q22ILi2054	433	0	polyethylene cage (35 cm x 30 cm x 16 cm) lined with absorbent bedding material; food and water freely available	0	Lights ON 7 AM to 7 PM in housing colony room	0	Tested during subjective night/sleep cycle (lights ON)	0	No surgery done	0	No lesion present	QNP	1	QNP 0.5	08	55	08	08	not applicable	not provided	0	not applicable	Laura RAY	Q22	ILi2	Probing the neural circuit mediating sensitization and compulsive checking: role of the infralimbic (IL) cortex on expression	1	Effect of an NMDA lesion of the infralimbic ctx on expression of compulsive checking	Chronic QNP (0.5 mg/kg) in rats with a SHAM target to IL	1	Probing the neural circuit mediating sensitization and compulsive checking	1	Q22ILi2054_08_5_0382_0001794_TrackFile.csv	RAWDATA object containing the time series of x,y coordinates from rat locomotion in testing arena ID (OF #4 in room U60_north) for rat #Q22ILi2054 on trial #Q22ILi2054_08_5_0382_0001794.	00:00:55:00	1
0001795	Q22ILi2054_09_5_0386_0001795	2004-06-29 13:30:00	1	Video+Trackfile+Pathplot	1	large Open Field, 160x160 cm table surface on 60 cm high legs	1	objects in arena locales 10 14 5 and 8	4	OF #4 in room U60_north	0	testing room ILLUMINATED (fluorescent lights ON)	Q22ILi2054	508	0	polyethylene cage (35 cm x 30 cm x 16 cm) lined with absorbent bedding material; food and water freely available	0	Lights ON 7 AM to 7 PM in housing colony room	0	Tested during subjective night/sleep cycle (lights ON)	1	Sham lesion done	0	No lesion present	QNP	1	QNP 0.5	09	55	09	09	not applicable	not provided	0	not applicable	Laura RAY	Q22	ILi2	Probing the neural circuit mediating sensitization and compulsive checking: role of the infralimbic (IL) cortex on expression	1	Effect of an NMDA lesion of the infralimbic ctx on expression of compulsive checking	Chronic QNP (0.5 mg/kg) in rats with a SHAM target to IL	1	Probing the neural circuit mediating sensitization and compulsive checking	1	Q22ILi2054_09_5_0386_0001795_TrackFile.csv	RAWDATA object containing the time series of x,y coordinates from rat locomotion in testing arena ID (OF #4 in room U60_north) for rat #Q22ILi2054 on trial #Q22ILi2054_09_5_0386_0001795.	00:00:55:00	1
0001796	Q22ILi2054_10_5_0389_0001796	2004-07-01 11:45:00	1	Video+Trackfile+Pathplot	1	large Open Field, 160x160 cm table surface on 60 cm high legs	1	objects in arena locales 10 14 5 and 8	4	OF #4 in room U60_north	0	testing room ILLUMINATED (fluorescent lights ON)	Q22ILi2054	510	0	polyethylene cage (35 cm x 30 cm x 16 cm) lined with absorbent bedding material; food and water freely available	0	Lights ON 7 AM to 7 PM in housing colony room	0	Tested during subjective night/sleep cycle (lights ON)	1	Sham lesion done	0	No lesion present	QNP	1	QNP 0.5	10	55	10	10	not applicable	not provided	0	not applicable	Laura RAY	Q22	ILi2	Probing the neural circuit mediating sensitization and compulsive checking: role of the infralimbic (IL) cortex on expression	1	Effect of an NMDA lesion of the infralimbic ctx on expression of compulsive checking	Chronic QNP (0.5 mg/kg) in rats with a SHAM target to IL	1	Probing the neural circuit mediating sensitization and compulsive checking	1	Q22ILi2054_10_5_0389_0001796_TrackFile.csv	RAWDATA object containing the time series of x,y coordinates from rat locomotion in testing arena ID (OF #4 in room U60_north) for rat #Q22ILi2054 on trial #Q22ILi2054_10_5_0389_0001796.	00:00:55:00	1
0001797	Q22ILi2054_11_0_0387_0001797	2004-07-06 13:06:00	1	Video+Trackfile+Pathplot	1	large Open Field, 160x160 cm table surface on 60 cm high legs	1	objects in arena locales 10 14 5 and 8	4	OF #4 in room U60_north	0	testing room ILLUMINATED (fluorescent lights ON)	Q22ILi2054	527	0	polyethylene cage (35 cm x 30 cm x 16 cm) lined with absorbent bedding material; food and water freely available	0	Lights ON 7 AM to 7 PM in housing colony room	0	Tested during subjective night/sleep cycle (lights ON)	1	Sham lesion done	0	No lesion present	SAL	1	SAL 0	01	55	11	11	not applicable	not provided	0	not applicable	Laura RAY	Q22	ILi2	Probing the neural circuit mediating sensitization and compulsive checking: role of the infralimbic (IL) cortex on expression	1	Effect of an NMDA lesion of the infralimbic ctx on expression of compulsive checking	Chronic QNP (0.5 mg/kg) in rats with a SHAM target to IL	1	Probing the neural circuit mediating sensitization and compulsive checking	1	Q22ILi2054_11_0_0387_0001797_TrackFile.csv	RAWDATA object containing the time series of x,y coordinates from rat locomotion in testing arena ID (OF #4 in room U60_north) for rat #Q22ILi2054 on trial #Q22ILi2054_11_0_0387_0001797.	00:00:55:00	1
0001798	Q22ILi2054_12_5_0388_0001798	2004-07-09 13:58:44	1	Video+Trackfile+Pathplot	1	large Open Field, 160x160 cm table surface on 60 cm high legs	1	objects in arena locales 10 14 5 and 8	4	OF #4 in room U60_north	0	testing room ILLUMINATED (fluorescent lights ON)	Q22ILi2054	not provided	0	polyethylene cage (35 cm x 30 cm x 16 cm) lined with absorbent bedding material; food and water freely available	0	Lights ON 7 AM to 7 PM in housing colony room	0	Tested during subjective night/sleep cycle (lights ON)	1	Sham lesion done	0	No lesion present	QNP	1	QNP 0.5	11	55	12	12	not applicable	no access record but ethovision track so put in (hs)	0	not applicable	Laura RAY	Q22	ILi2	Probing the neural circuit mediating sensitization and compulsive checking: role of the infralimbic (IL) cortex on expression	1	Effect of an NMDA lesion of the infralimbic ctx on expression of compulsive checking	Chronic QNP (0.5 mg/kg) in rats with a SHAM target to IL	1	Probing the neural circuit mediating sensitization and compulsive checking	1	Q22ILi2054_12_5_0388_0001798_TrackFile.csv	RAWDATA object containing the time series of x,y coordinates from rat locomotion in testing arena ID (OF #4 in room U60_north) for rat #Q22ILi2054 on trial #Q22ILi2054_12_5_0388_0001798.	00:00:55:00	1
0001799	Q22ILi2054_13_5_0000_0001799	2004-07-13 13:36:00	6	Video	1	large Open Field, 160x160 cm table surface on 60 cm high legs	2	objects in arena locales 18 22 9 and 4 (objects ROTATION 180 deg)	4	OF #4 in room U60_north	0	testing room ILLUMINATED (fluorescent lights ON)	Q22ILi2054	548	0	polyethylene cage (35 cm x 30 cm x 16 cm) lined with absorbent bedding material; food and water freely available	0	Lights ON 7 AM to 7 PM in housing colony room	0	Tested during subjective night/sleep cycle (lights ON)	1	Sham lesion done	0	No lesion present	QNP	1	QNP 0.5	12	55	13	13	not applicable	-hs Oct 31 2020 looks like tracked rat 45 instead 54	0	not applicable	Laura RAY	Q22	ILi2	Probing the neural circuit mediating sensitization and compulsive checking: role of the infralimbic (IL) cortex on expression	1	Effect of an NMDA lesion of the infralimbic ctx on expression of compulsive checking	Chronic QNP (0.5 mg/kg) in rats with a SHAM target to IL	1	Probing the neural circuit mediating sensitization and compulsive checking	0		Track file not provided	00:00:55:00	0
0001839	Q22ILi2058_01_5_0430_0001839	2004-05-19 12:31:00	1	Video+Trackfile+Pathplot	1	large Open Field, 160x160 cm table surface on 60 cm high legs	1	objects in arena locales 10 14 5 and 8	2	OF #2 in room U59_north	0	testing room ILLUMINATED (fluorescent lights ON)	Q22ILi2058	291	0	polyethylene cage (35 cm x 30 cm x 16 cm) lined with absorbent bedding material; food and water freely available	0	Lights ON 7 AM to 7 PM in housing colony room	0	Tested during subjective night/sleep cycle (lights ON)	0	No surgery done	0	No lesion present	QNP	1	QNP 0.5	01	55	01	01	not applicable	fell off 52 mins	1	52	Sarah HARVEY	Q22	ILi2	Probing the neural circuit mediating sensitization and compulsive checking: role of the infralimbic (IL) cortex on expression	1	Effect of an NMDA lesion of the infralimbic ctx on expression of compulsive checking	Chronic QNP (0.5 mg/kg) in rats with a SHAM target to IL	1	Probing the neural circuit mediating sensitization and compulsive checking	1	Q22ILi2058_01_5_0430_0001839_TrackFile.csv	RAWDATA object containing the time series of x,y coordinates from rat locomotion in testing arena ID (OF #2 in room U59_north) for rat #Q22ILi2058 on trial #Q22ILi2058_01_5_0430_0001839.	00:00:55:00	1
0001840	Q22ILi2058_02_5_0431_0001840	2004-05-21 13:16:00	1	Video+Trackfile+Pathplot	1	large Open Field, 160x160 cm table surface on 60 cm high legs	1	objects in arena locales 10 14 5 and 8	2	OF #2 in room U59_north	0	testing room ILLUMINATED (fluorescent lights ON)	Q22ILi2058	284	0	polyethylene cage (35 cm x 30 cm x 16 cm) lined with absorbent bedding material; food and water freely available	0	Lights ON 7 AM to 7 PM in housing colony room	0	Tested during subjective night/sleep cycle (lights ON)	0	No surgery done	0	No lesion present	QNP	1	QNP 0.5	02	55	02	02	not applicable	not provided	0	not applicable	Sarah HARVEY	Q22	ILi2	Probing the neural circuit mediating sensitization and compulsive checking: role of the infralimbic (IL) cortex on expression	1	Effect of an NMDA lesion of the infralimbic ctx on expression of compulsive checking	Chronic QNP (0.5 mg/kg) in rats with a SHAM target to IL	1	Probing the neural circuit mediating sensitization and compulsive checking	1	Q22ILi2058_02_5_0431_0001840_TrackFile.csv	RAWDATA object containing the time series of x,y coordinates from rat locomotion in testing arena ID (OF #2 in room U59_north) for rat #Q22ILi2058 on trial #Q22ILi2058_02_5_0431_0001840.	00:00:55:00	1
0001841	Q22ILi2058_03_5_0432_0001841	2004-05-26 12:59:00	1	Video+Trackfile+Pathplot	1	large Open Field, 160x160 cm table surface on 60 cm high legs	1	objects in arena locales 10 14 5 and 8	2	OF #2 in room U59_north	0	testing room ILLUMINATED (fluorescent lights ON)	Q22ILi2058	319	0	polyethylene cage (35 cm x 30 cm x 16 cm) lined with absorbent bedding material; food and water freely available	0	Lights ON 7 AM to 7 PM in housing colony room	0	Tested during subjective night/sleep cycle (lights ON)	0	No surgery done	0	No lesion present	QNP	1	QNP 0.5	03	55	03	03	not applicable	not provided	0	not applicable	Sarah HARVEY	Q22	ILi2	Probing the neural circuit mediating sensitization and compulsive checking: role of the infralimbic (IL) cortex on expression	1	Effect of an NMDA lesion of the infralimbic ctx on expression of compulsive checking	Chronic QNP (0.5 mg/kg) in rats with a SHAM target to IL	1	Probing the neural circuit mediating sensitization and compulsive checking	1	Q22ILi2058_03_5_0432_0001841_TrackFile.csv	RAWDATA object containing the time series of x,y coordinates from rat locomotion in testing arena ID (OF #2 in room U59_north) for rat #Q22ILi2058 on trial #Q22ILi2058_03_5_0432_0001841.	00:00:55:00	1
0001842	Q22ILi2058_04_5_0440_0001842	2004-05-28 12:31:00	1	Video+Trackfile+Pathplot	1	large Open Field, 160x160 cm table surface on 60 cm high legs	1	objects in arena locales 10 14 5 and 8	2	OF #2 in room U59_north	0	testing room ILLUMINATED (fluorescent lights ON)	Q22ILi2058	322	0	polyethylene cage (35 cm x 30 cm x 16 cm) lined with absorbent bedding material; food and water freely available	0	Lights ON 7 AM to 7 PM in housing colony room	0	Tested during subjective night/sleep cycle (lights ON)	0	No surgery done	0	No lesion present	QNP	1	QNP 0.5	04	55	04	04	not applicable	not provided	0	not applicable	Sarah HARVEY	Q22	ILi2	Probing the neural circuit mediating sensitization and compulsive checking: role of the infralimbic (IL) cortex on expression	1	Effect of an NMDA lesion of the infralimbic ctx on expression of compulsive checking	Chronic QNP (0.5 mg/kg) in rats with a SHAM target to IL	1	Probing the neural circuit mediating sensitization and compulsive checking	1	Q22ILi2058_04_5_0440_0001842_TrackFile.csv	RAWDATA object containing the time series of x,y coordinates from rat locomotion in testing arena ID (OF #2 in room U59_north) for rat #Q22ILi2058 on trial #Q22ILi2058_04_5_0440_0001842.	00:00:55:00	1
0001843	Q22ILi2058_05_5_0433_0001843	2004-06-02 12:26:00	2	Trackfile+Pathplot	1	large Open Field, 160x160 cm table surface on 60 cm high legs	1	objects in arena locales 10 14 5 and 8	2	OF #2 in room U59_north	0	testing room ILLUMINATED (fluorescent lights ON)	Q22ILi2058	376	0	polyethylene cage (35 cm x 30 cm x 16 cm) lined with absorbent bedding material; food and water freely available	0	Lights ON 7 AM to 7 PM in housing colony room	0	Tested during subjective night/sleep cycle (lights ON)	0	No surgery done	0	No lesion present	QNP	1	QNP 0.5	05	55	05	05	not applicable	fell off 25 mins 37 mins	2	25 37	Sarah HARVEY	Q22	ILi2	Probing the neural circuit mediating sensitization and compulsive checking: role of the infralimbic (IL) cortex on expression	1	Effect of an NMDA lesion of the infralimbic ctx on expression of compulsive checking	Chronic QNP (0.5 mg/kg) in rats with a SHAM target to IL	1	Probing the neural circuit mediating sensitization and compulsive checking	1	Q22ILi2058_05_5_0433_0001843_TrackFile.csv	RAWDATA object containing the time series of x,y coordinates from rat locomotion in testing arena ID (OF #2 in room U59_north) for rat #Q22ILi2058 on trial #Q22ILi2058_05_5_0433_0001843.	00:00:55:00	1
0001844	Q22ILi2058_06_5_0435_0001844	2004-06-04 10:42:00	2	Trackfile+Pathplot	1	large Open Field, 160x160 cm table surface on 60 cm high legs	1	objects in arena locales 10 14 5 and 8	2	OF #2 in room U59_north	0	testing room ILLUMINATED (fluorescent lights ON)	Q22ILi2058	389	0	polyethylene cage (35 cm x 30 cm x 16 cm) lined with absorbent bedding material; food and water freely available	0	Lights ON 7 AM to 7 PM in housing colony room	0	Tested during subjective night/sleep cycle (lights ON)	0	No surgery done	0	No lesion present	QNP	1	QNP 0.5	06	55	06	06	not applicable	not provided	0	not applicable	Sarah HARVEY	Q22	ILi2	Probing the neural circuit mediating sensitization and compulsive checking: role of the infralimbic (IL) cortex on expression	1	Effect of an NMDA lesion of the infralimbic ctx on expression of compulsive checking	Chronic QNP (0.5 mg/kg) in rats with a SHAM target to IL	1	Probing the neural circuit mediating sensitization and compulsive checking	1	Q22ILi2058_06_5_0435_0001844_TrackFile.csv	RAWDATA object containing the time series of x,y coordinates from rat locomotion in testing arena ID (OF #2 in room U59_north) for rat #Q22ILi2058 on trial #Q22ILi2058_06_5_0435_0001844.	00:00:55:00	1
0001845	Q22ILi2058_07_5_0434_0001845	2004-06-09 12:26:00	1	Video+Trackfile+Pathplot	1	large Open Field, 160x160 cm table surface on 60 cm high legs	1	objects in arena locales 10 14 5 and 8	2	OF #2 in room U59_north	0	testing room ILLUMINATED (fluorescent lights ON)	Q22ILi2058	408	0	polyethylene cage (35 cm x 30 cm x 16 cm) lined with absorbent bedding material; food and water freely available	0	Lights ON 7 AM to 7 PM in housing colony room	0	Tested during subjective night/sleep cycle (lights ON)	0	No surgery done	0	No lesion present	QNP	1	QNP 0.5	07	55	07	07	not applicable	not provided	0	not applicable	Sarah HARVEY	Q22	ILi2	Probing the neural circuit mediating sensitization and compulsive checking: role of the infralimbic (IL) cortex on expression	1	Effect of an NMDA lesion of the infralimbic ctx on expression of compulsive checking	Chronic QNP (0.5 mg/kg) in rats with a SHAM target to IL	1	Probing the neural circuit mediating sensitization and compulsive checking	1	Q22ILi2058_07_5_0434_0001845_TrackFile.csv	RAWDATA object containing the time series of x,y coordinates from rat locomotion in testing arena ID (OF #2 in room U59_north) for rat #Q22ILi2058 on trial #Q22ILi2058_07_5_0434_0001845.	00:00:55:00	1
0001846	Q22ILi2058_08_5_0441_0001846	2004-06-11 12:01:00	1	Video+Trackfile+Pathplot	1	large Open Field, 160x160 cm table surface on 60 cm high legs	1	objects in arena locales 10 14 5 and 8	2	OF #2 in room U59_north	0	testing room ILLUMINATED (fluorescent lights ON)	Q22ILi2058	393	0	polyethylene cage (35 cm x 30 cm x 16 cm) lined with absorbent bedding material; food and water freely available	0	Lights ON 7 AM to 7 PM in housing colony room	0	Tested during subjective night/sleep cycle (lights ON)	0	No surgery done	0	No lesion present	QNP	1	QNP 0.5	08	55	08	08	not applicable	not provided	0	not applicable	Sarah HARVEY	Q22	ILi2	Probing the neural circuit mediating sensitization and compulsive checking: role of the infralimbic (IL) cortex on expression	1	Effect of an NMDA lesion of the infralimbic ctx on expression of compulsive checking	Chronic QNP (0.5 mg/kg) in rats with a SHAM target to IL	1	Probing the neural circuit mediating sensitization and compulsive checking	1	Q22ILi2058_08_5_0441_0001846_TrackFile.csv	RAWDATA object containing the time series of x,y coordinates from rat locomotion in testing arena ID (OF #2 in room U59_north) for rat #Q22ILi2058 on trial #Q22ILi2058_08_5_0441_0001846.	00:00:55:00	1
0001847	Q22ILi2058_09_5_0436_0001847	2004-06-30 12:31:00	1	Video+Trackfile+Pathplot	1	large Open Field, 160x160 cm table surface on 60 cm high legs	1	objects in arena locales 10 14 5 and 8	2	OF #2 in room U59_north	0	testing room ILLUMINATED (fluorescent lights ON)	Q22ILi2058	494	0	polyethylene cage (35 cm x 30 cm x 16 cm) lined with absorbent bedding material; food and water freely available	0	Lights ON 7 AM to 7 PM in housing colony room	0	Tested during subjective night/sleep cycle (lights ON)	1	Sham lesion done	0	No lesion present	QNP	1	QNP 0.5	09	55	09	09	not applicable	not provided	0	not applicable	Sarah HARVEY	Q22	ILi2	Probing the neural circuit mediating sensitization and compulsive checking: role of the infralimbic (IL) cortex on expression	1	Effect of an NMDA lesion of the infralimbic ctx on expression of compulsive checking	Chronic QNP (0.5 mg/kg) in rats with a SHAM target to IL	1	Probing the neural circuit mediating sensitization and compulsive checking	1	Q22ILi2058_09_5_0436_0001847_TrackFile.csv	RAWDATA object containing the time series of x,y coordinates from rat locomotion in testing arena ID (OF #2 in room U59_north) for rat #Q22ILi2058 on trial #Q22ILi2058_09_5_0436_0001847.	00:00:55:00	1
0001848	Q22ILi2058_10_5_0437_0001848	2004-07-02 12:21:00	1	Video+Trackfile+Pathplot	1	large Open Field, 160x160 cm table surface on 60 cm high legs	1	objects in arena locales 10 14 5 and 8	2	OF #2 in room U59_north	0	testing room ILLUMINATED (fluorescent lights ON)	Q22ILi2058	489	0	polyethylene cage (35 cm x 30 cm x 16 cm) lined with absorbent bedding material; food and water freely available	0	Lights ON 7 AM to 7 PM in housing colony room	0	Tested during subjective night/sleep cycle (lights ON)	1	Sham lesion done	0	No lesion present	QNP	1	QNP 0.5	10	55	10	10	not applicable	not provided	0	not applicable	Sarah HARVEY	Q22	ILi2	Probing the neural circuit mediating sensitization and compulsive checking: role of the infralimbic (IL) cortex on expression	1	Effect of an NMDA lesion of the infralimbic ctx on expression of compulsive checking	Chronic QNP (0.5 mg/kg) in rats with a SHAM target to IL	1	Probing the neural circuit mediating sensitization and compulsive checking	1	Q22ILi2058_10_5_0437_0001848_TrackFile.csv	RAWDATA object containing the time series of x,y coordinates from rat locomotion in testing arena ID (OF #2 in room U59_north) for rat #Q22ILi2058 on trial #Q22ILi2058_10_5_0437_0001848.	00:00:55:00	1
0001849	Q22ILi2058_11_0_0438_0001849	2004-07-07 12:06:00	1	Video+Trackfile+Pathplot	1	large Open Field, 160x160 cm table surface on 60 cm high legs	1	objects in arena locales 10 14 5 and 8	2	OF #2 in room U59_north	0	testing room ILLUMINATED (fluorescent lights ON)	Q22ILi2058	498	0	polyethylene cage (35 cm x 30 cm x 16 cm) lined with absorbent bedding material; food and water freely available	0	Lights ON 7 AM to 7 PM in housing colony room	0	Tested during subjective night/sleep cycle (lights ON)	1	Sham lesion done	0	No lesion present	SAL	1	SAL 0	01	55	11	11	not applicable	not provided	0	not applicable	Sarah HARVEY	Q22	ILi2	Probing the neural circuit mediating sensitization and compulsive checking: role of the infralimbic (IL) cortex on expression	1	Effect of an NMDA lesion of the infralimbic ctx on expression of compulsive checking	Chronic QNP (0.5 mg/kg) in rats with a SHAM target to IL	1	Probing the neural circuit mediating sensitization and compulsive checking	1	Q22ILi2058_11_0_0438_0001849_TrackFile.csv	RAWDATA object containing the time series of x,y coordinates from rat locomotion in testing arena ID (OF #2 in room U59_north) for rat #Q22ILi2058 on trial #Q22ILi2058_11_0_0438_0001849.	00:00:55:00	1
0001850	Q22ILi2058_12_5_0439_0001850	2004-07-09 12:06:00	1	Video+Trackfile+Pathplot	1	large Open Field, 160x160 cm table surface on 60 cm high legs	1	objects in arena locales 10 14 5 and 8	2	OF #2 in room U59_north	0	testing room ILLUMINATED (fluorescent lights ON)	Q22ILi2058	508	0	polyethylene cage (35 cm x 30 cm x 16 cm) lined with absorbent bedding material; food and water freely available	0	Lights ON 7 AM to 7 PM in housing colony room	0	Tested during subjective night/sleep cycle (lights ON)	1	Sham lesion done	0	No lesion present	QNP	1	QNP 0.5	11	55	12	12	not applicable	not provided	0	not applicable	Sarah HARVEY	Q22	ILi2	Probing the neural circuit mediating sensitization and compulsive checking: role of the infralimbic (IL) cortex on expression	1	Effect of an NMDA lesion of the infralimbic ctx on expression of compulsive checking	Chronic QNP (0.5 mg/kg) in rats with a SHAM target to IL	1	Probing the neural circuit mediating sensitization and compulsive checking	1	Q22ILi2058_12_5_0439_0001850_TrackFile.csv	RAWDATA object containing the time series of x,y coordinates from rat locomotion in testing arena ID (OF #2 in room U59_north) for rat #Q22ILi2058 on trial #Q22ILi2058_12_5_0439_0001850.	00:00:55:00	1
0001851	Q22ILi2058_13_5_0442_0001851	2004-07-14 12:11:00	1	Video+Trackfile+Pathplot	1	large Open Field, 160x160 cm table surface on 60 cm high legs	2	objects in arena locales 18 22 9 and 4 (objects ROTATION 180 deg)	2	OF #2 in room U59_north	0	testing room ILLUMINATED (fluorescent lights ON)	Q22ILi2058	514	0	polyethylene cage (35 cm x 30 cm x 16 cm) lined with absorbent bedding material; food and water freely available	0	Lights ON 7 AM to 7 PM in housing colony room	0	Tested during subjective night/sleep cycle (lights ON)	1	Sham lesion done	0	No lesion present	QNP	1	QNP 0.5	12	55	13	13	not applicable	fell off 54 mins	1	54	Sarah HARVEY	Q22	ILi2	Probing the neural circuit mediating sensitization and compulsive checking: role of the infralimbic (IL) cortex on expression	1	Effect of an NMDA lesion of the infralimbic ctx on expression of compulsive checking	Chronic QNP (0.5 mg/kg) in rats with a SHAM target to IL	1	Probing the neural circuit mediating sensitization and compulsive checking	1	Q22ILi2058_13_5_0442_0001851_TrackFile.csv	RAWDATA object containing the time series of x,y coordinates from rat locomotion in testing arena ID (OF #2 in room U59_north) for rat #Q22ILi2058 on trial #Q22ILi2058_13_5_0442_0001851.	00:00:55:00	1
0001904	Q22ILi2063_01_5_0495_0001904	2004-05-19 13:50:00	1	Video+Trackfile+Pathplot	1	large Open Field, 160x160 cm table surface on 60 cm high legs	1	objects in arena locales 10 14 5 and 8	3	OF #3 in room U60_south	0	testing room ILLUMINATED (fluorescent lights ON)	Q22ILi2063	288	0	polyethylene cage (35 cm x 30 cm x 16 cm) lined with absorbent bedding material; food and water freely available	0	Lights ON 7 AM to 7 PM in housing colony room	0	Tested during subjective night/sleep cycle (lights ON)	0	No surgery done	0	No lesion present	QNP	1	QNP 0.5	01	55	01	01	not applicable	not provided	0	not applicable	Melinda LI	Q22	ILi2	Probing the neural circuit mediating sensitization and compulsive checking: role of the infralimbic (IL) cortex on expression	1	Effect of an NMDA lesion of the infralimbic ctx on expression of compulsive checking	Chronic QNP (0.5 mg/kg) in rats with a SHAM target to IL	1	Probing the neural circuit mediating sensitization and compulsive checking	1	Q22ILi2063_01_5_0495_0001904_TrackFile.csv	RAWDATA object containing the time series of x,y coordinates from rat locomotion in testing arena ID (OF #3 in room U60_south) for rat #Q22ILi2063 on trial #Q22ILi2063_01_5_0495_0001904.	00:00:55:00	1
0001905	Q22ILi2063_02_5_0496_0001905	2004-05-21 13:20:00	1	Video+Trackfile+Pathplot	1	large Open Field, 160x160 cm table surface on 60 cm high legs	1	objects in arena locales 10 14 5 and 8	3	OF #3 in room U60_south	0	testing room ILLUMINATED (fluorescent lights ON)	Q22ILi2063	289	0	polyethylene cage (35 cm x 30 cm x 16 cm) lined with absorbent bedding material; food and water freely available	0	Lights ON 7 AM to 7 PM in housing colony room	0	Tested during subjective night/sleep cycle (lights ON)	0	No surgery done	0	No lesion present	QNP	1	QNP 0.5	02	55	02	02	not applicable	not provided	0	not applicable	Melinda LI	Q22	ILi2	Probing the neural circuit mediating sensitization and compulsive checking: role of the infralimbic (IL) cortex on expression	1	Effect of an NMDA lesion of the infralimbic ctx on expression of compulsive checking	Chronic QNP (0.5 mg/kg) in rats with a SHAM target to IL	1	Probing the neural circuit mediating sensitization and compulsive checking	1	Q22ILi2063_02_5_0496_0001905_TrackFile.csv	RAWDATA object containing the time series of x,y coordinates from rat locomotion in testing arena ID (OF #3 in room U60_south) for rat #Q22ILi2063 on trial #Q22ILi2063_02_5_0496_0001905.	00:00:55:00	1
0001906	Q22ILi2063_03_5_0497_0001906	2004-05-26 13:30:00	1	Video+Trackfile+Pathplot	1	large Open Field, 160x160 cm table surface on 60 cm high legs	1	objects in arena locales 10 14 5 and 8	3	OF #3 in room U60_south	0	testing room ILLUMINATED (fluorescent lights ON)	Q22ILi2063	317	0	polyethylene cage (35 cm x 30 cm x 16 cm) lined with absorbent bedding material; food and water freely available	0	Lights ON 7 AM to 7 PM in housing colony room	0	Tested during subjective night/sleep cycle (lights ON)	0	No surgery done	0	No lesion present	QNP	1	QNP 0.5	03	55	03	03	not applicable	not provided	0	not applicable	Melinda LI	Q22	ILi2	Probing the neural circuit mediating sensitization and compulsive checking: role of the infralimbic (IL) cortex on expression	1	Effect of an NMDA lesion of the infralimbic ctx on expression of compulsive checking	Chronic QNP (0.5 mg/kg) in rats with a SHAM target to IL	1	Probing the neural circuit mediating sensitization and compulsive checking	1	Q22ILi2063_03_5_0497_0001906_TrackFile.csv	RAWDATA object containing the time series of x,y coordinates from rat locomotion in testing arena ID (OF #3 in room U60_south) for rat #Q22ILi2063 on trial #Q22ILi2063_03_5_0497_0001906.	00:00:55:00	1
0001907	Q22ILi2063_04_5_0498_0001907	2004-05-28 13:10:00	1	Video+Trackfile+Pathplot	1	large Open Field, 160x160 cm table surface on 60 cm high legs	1	objects in arena locales 10 14 5 and 8	3	OF #3 in room U60_south	0	testing room ILLUMINATED (fluorescent lights ON)	Q22ILi2063	328	0	polyethylene cage (35 cm x 30 cm x 16 cm) lined with absorbent bedding material; food and water freely available	0	Lights ON 7 AM to 7 PM in housing colony room	0	Tested during subjective night/sleep cycle (lights ON)	0	No surgery done	0	No lesion present	QNP	1	QNP 0.5	04	55	04	04	not applicable	not provided	0	not applicable	Melinda LI	Q22	ILi2	Probing the neural circuit mediating sensitization and compulsive checking: role of the infralimbic (IL) cortex on expression	1	Effect of an NMDA lesion of the infralimbic ctx on expression of compulsive checking	Chronic QNP (0.5 mg/kg) in rats with a SHAM target to IL	1	Probing the neural circuit mediating sensitization and compulsive checking	1	Q22ILi2063_04_5_0498_0001907_TrackFile.csv	RAWDATA object containing the time series of x,y coordinates from rat locomotion in testing arena ID (OF #3 in room U60_south) for rat #Q22ILi2063 on trial #Q22ILi2063_04_5_0498_0001907.	00:00:55:00	1
0001908	Q22ILi2063_05_5_0501_0001908	2004-06-02 13:00:00	1	Video+Trackfile+Pathplot	1	large Open Field, 160x160 cm table surface on 60 cm high legs	1	objects in arena locales 10 14 5 and 8	3	OF #3 in room U60_south	0	testing room ILLUMINATED (fluorescent lights ON)	Q22ILi2063	365	0	polyethylene cage (35 cm x 30 cm x 16 cm) lined with absorbent bedding material; food and water freely available	0	Lights ON 7 AM to 7 PM in housing colony room	0	Tested during subjective night/sleep cycle (lights ON)	0	No surgery done	0	No lesion present	QNP	1	QNP 0.5	05	55	05	05	not applicable	no hat	0	not applicable	Laura RAY	Q22	ILi2	Probing the neural circuit mediating sensitization and compulsive checking: role of the infralimbic (IL) cortex on expression	1	Effect of an NMDA lesion of the infralimbic ctx on expression of compulsive checking	Chronic QNP (0.5 mg/kg) in rats with a SHAM target to IL	1	Probing the neural circuit mediating sensitization and compulsive checking	1	Q22ILi2063_05_5_0501_0001908_TrackFile.csv	RAWDATA object containing the time series of x,y coordinates from rat locomotion in testing arena ID (OF #3 in room U60_south) for rat #Q22ILi2063 on trial #Q22ILi2063_05_5_0501_0001908.	00:00:55:00	1
0001909	Q22ILi2063_06_5_0502_0001909	2004-06-04 13:27:00	1	Video+Trackfile+Pathplot	1	large Open Field, 160x160 cm table surface on 60 cm high legs	1	objects in arena locales 10 14 5 and 8	3	OF #3 in room U60_south	0	testing room ILLUMINATED (fluorescent lights ON)	Q22ILi2063	350	0	polyethylene cage (35 cm x 30 cm x 16 cm) lined with absorbent bedding material; food and water freely available	0	Lights ON 7 AM to 7 PM in housing colony room	0	Tested during subjective night/sleep cycle (lights ON)	0	No surgery done	0	No lesion present	QNP	1	QNP 0.5	06	55	06	06	not applicable	not provided	0	not applicable	Melinda LI	Q22	ILi2	Probing the neural circuit mediating sensitization and compulsive checking: role of the infralimbic (IL) cortex on expression	1	Effect of an NMDA lesion of the infralimbic ctx on expression of compulsive checking	Chronic QNP (0.5 mg/kg) in rats with a SHAM target to IL	1	Probing the neural circuit mediating sensitization and compulsive checking	1	Q22ILi2063_06_5_0502_0001909_TrackFile.csv	RAWDATA object containing the time series of x,y coordinates from rat locomotion in testing arena ID (OF #3 in room U60_south) for rat #Q22ILi2063 on trial #Q22ILi2063_06_5_0502_0001909.	00:00:55:00	1
0001910	Q22ILi2063_07_5_0499_0001910	2004-06-09 12:00:00	1	Video+Trackfile+Pathplot	1	large Open Field, 160x160 cm table surface on 60 cm high legs	1	objects in arena locales 10 14 5 and 8	3	OF #3 in room U60_south	0	testing room ILLUMINATED (fluorescent lights ON)	Q22ILi2063	382	0	polyethylene cage (35 cm x 30 cm x 16 cm) lined with absorbent bedding material; food and water freely available	0	Lights ON 7 AM to 7 PM in housing colony room	0	Tested during subjective night/sleep cycle (lights ON)	0	No surgery done	0	No lesion present	QNP	1	QNP 0.5	07	55	07	07	not applicable	not provided	0	not applicable	Melinda LI	Q22	ILi2	Probing the neural circuit mediating sensitization and compulsive checking: role of the infralimbic (IL) cortex on expression	1	Effect of an NMDA lesion of the infralimbic ctx on expression of compulsive checking	Chronic QNP (0.5 mg/kg) in rats with a SHAM target to IL	1	Probing the neural circuit mediating sensitization and compulsive checking	1	Q22ILi2063_07_5_0499_0001910_TrackFile.csv	RAWDATA object containing the time series of x,y coordinates from rat locomotion in testing arena ID (OF #3 in room U60_south) for rat #Q22ILi2063 on trial #Q22ILi2063_07_5_0499_0001910.	00:00:55:00	1
0001911	Q22ILi2063_08_5_0500_0001911	2004-06-11 13:36:00	1	Video+Trackfile+Pathplot	1	large Open Field, 160x160 cm table surface on 60 cm high legs	1	objects in arena locales 10 14 5 and 8	3	OF #3 in room U60_south	0	testing room ILLUMINATED (fluorescent lights ON)	Q22ILi2063	386	0	polyethylene cage (35 cm x 30 cm x 16 cm) lined with absorbent bedding material; food and water freely available	0	Lights ON 7 AM to 7 PM in housing colony room	0	Tested during subjective night/sleep cycle (lights ON)	0	No surgery done	0	No lesion present	QNP	1	QNP 0.5	08	55	08	08	not applicable	not provided	0	not applicable	Melinda LI	Q22	ILi2	Probing the neural circuit mediating sensitization and compulsive checking: role of the infralimbic (IL) cortex on expression	1	Effect of an NMDA lesion of the infralimbic ctx on expression of compulsive checking	Chronic QNP (0.5 mg/kg) in rats with a SHAM target to IL	1	Probing the neural circuit mediating sensitization and compulsive checking	1	Q22ILi2063_08_5_0500_0001911_TrackFile.csv	RAWDATA object containing the time series of x,y coordinates from rat locomotion in testing arena ID (OF #3 in room U60_south) for rat #Q22ILi2063 on trial #Q22ILi2063_08_5_0500_0001911.	00:00:55:00	1
0001912	Q22ILi2063_09_5_0505_0001912	2004-06-30 13:42:00	1	Video+Trackfile+Pathplot	1	large Open Field, 160x160 cm table surface on 60 cm high legs	1	objects in arena locales 10 14 5 and 8	3	OF #3 in room U60_south	0	testing room ILLUMINATED (fluorescent lights ON)	Q22ILi2063	435	0	polyethylene cage (35 cm x 30 cm x 16 cm) lined with absorbent bedding material; food and water freely available	0	Lights ON 7 AM to 7 PM in housing colony room	0	Tested during subjective night/sleep cycle (lights ON)	1	Sham lesion done	0	No lesion present	QNP	1	QNP 0.5	09	55	09	09	not applicable	not provided	0	not applicable	Melinda LI	Q22	ILi2	Probing the neural circuit mediating sensitization and compulsive checking: role of the infralimbic (IL) cortex on expression	1	Effect of an NMDA lesion of the infralimbic ctx on expression of compulsive checking	Chronic QNP (0.5 mg/kg) in rats with a SHAM target to IL	1	Probing the neural circuit mediating sensitization and compulsive checking	1	Q22ILi2063_09_5_0505_0001912_TrackFile.csv	RAWDATA object containing the time series of x,y coordinates from rat locomotion in testing arena ID (OF #3 in room U60_south) for rat #Q22ILi2063 on trial #Q22ILi2063_09_5_0505_0001912.	00:00:55:00	1
0001913	Q22ILi2063_10_5_0503_0001913	2004-07-02 13:49:00	1	Video+Trackfile+Pathplot	1	large Open Field, 160x160 cm table surface on 60 cm high legs	1	objects in arena locales 10 14 5 and 8	3	OF #3 in room U60_south	0	testing room ILLUMINATED (fluorescent lights ON)	Q22ILi2063	385	0	polyethylene cage (35 cm x 30 cm x 16 cm) lined with absorbent bedding material; food and water freely available	0	Lights ON 7 AM to 7 PM in housing colony room	0	Tested during subjective night/sleep cycle (lights ON)	1	Sham lesion done	0	No lesion present	QNP	1	QNP 0.5	10	55	10	10	not applicable	lost 50g since Wed (2 days ago)	0	not applicable	Melinda LI	Q22	ILi2	Probing the neural circuit mediating sensitization and compulsive checking: role of the infralimbic (IL) cortex on expression	1	Effect of an NMDA lesion of the infralimbic ctx on expression of compulsive checking	Chronic QNP (0.5 mg/kg) in rats with a SHAM target to IL	1	Probing the neural circuit mediating sensitization and compulsive checking	1	Q22ILi2063_10_5_0503_0001913_TrackFile.csv	RAWDATA object containing the time series of x,y coordinates from rat locomotion in testing arena ID (OF #3 in room U60_south) for rat #Q22ILi2063 on trial #Q22ILi2063_10_5_0503_0001913.	00:00:55:00	1
0001914	Q22ILi2063_11_0_0506_0001914	2004-07-07 12:24:00	1	Video+Trackfile+Pathplot	1	large Open Field, 160x160 cm table surface on 60 cm high legs	1	objects in arena locales 10 14 5 and 8	3	OF #3 in room U60_south	0	testing room ILLUMINATED (fluorescent lights ON)	Q22ILi2063	439	0	polyethylene cage (35 cm x 30 cm x 16 cm) lined with absorbent bedding material; food and water freely available	0	Lights ON 7 AM to 7 PM in housing colony room	0	Tested during subjective night/sleep cycle (lights ON)	1	Sham lesion done	0	No lesion present	SAL	1	SAL 0	01	55	11	11	not applicable	not provided	0	not applicable	Melinda LI	Q22	ILi2	Probing the neural circuit mediating sensitization and compulsive checking: role of the infralimbic (IL) cortex on expression	1	Effect of an NMDA lesion of the infralimbic ctx on expression of compulsive checking	Chronic QNP (0.5 mg/kg) in rats with a SHAM target to IL	1	Probing the neural circuit mediating sensitization and compulsive checking	1	Q22ILi2063_11_0_0506_0001914_TrackFile.csv	RAWDATA object containing the time series of x,y coordinates from rat locomotion in testing arena ID (OF #3 in room U60_south) for rat #Q22ILi2063 on trial #Q22ILi2063_11_0_0506_0001914.	00:00:55:00	1
0001915	Q22ILi2063_12_5_0504_0001915	2004-07-09 12:28:00	1	Video+Trackfile+Pathplot	1	large Open Field, 160x160 cm table surface on 60 cm high legs	1	objects in arena locales 10 14 5 and 8	3	OF #3 in room U60_south	0	testing room ILLUMINATED (fluorescent lights ON)	Q22ILi2063	440	0	polyethylene cage (35 cm x 30 cm x 16 cm) lined with absorbent bedding material; food and water freely available	0	Lights ON 7 AM to 7 PM in housing colony room	0	Tested during subjective night/sleep cycle (lights ON)	1	Sham lesion done	0	No lesion present	QNP	1	QNP 0.5	11	55	12	12	not applicable	not provided	0	not applicable	Melinda LI	Q22	ILi2	Probing the neural circuit mediating sensitization and compulsive checking: role of the infralimbic (IL) cortex on expression	1	Effect of an NMDA lesion of the infralimbic ctx on expression of compulsive checking	Chronic QNP (0.5 mg/kg) in rats with a SHAM target to IL	1	Probing the neural circuit mediating sensitization and compulsive checking	1	Q22ILi2063_12_5_0504_0001915_TrackFile.csv	RAWDATA object containing the time series of x,y coordinates from rat locomotion in testing arena ID (OF #3 in room U60_south) for rat #Q22ILi2063 on trial #Q22ILi2063_12_5_0504_0001915.	00:00:55:00	1
0001916	Q22ILi2063_13_5_0507_0001916	2004-07-14 12:19:00	1	Video+Trackfile+Pathplot	1	large Open Field, 160x160 cm table surface on 60 cm high legs	2	objects in arena locales 18 22 9 and 4 (objects ROTATION 180 deg)	3	OF #3 in room U60_south	0	testing room ILLUMINATED (fluorescent lights ON)	Q22ILi2063	453	0	polyethylene cage (35 cm x 30 cm x 16 cm) lined with absorbent bedding material; food and water freely available	0	Lights ON 7 AM to 7 PM in housing colony room	0	Tested during subjective night/sleep cycle (lights ON)	1	Sham lesion done	0	No lesion present	QNP	1	QNP 0.5	12	55	13	13	not applicable	not provided	0	not applicable	Melinda LI	Q22	ILi2	Probing the neural circuit mediating sensitization and compulsive checking: role of the infralimbic (IL) cortex on expression	1	Effect of an NMDA lesion of the infralimbic ctx on expression of compulsive checking	Chronic QNP (0.5 mg/kg) in rats with a SHAM target to IL	1	Probing the neural circuit mediating sensitization and compulsive checking	1	Q22ILi2063_13_5_0507_0001916_TrackFile.csv	RAWDATA object containing the time series of x,y coordinates from rat locomotion in testing arena ID (OF #3 in room U60_south) for rat #Q22ILi2063 on trial #Q22ILi2063_13_5_0507_0001916.	00:00:55:00	1
0001930	Q22ILi2065_01_5_0521_0001930	2004-05-19 11:31:00	1	Video+Trackfile+Pathplot	1	large Open Field, 160x160 cm table surface on 60 cm high legs	1	objects in arena locales 10 14 5 and 8	2	OF #2 in room U59_north	0	testing room ILLUMINATED (fluorescent lights ON)	Q22ILi2065	285	0	polyethylene cage (35 cm x 30 cm x 16 cm) lined with absorbent bedding material; food and water freely available	0	Lights ON 7 AM to 7 PM in housing colony room	0	Tested during subjective night/sleep cycle (lights ON)	0	No surgery done	0	No lesion present	QNP	1	QNP 0.5	01	55	01	01	not applicable	not provided	0	not applicable	Sarah HARVEY	Q22	ILi2	Probing the neural circuit mediating sensitization and compulsive checking: role of the infralimbic (IL) cortex on expression	1	Effect of an NMDA lesion of the infralimbic ctx on expression of compulsive checking	Chronic QNP (0.5 mg/kg) in rats with a SHAM target to IL	1	Probing the neural circuit mediating sensitization and compulsive checking	1	Q22ILi2065_01_5_0521_0001930_TrackFile.csv	RAWDATA object containing the time series of x,y coordinates from rat locomotion in testing arena ID (OF #2 in room U59_north) for rat #Q22ILi2065 on trial #Q22ILi2065_01_5_0521_0001930.	00:00:55:00	1
0001931	Q22ILi2065_02_5_0522_0001931	2004-05-21 12:06:00	1	Video+Trackfile+Pathplot	1	large Open Field, 160x160 cm table surface on 60 cm high legs	1	objects in arena locales 10 14 5 and 8	2	OF #2 in room U59_north	0	testing room ILLUMINATED (fluorescent lights ON)	Q22ILi2065	304	0	polyethylene cage (35 cm x 30 cm x 16 cm) lined with absorbent bedding material; food and water freely available	0	Lights ON 7 AM to 7 PM in housing colony room	0	Tested during subjective night/sleep cycle (lights ON)	0	No surgery done	0	No lesion present	QNP	1	QNP 0.5	02	55	02	02	not applicable	not provided	0	not applicable	Sarah HARVEY	Q22	ILi2	Probing the neural circuit mediating sensitization and compulsive checking: role of the infralimbic (IL) cortex on expression	1	Effect of an NMDA lesion of the infralimbic ctx on expression of compulsive checking	Chronic QNP (0.5 mg/kg) in rats with a SHAM target to IL	1	Probing the neural circuit mediating sensitization and compulsive checking	1	Q22ILi2065_02_5_0522_0001931_TrackFile.csv	RAWDATA object containing the time series of x,y coordinates from rat locomotion in testing arena ID (OF #2 in room U59_north) for rat #Q22ILi2065 on trial #Q22ILi2065_02_5_0522_0001931.	00:00:55:00	1
0001932	Q22ILi2065_03_5_0523_0001932	2004-05-26 11:53:00	1	Video+Trackfile+Pathplot	1	large Open Field, 160x160 cm table surface on 60 cm high legs	1	objects in arena locales 10 14 5 and 8	2	OF #2 in room U59_north	0	testing room ILLUMINATED (fluorescent lights ON)	Q22ILi2065	342	0	polyethylene cage (35 cm x 30 cm x 16 cm) lined with absorbent bedding material; food and water freely available	0	Lights ON 7 AM to 7 PM in housing colony room	0	Tested during subjective night/sleep cycle (lights ON)	0	No surgery done	0	No lesion present	QNP	1	QNP 0.5	03	55	03	03	not applicable	not provided	0	not applicable	Sarah HARVEY	Q22	ILi2	Probing the neural circuit mediating sensitization and compulsive checking: role of the infralimbic (IL) cortex on expression	1	Effect of an NMDA lesion of the infralimbic ctx on expression of compulsive checking	Chronic QNP (0.5 mg/kg) in rats with a SHAM target to IL	1	Probing the neural circuit mediating sensitization and compulsive checking	1	Q22ILi2065_03_5_0523_0001932_TrackFile.csv	RAWDATA object containing the time series of x,y coordinates from rat locomotion in testing arena ID (OF #2 in room U59_north) for rat #Q22ILi2065 on trial #Q22ILi2065_03_5_0523_0001932.	00:00:55:00	1
0001933	Q22ILi2065_04_5_0529_0001933	2004-05-28 11:31:00	1	Video+Trackfile+Pathplot	1	large Open Field, 160x160 cm table surface on 60 cm high legs	1	objects in arena locales 10 14 5 and 8	2	OF #2 in room U59_north	0	testing room ILLUMINATED (fluorescent lights ON)	Q22ILi2065	344	0	polyethylene cage (35 cm x 30 cm x 16 cm) lined with absorbent bedding material; food and water freely available	0	Lights ON 7 AM to 7 PM in housing colony room	0	Tested during subjective night/sleep cycle (lights ON)	0	No surgery done	0	No lesion present	QNP	1	QNP 0.5	04	55	04	04	not applicable	not provided	0	not applicable	Sarah HARVEY	Q22	ILi2	Probing the neural circuit mediating sensitization and compulsive checking: role of the infralimbic (IL) cortex on expression	1	Effect of an NMDA lesion of the infralimbic ctx on expression of compulsive checking	Chronic QNP (0.5 mg/kg) in rats with a SHAM target to IL	1	Probing the neural circuit mediating sensitization and compulsive checking	1	Q22ILi2065_04_5_0529_0001933_TrackFile.csv	RAWDATA object containing the time series of x,y coordinates from rat locomotion in testing arena ID (OF #2 in room U59_north) for rat #Q22ILi2065 on trial #Q22ILi2065_04_5_0529_0001933.	00:00:55:00	1
0001934	Q22ILi2065_05_5_0524_0001934	2004-06-02 11:24:00	2	Trackfile+Pathplot	1	large Open Field, 160x160 cm table surface on 60 cm high legs	1	objects in arena locales 10 14 5 and 8	2	OF #2 in room U59_north	0	testing room ILLUMINATED (fluorescent lights ON)	Q22ILi2065	382	0	polyethylene cage (35 cm x 30 cm x 16 cm) lined with absorbent bedding material; food and water freely available	0	Lights ON 7 AM to 7 PM in housing colony room	0	Tested during subjective night/sleep cycle (lights ON)	0	No surgery done	0	No lesion present	QNP	1	QNP 0.5	05	55	05	05	not applicable	not provided	0	not applicable	Sarah HARVEY	Q22	ILi2	Probing the neural circuit mediating sensitization and compulsive checking: role of the infralimbic (IL) cortex on expression	1	Effect of an NMDA lesion of the infralimbic ctx on expression of compulsive checking	Chronic QNP (0.5 mg/kg) in rats with a SHAM target to IL	1	Probing the neural circuit mediating sensitization and compulsive checking	1	Q22ILi2065_05_5_0524_0001934_TrackFile.csv	RAWDATA object containing the time series of x,y coordinates from rat locomotion in testing arena ID (OF #2 in room U59_north) for rat #Q22ILi2065 on trial #Q22ILi2065_05_5_0524_0001934.	00:00:55:00	1
0001935	Q22ILi2065_06_5_0525_0001935	2004-06-04 09:42:00	2	Trackfile+Pathplot	1	large Open Field, 160x160 cm table surface on 60 cm high legs	1	objects in arena locales 10 14 5 and 8	2	OF #2 in room U59_north	0	testing room ILLUMINATED (fluorescent lights ON)	Q22ILi2065	393	0	polyethylene cage (35 cm x 30 cm x 16 cm) lined with absorbent bedding material; food and water freely available	0	Lights ON 7 AM to 7 PM in housing colony room	0	Tested during subjective night/sleep cycle (lights ON)	0	No surgery done	0	No lesion present	QNP	1	QNP 0.5	06	55	06	06	not applicable	not provided	0	not applicable	Sarah HARVEY	Q22	ILi2	Probing the neural circuit mediating sensitization and compulsive checking: role of the infralimbic (IL) cortex on expression	1	Effect of an NMDA lesion of the infralimbic ctx on expression of compulsive checking	Chronic QNP (0.5 mg/kg) in rats with a SHAM target to IL	1	Probing the neural circuit mediating sensitization and compulsive checking	1	Q22ILi2065_06_5_0525_0001935_TrackFile.csv	RAWDATA object containing the time series of x,y coordinates from rat locomotion in testing arena ID (OF #2 in room U59_north) for rat #Q22ILi2065 on trial #Q22ILi2065_06_5_0525_0001935.	00:00:55:00	1
0001936	Q22ILi2065_07_5_0531_0001936	2004-06-09 11:26:00	1	Video+Trackfile+Pathplot	1	large Open Field, 160x160 cm table surface on 60 cm high legs	1	objects in arena locales 10 14 5 and 8	2	OF #2 in room U59_north	0	testing room ILLUMINATED (fluorescent lights ON)	Q22ILi2065	404	0	polyethylene cage (35 cm x 30 cm x 16 cm) lined with absorbent bedding material; food and water freely available	0	Lights ON 7 AM to 7 PM in housing colony room	0	Tested during subjective night/sleep cycle (lights ON)	0	No surgery done	0	No lesion present	QNP	1	QNP 0.5	07	55	07	07	not applicable	not provided	0	not applicable	Sarah HARVEY	Q22	ILi2	Probing the neural circuit mediating sensitization and compulsive checking: role of the infralimbic (IL) cortex on expression	1	Effect of an NMDA lesion of the infralimbic ctx on expression of compulsive checking	Chronic QNP (0.5 mg/kg) in rats with a SHAM target to IL	1	Probing the neural circuit mediating sensitization and compulsive checking	1	Q22ILi2065_07_5_0531_0001936_TrackFile.csv	RAWDATA object containing the time series of x,y coordinates from rat locomotion in testing arena ID (OF #2 in room U59_north) for rat #Q22ILi2065 on trial #Q22ILi2065_07_5_0531_0001936.	00:00:55:00	1
0001937	Q22ILi2065_08_5_0530_0001937	2004-06-11 11:01:00	1	Video+Trackfile+Pathplot	1	large Open Field, 160x160 cm table surface on 60 cm high legs	1	objects in arena locales 10 14 5 and 8	2	OF #2 in room U59_north	0	testing room ILLUMINATED (fluorescent lights ON)	Q22ILi2065	391	0	polyethylene cage (35 cm x 30 cm x 16 cm) lined with absorbent bedding material; food and water freely available	0	Lights ON 7 AM to 7 PM in housing colony room	0	Tested during subjective night/sleep cycle (lights ON)	0	No surgery done	0	No lesion present	QNP	1	QNP 0.5	08	55	08	08	not applicable	fell off 13 mins	1	13	Sarah HARVEY	Q22	ILi2	Probing the neural circuit mediating sensitization and compulsive checking: role of the infralimbic (IL) cortex on expression	1	Effect of an NMDA lesion of the infralimbic ctx on expression of compulsive checking	Chronic QNP (0.5 mg/kg) in rats with a SHAM target to IL	1	Probing the neural circuit mediating sensitization and compulsive checking	1	Q22ILi2065_08_5_0530_0001937_TrackFile.csv	RAWDATA object containing the time series of x,y coordinates from rat locomotion in testing arena ID (OF #2 in room U59_north) for rat #Q22ILi2065 on trial #Q22ILi2065_08_5_0530_0001937.	00:00:55:00	1
0001938	Q22ILi2065_09_5_0526_0001938	2004-06-30 11:31:00	1	Video+Trackfile+Pathplot	1	large Open Field, 160x160 cm table surface on 60 cm high legs	1	objects in arena locales 10 14 5 and 8	2	OF #2 in room U59_north	0	testing room ILLUMINATED (fluorescent lights ON)	Q22ILi2065	441	0	polyethylene cage (35 cm x 30 cm x 16 cm) lined with absorbent bedding material; food and water freely available	0	Lights ON 7 AM to 7 PM in housing colony room	0	Tested during subjective night/sleep cycle (lights ON)	1	Sham lesion done	0	No lesion present	QNP	1	QNP 0.5	09	55	09	09	not applicable	not provided	0	not applicable	Sarah HARVEY	Q22	ILi2	Probing the neural circuit mediating sensitization and compulsive checking: role of the infralimbic (IL) cortex on expression	1	Effect of an NMDA lesion of the infralimbic ctx on expression of compulsive checking	Chronic QNP (0.5 mg/kg) in rats with a SHAM target to IL	1	Probing the neural circuit mediating sensitization and compulsive checking	1	Q22ILi2065_09_5_0526_0001938_TrackFile.csv	RAWDATA object containing the time series of x,y coordinates from rat locomotion in testing arena ID (OF #2 in room U59_north) for rat #Q22ILi2065 on trial #Q22ILi2065_09_5_0526_0001938.	00:00:55:00	1
0001939	Q22ILi2065_10_5_0527_0001939	2004-07-02 11:21:00	1	Video+Trackfile+Pathplot	1	large Open Field, 160x160 cm table surface on 60 cm high legs	1	objects in arena locales 10 14 5 and 8	2	OF #2 in room U59_north	0	testing room ILLUMINATED (fluorescent lights ON)	Q22ILi2065	436	0	polyethylene cage (35 cm x 30 cm x 16 cm) lined with absorbent bedding material; food and water freely available	0	Lights ON 7 AM to 7 PM in housing colony room	0	Tested during subjective night/sleep cycle (lights ON)	1	Sham lesion done	0	No lesion present	QNP	1	QNP 0.5	10	55	10	10	not applicable	not provided	0	not applicable	Sarah HARVEY	Q22	ILi2	Probing the neural circuit mediating sensitization and compulsive checking: role of the infralimbic (IL) cortex on expression	1	Effect of an NMDA lesion of the infralimbic ctx on expression of compulsive checking	Chronic QNP (0.5 mg/kg) in rats with a SHAM target to IL	1	Probing the neural circuit mediating sensitization and compulsive checking	1	Q22ILi2065_10_5_0527_0001939_TrackFile.csv	RAWDATA object containing the time series of x,y coordinates from rat locomotion in testing arena ID (OF #2 in room U59_north) for rat #Q22ILi2065 on trial #Q22ILi2065_10_5_0527_0001939.	00:00:55:00	1
0001940	Q22ILi2065_11_0_0528_0001940	2004-07-07 11:01:00	1	Video+Trackfile+Pathplot	1	large Open Field, 160x160 cm table surface on 60 cm high legs	1	objects in arena locales 10 14 5 and 8	2	OF #2 in room U59_north	0	testing room ILLUMINATED (fluorescent lights ON)	Q22ILi2065	441	0	polyethylene cage (35 cm x 30 cm x 16 cm) lined with absorbent bedding material; food and water freely available	0	Lights ON 7 AM to 7 PM in housing colony room	0	Tested during subjective night/sleep cycle (lights ON)	1	Sham lesion done	0	No lesion present	SAL	1	SAL 0	01	55	11	11	not applicable	not provided	0	not applicable	Sarah HARVEY	Q22	ILi2	Probing the neural circuit mediating sensitization and compulsive checking: role of the infralimbic (IL) cortex on expression	1	Effect of an NMDA lesion of the infralimbic ctx on expression of compulsive checking	Chronic QNP (0.5 mg/kg) in rats with a SHAM target to IL	1	Probing the neural circuit mediating sensitization and compulsive checking	1	Q22ILi2065_11_0_0528_0001940_TrackFile.csv	RAWDATA object containing the time series of x,y coordinates from rat locomotion in testing arena ID (OF #2 in room U59_north) for rat #Q22ILi2065 on trial #Q22ILi2065_11_0_0528_0001940.	00:00:55:00	1
0001941	Q22ILi2065_12_5_0532_0001941	2004-07-09 11:05:00	1	Video+Trackfile+Pathplot	1	large Open Field, 160x160 cm table surface on 60 cm high legs	1	objects in arena locales 10 14 5 and 8	2	OF #2 in room U59_north	0	testing room ILLUMINATED (fluorescent lights ON)	Q22ILi2065	455	0	polyethylene cage (35 cm x 30 cm x 16 cm) lined with absorbent bedding material; food and water freely available	0	Lights ON 7 AM to 7 PM in housing colony room	0	Tested during subjective night/sleep cycle (lights ON)	1	Sham lesion done	0	No lesion present	QNP	1	QNP 0.5	11	55	12	12	not applicable	not provided	0	not applicable	Sarah HARVEY	Q22	ILi2	Probing the neural circuit mediating sensitization and compulsive checking: role of the infralimbic (IL) cortex on expression	1	Effect of an NMDA lesion of the infralimbic ctx on expression of compulsive checking	Chronic QNP (0.5 mg/kg) in rats with a SHAM target to IL	1	Probing the neural circuit mediating sensitization and compulsive checking	1	Q22ILi2065_12_5_0532_0001941_TrackFile.csv	RAWDATA object containing the time series of x,y coordinates from rat locomotion in testing arena ID (OF #2 in room U59_north) for rat #Q22ILi2065 on trial #Q22ILi2065_12_5_0532_0001941.	00:00:55:00	1
0001942	Q22ILi2065_13_5_0533_0001942	2004-07-14 11:11:00	1	Video+Trackfile+Pathplot	1	large Open Field, 160x160 cm table surface on 60 cm high legs	2	objects in arena locales 18 22 9 and 4 (objects ROTATION 180 deg)	2	OF #2 in room U59_north	0	testing room ILLUMINATED (fluorescent lights ON)	Q22ILi2065	468	0	polyethylene cage (35 cm x 30 cm x 16 cm) lined with absorbent bedding material; food and water freely available	0	Lights ON 7 AM to 7 PM in housing colony room	0	Tested during subjective night/sleep cycle (lights ON)	1	Sham lesion done	0	No lesion present	QNP	1	QNP 0.5	12	55	13	13	not applicable	not provided	0	not applicable	Sarah HARVEY	Q22	ILi2	Probing the neural circuit mediating sensitization and compulsive checking: role of the infralimbic (IL) cortex on expression	1	Effect of an NMDA lesion of the infralimbic ctx on expression of compulsive checking	Chronic QNP (0.5 mg/kg) in rats with a SHAM target to IL	1	Probing the neural circuit mediating sensitization and compulsive checking	1	Q22ILi2065_13_5_0533_0001942_TrackFile.csv	RAWDATA object containing the time series of x,y coordinates from rat locomotion in testing arena ID (OF #2 in room U59_north) for rat #Q22ILi2065 on trial #Q22ILi2065_13_5_0533_0001942.	00:00:55:00	1
0001982	Q22ILi2069_01_5_0573_0001982	2004-05-18 13:31:00	1	Video+Trackfile+Pathplot	1	large Open Field, 160x160 cm table surface on 60 cm high legs	1	objects in arena locales 10 14 5 and 8	2	OF #2 in room U59_north	0	testing room ILLUMINATED (fluorescent lights ON)	Q22ILi2069	294	0	polyethylene cage (35 cm x 30 cm x 16 cm) lined with absorbent bedding material; food and water freely available	0	Lights ON 7 AM to 7 PM in housing colony room	0	Tested during subjective night/sleep cycle (lights ON)	0	No surgery done	0	No lesion present	QNP	1	QNP 0.5	01	55	01	01	not applicable	not provided	0	not applicable	Sarah HARVEY	Q22	ILi2	Probing the neural circuit mediating sensitization and compulsive checking: role of the infralimbic (IL) cortex on expression	1	Effect of an NMDA lesion of the infralimbic ctx on expression of compulsive checking	Chronic QNP (0.5 mg/kg) in rats with a SHAM target to IL	1	Probing the neural circuit mediating sensitization and compulsive checking	1	Q22ILi2069_01_5_0573_0001982_TrackFile.csv	RAWDATA object containing the time series of x,y coordinates from rat locomotion in testing arena ID (OF #2 in room U59_north) for rat #Q22ILi2069 on trial #Q22ILi2069_01_5_0573_0001982.	00:00:55:00	1
0001983	Q22ILi2069_02_5_0574_0001983	2004-05-20 14:21:00	1	Video+Trackfile+Pathplot	1	large Open Field, 160x160 cm table surface on 60 cm high legs	1	objects in arena locales 10 14 5 and 8	2	OF #2 in room U59_north	0	testing room ILLUMINATED (fluorescent lights ON)	Q22ILi2069	299	0	polyethylene cage (35 cm x 30 cm x 16 cm) lined with absorbent bedding material; food and water freely available	0	Lights ON 7 AM to 7 PM in housing colony room	0	Tested during subjective night/sleep cycle (lights ON)	0	No surgery done	0	No lesion present	QNP	1	QNP 0.5	02	55	02	02	not applicable	not provided	0	not applicable	Sarah HARVEY	Q22	ILi2	Probing the neural circuit mediating sensitization and compulsive checking: role of the infralimbic (IL) cortex on expression	1	Effect of an NMDA lesion of the infralimbic ctx on expression of compulsive checking	Chronic QNP (0.5 mg/kg) in rats with a SHAM target to IL	1	Probing the neural circuit mediating sensitization and compulsive checking	1	Q22ILi2069_02_5_0574_0001983_TrackFile.csv	RAWDATA object containing the time series of x,y coordinates from rat locomotion in testing arena ID (OF #2 in room U59_north) for rat #Q22ILi2069 on trial #Q22ILi2069_02_5_0574_0001983.	00:00:55:00	1
0001984	Q22ILi2069_03_5_0575_0001984	2004-05-25 13:06:00	1	Video+Trackfile+Pathplot	1	large Open Field, 160x160 cm table surface on 60 cm high legs	1	objects in arena locales 10 14 5 and 8	2	OF #2 in room U59_north	0	testing room ILLUMINATED (fluorescent lights ON)	Q22ILi2069	334	0	polyethylene cage (35 cm x 30 cm x 16 cm) lined with absorbent bedding material; food and water freely available	0	Lights ON 7 AM to 7 PM in housing colony room	0	Tested during subjective night/sleep cycle (lights ON)	0	No surgery done	0	No lesion present	QNP	1	QNP 0.5	03	55	03	03	not applicable	not provided	0	not applicable	Sarah HARVEY	Q22	ILi2	Probing the neural circuit mediating sensitization and compulsive checking: role of the infralimbic (IL) cortex on expression	1	Effect of an NMDA lesion of the infralimbic ctx on expression of compulsive checking	Chronic QNP (0.5 mg/kg) in rats with a SHAM target to IL	1	Probing the neural circuit mediating sensitization and compulsive checking	1	Q22ILi2069_03_5_0575_0001984_TrackFile.csv	RAWDATA object containing the time series of x,y coordinates from rat locomotion in testing arena ID (OF #2 in room U59_north) for rat #Q22ILi2069 on trial #Q22ILi2069_03_5_0575_0001984.	00:00:55:00	1
0001985	Q22ILi2069_04_5_0576_0001985	2004-05-27 14:11:00	1	Video+Trackfile+Pathplot	1	large Open Field, 160x160 cm table surface on 60 cm high legs	1	objects in arena locales 10 14 5 and 8	2	OF #2 in room U59_north	0	testing room ILLUMINATED (fluorescent lights ON)	Q22ILi2069	335	0	polyethylene cage (35 cm x 30 cm x 16 cm) lined with absorbent bedding material; food and water freely available	0	Lights ON 7 AM to 7 PM in housing colony room	0	Tested during subjective night/sleep cycle (lights ON)	0	No surgery done	0	No lesion present	QNP	1	QNP 0.5	04	55	04	04	not applicable	fell off 18 mins	1	18	Sarah HARVEY	Q22	ILi2	Probing the neural circuit mediating sensitization and compulsive checking: role of the infralimbic (IL) cortex on expression	1	Effect of an NMDA lesion of the infralimbic ctx on expression of compulsive checking	Chronic QNP (0.5 mg/kg) in rats with a SHAM target to IL	1	Probing the neural circuit mediating sensitization and compulsive checking	1	Q22ILi2069_04_5_0576_0001985_TrackFile.csv	RAWDATA object containing the time series of x,y coordinates from rat locomotion in testing arena ID (OF #2 in room U59_north) for rat #Q22ILi2069 on trial #Q22ILi2069_04_5_0576_0001985.	00:00:55:00	1
0001986	Q22ILi2069_05_5_0577_0001986	2004-06-01 14:02:00	1	Video+Trackfile+Pathplot	1	large Open Field, 160x160 cm table surface on 60 cm high legs	1	objects in arena locales 10 14 5 and 8	2	OF #2 in room U59_north	0	testing room ILLUMINATED (fluorescent lights ON)	Q22ILi2069	360	0	polyethylene cage (35 cm x 30 cm x 16 cm) lined with absorbent bedding material; food and water freely available	0	Lights ON 7 AM to 7 PM in housing colony room	0	Tested during subjective night/sleep cycle (lights ON)	0	No surgery done	0	No lesion present	QNP	1	QNP 0.5	05	55	05	05	not applicable	not provided	0	not applicable	Sarah HARVEY	Q22	ILi2	Probing the neural circuit mediating sensitization and compulsive checking: role of the infralimbic (IL) cortex on expression	1	Effect of an NMDA lesion of the infralimbic ctx on expression of compulsive checking	Chronic QNP (0.5 mg/kg) in rats with a SHAM target to IL	1	Probing the neural circuit mediating sensitization and compulsive checking	1	Q22ILi2069_05_5_0577_0001986_TrackFile.csv	RAWDATA object containing the time series of x,y coordinates from rat locomotion in testing arena ID (OF #2 in room U59_north) for rat #Q22ILi2069 on trial #Q22ILi2069_05_5_0577_0001986.	00:00:55:00	1
0001987	Q22ILi2069_06_5_0580_0001987	2004-06-03 14:33:00	2	Trackfile+Pathplot	1	large Open Field, 160x160 cm table surface on 60 cm high legs	1	objects in arena locales 10 14 5 and 8	2	OF #2 in room U59_north	0	testing room ILLUMINATED (fluorescent lights ON)	Q22ILi2069	368	0	polyethylene cage (35 cm x 30 cm x 16 cm) lined with absorbent bedding material; food and water freely available	0	Lights ON 7 AM to 7 PM in housing colony room	0	Tested during subjective night/sleep cycle (lights ON)	0	No surgery done	0	No lesion present	QNP	1	QNP 0.5	06	55	06	06	not applicable	not provided	0	not applicable	Sarah HARVEY	Q22	ILi2	Probing the neural circuit mediating sensitization and compulsive checking: role of the infralimbic (IL) cortex on expression	1	Effect of an NMDA lesion of the infralimbic ctx on expression of compulsive checking	Chronic QNP (0.5 mg/kg) in rats with a SHAM target to IL	1	Probing the neural circuit mediating sensitization and compulsive checking	1	Q22ILi2069_06_5_0580_0001987_TrackFile.csv	RAWDATA object containing the time series of x,y coordinates from rat locomotion in testing arena ID (OF #2 in room U59_north) for rat #Q22ILi2069 on trial #Q22ILi2069_06_5_0580_0001987.	00:00:55:00	1
0001988	Q22ILi2069_07_5_0578_0001988	2004-06-08 13:16:00	1	Video+Trackfile+Pathplot	1	large Open Field, 160x160 cm table surface on 60 cm high legs	1	objects in arena locales 10 14 5 and 8	2	OF #2 in room U59_north	0	testing room ILLUMINATED (fluorescent lights ON)	Q22ILi2069	388	0	polyethylene cage (35 cm x 30 cm x 16 cm) lined with absorbent bedding material; food and water freely available	0	Lights ON 7 AM to 7 PM in housing colony room	0	Tested during subjective night/sleep cycle (lights ON)	0	No surgery done	0	No lesion present	QNP	1	QNP 0.5	07	55	07	07	not applicable	not provided	0	not applicable	Sarah HARVEY	Q22	ILi2	Probing the neural circuit mediating sensitization and compulsive checking: role of the infralimbic (IL) cortex on expression	1	Effect of an NMDA lesion of the infralimbic ctx on expression of compulsive checking	Chronic QNP (0.5 mg/kg) in rats with a SHAM target to IL	1	Probing the neural circuit mediating sensitization and compulsive checking	1	Q22ILi2069_07_5_0578_0001988_TrackFile.csv	RAWDATA object containing the time series of x,y coordinates from rat locomotion in testing arena ID (OF #2 in room U59_north) for rat #Q22ILi2069 on trial #Q22ILi2069_07_5_0578_0001988.	00:00:55:00	1
0001989	Q22ILi2069_08_5_0579_0001989	2004-06-10 14:06:00	1	Video+Trackfile+Pathplot	1	large Open Field, 160x160 cm table surface on 60 cm high legs	1	objects in arena locales 10 14 5 and 8	2	OF #2 in room U59_north	0	testing room ILLUMINATED (fluorescent lights ON)	Q22ILi2069	394	0	polyethylene cage (35 cm x 30 cm x 16 cm) lined with absorbent bedding material; food and water freely available	0	Lights ON 7 AM to 7 PM in housing colony room	0	Tested during subjective night/sleep cycle (lights ON)	0	No surgery done	0	No lesion present	QNP	1	QNP 0.5	08	55	08	08	not applicable	not provided	0	not applicable	Sarah HARVEY	Q22	ILi2	Probing the neural circuit mediating sensitization and compulsive checking: role of the infralimbic (IL) cortex on expression	1	Effect of an NMDA lesion of the infralimbic ctx on expression of compulsive checking	Chronic QNP (0.5 mg/kg) in rats with a SHAM target to IL	1	Probing the neural circuit mediating sensitization and compulsive checking	1	Q22ILi2069_08_5_0579_0001989_TrackFile.csv	RAWDATA object containing the time series of x,y coordinates from rat locomotion in testing arena ID (OF #2 in room U59_north) for rat #Q22ILi2069 on trial #Q22ILi2069_08_5_0579_0001989.	00:00:55:00	1
0001990	Q22ILi2069_09_5_0581_0001990	2004-06-29 16:40:00	1	Video+Trackfile+Pathplot	1	large Open Field, 160x160 cm table surface on 60 cm high legs	1	objects in arena locales 10 14 5 and 8	2	OF #2 in room U59_north	0	testing room ILLUMINATED (fluorescent lights ON)	Q22ILi2069	458	0	polyethylene cage (35 cm x 30 cm x 16 cm) lined with absorbent bedding material; food and water freely available	0	Lights ON 7 AM to 7 PM in housing colony room	0	Tested during subjective night/sleep cycle (lights ON)	1	Sham lesion done	0	No lesion present	QNP	1	QNP 0.5	09	55	09	09	not applicable	fell off 48 mins	1	48	Sarah HARVEY	Q22	ILi2	Probing the neural circuit mediating sensitization and compulsive checking: role of the infralimbic (IL) cortex on expression	1	Effect of an NMDA lesion of the infralimbic ctx on expression of compulsive checking	Chronic QNP (0.5 mg/kg) in rats with a SHAM target to IL	1	Probing the neural circuit mediating sensitization and compulsive checking	1	Q22ILi2069_09_5_0581_0001990_TrackFile.csv	RAWDATA object containing the time series of x,y coordinates from rat locomotion in testing arena ID (OF #2 in room U59_north) for rat #Q22ILi2069 on trial #Q22ILi2069_09_5_0581_0001990.	00:00:55:00	1
0001991	Q22ILi2069_10_5_0582_0001991	2004-07-01 14:51:00	1	Video+Trackfile+Pathplot	1	large Open Field, 160x160 cm table surface on 60 cm high legs	1	objects in arena locales 10 14 5 and 8	2	OF #2 in room U59_north	0	testing room ILLUMINATED (fluorescent lights ON)	Q22ILi2069	462	0	polyethylene cage (35 cm x 30 cm x 16 cm) lined with absorbent bedding material; food and water freely available	0	Lights ON 7 AM to 7 PM in housing colony room	0	Tested during subjective night/sleep cycle (lights ON)	1	Sham lesion done	0	No lesion present	QNP	1	QNP 0.5	10	55	10	10	not applicable	not provided	0	not applicable	Sarah HARVEY	Q22	ILi2	Probing the neural circuit mediating sensitization and compulsive checking: role of the infralimbic (IL) cortex on expression	1	Effect of an NMDA lesion of the infralimbic ctx on expression of compulsive checking	Chronic QNP (0.5 mg/kg) in rats with a SHAM target to IL	1	Probing the neural circuit mediating sensitization and compulsive checking	1	Q22ILi2069_10_5_0582_0001991_TrackFile.csv	RAWDATA object containing the time series of x,y coordinates from rat locomotion in testing arena ID (OF #2 in room U59_north) for rat #Q22ILi2069 on trial #Q22ILi2069_10_5_0582_0001991.	00:00:55:00	1
0001992	Q22ILi2069_11_0_0583_0001992	2004-07-06 16:26:00	1	Video+Trackfile+Pathplot	1	large Open Field, 160x160 cm table surface on 60 cm high legs	1	objects in arena locales 10 14 5 and 8	2	OF #2 in room U59_north	0	testing room ILLUMINATED (fluorescent lights ON)	Q22ILi2069	469	0	polyethylene cage (35 cm x 30 cm x 16 cm) lined with absorbent bedding material; food and water freely available	0	Lights ON 7 AM to 7 PM in housing colony room	0	Tested during subjective night/sleep cycle (lights ON)	1	Sham lesion done	0	No lesion present	SAL	1	SAL 0	01	55	11	11	not applicable	not provided	0	not applicable	Sarah HARVEY	Q22	ILi2	Probing the neural circuit mediating sensitization and compulsive checking: role of the infralimbic (IL) cortex on expression	1	Effect of an NMDA lesion of the infralimbic ctx on expression of compulsive checking	Chronic QNP (0.5 mg/kg) in rats with a SHAM target to IL	1	Probing the neural circuit mediating sensitization and compulsive checking	1	Q22ILi2069_11_0_0583_0001992_TrackFile.csv	RAWDATA object containing the time series of x,y coordinates from rat locomotion in testing arena ID (OF #2 in room U59_north) for rat #Q22ILi2069 on trial #Q22ILi2069_11_0_0583_0001992.	00:00:55:00	1
0001993	Q22ILi2069_12_5_0584_0001993	2004-07-08 14:01:00	2	Trackfile+Pathplot	1	large Open Field, 160x160 cm table surface on 60 cm high legs	1	objects in arena locales 10 14 5 and 8	2	OF #2 in room U59_north	0	testing room ILLUMINATED (fluorescent lights ON)	Q22ILi2069	471	0	polyethylene cage (35 cm x 30 cm x 16 cm) lined with absorbent bedding material; food and water freely available	0	Lights ON 7 AM to 7 PM in housing colony room	0	Tested during subjective night/sleep cycle (lights ON)	1	Sham lesion done	0	No lesion present	QNP	1	QNP 0.5	11	55	12	12	not applicable	not provided	0	not applicable	Sarah HARVEY	Q22	ILi2	Probing the neural circuit mediating sensitization and compulsive checking: role of the infralimbic (IL) cortex on expression	1	Effect of an NMDA lesion of the infralimbic ctx on expression of compulsive checking	Chronic QNP (0.5 mg/kg) in rats with a SHAM target to IL	1	Probing the neural circuit mediating sensitization and compulsive checking	1	Q22ILi2069_12_5_0584_0001993_TrackFile.csv	RAWDATA object containing the time series of x,y coordinates from rat locomotion in testing arena ID (OF #2 in room U59_north) for rat #Q22ILi2069 on trial #Q22ILi2069_12_5_0584_0001993.	00:00:55:00	1
0001994	Q22ILi2069_13_5_0585_0001994	2004-07-13 14:06:00	2	Trackfile+Pathplot	1	large Open Field, 160x160 cm table surface on 60 cm high legs	2	objects in arena locales 18 22 9 and 4 (objects ROTATION 180 deg)	2	OF #2 in room U59_north	0	testing room ILLUMINATED (fluorescent lights ON)	Q22ILi2069	500	0	polyethylene cage (35 cm x 30 cm x 16 cm) lined with absorbent bedding material; food and water freely available	0	Lights ON 7 AM to 7 PM in housing colony room	0	Tested during subjective night/sleep cycle (lights ON)	1	Sham lesion done	0	No lesion present	QNP	1	QNP 0.5	12	55	13	13	not applicable	not provided	0	not applicable	Sarah HARVEY	Q22	ILi2	Probing the neural circuit mediating sensitization and compulsive checking: role of the infralimbic (IL) cortex on expression	1	Effect of an NMDA lesion of the infralimbic ctx on expression of compulsive checking	Chronic QNP (0.5 mg/kg) in rats with a SHAM target to IL	1	Probing the neural circuit mediating sensitization and compulsive checking	1	Q22ILi2069_13_5_0585_0001994_TrackFile.csv	RAWDATA object containing the time series of x,y coordinates from rat locomotion in testing arena ID (OF #2 in room U59_north) for rat #Q22ILi2069 on trial #Q22ILi2069_13_5_0585_0001994.	00:00:55:00	1
0002104	Q22ILi2080_01_5_0007_0002104	2005-05-02 08:50:00	1	Video+Trackfile+Pathplot	1	large Open Field, 160x160 cm table surface on 60 cm high legs	1	objects in arena locales 10 14 5 and 8	2	OF #2 in room U59_north	0	testing room ILLUMINATED (fluorescent lights ON)	Q22ILi2080	318	0	polyethylene cage (35 cm x 30 cm x 16 cm) lined with absorbent bedding material; food and water freely available	0	Lights ON 7 AM to 7 PM in housing colony room	0	Tested during subjective night/sleep cycle (lights ON)	0	No surgery done	0	No lesion present	QNP	1	QNP 0.5	01	55	01	01	not applicable	not provided	0	not applicable	Sarah HARVEY	Q22	ILi2	Probing the neural circuit mediating sensitization and compulsive checking: role of the infralimbic (IL) cortex on expression	1	Effect of an NMDA lesion of the infralimbic ctx on expression of compulsive checking	Chronic QNP (0.5 mg/kg) in rats with a SHAM target to IL	1	Probing the neural circuit mediating sensitization and compulsive checking	1	Q22ILi2080_01_5_0007_0002104_TrackFile.csv	RAWDATA object containing the time series of x,y coordinates from rat locomotion in testing arena ID (OF #2 in room U59_north) for rat #Q22ILi2080 on trial #Q22ILi2080_01_5_0007_0002104.	00:00:55:00	1
0002105	Q22ILi2080_02_5_0059_0002105	2005-05-05 08:30:00	2	Trackfile+Pathplot	1	large Open Field, 160x160 cm table surface on 60 cm high legs	1	objects in arena locales 10 14 5 and 8	2	OF #2 in room U59_north	0	testing room ILLUMINATED (fluorescent lights ON)	Q22ILi2080	335	0	polyethylene cage (35 cm x 30 cm x 16 cm) lined with absorbent bedding material; food and water freely available	0	Lights ON 7 AM to 7 PM in housing colony room	0	Tested during subjective night/sleep cycle (lights ON)	0	No surgery done	0	No lesion present	QNP	1	QNP 0.5	02	55	02	02	not applicable	not provided	0	not applicable	Sarah HARVEY	Q22	ILi2	Probing the neural circuit mediating sensitization and compulsive checking: role of the infralimbic (IL) cortex on expression	1	Effect of an NMDA lesion of the infralimbic ctx on expression of compulsive checking	Chronic QNP (0.5 mg/kg) in rats with a SHAM target to IL	1	Probing the neural circuit mediating sensitization and compulsive checking	1	Q22ILi2080_02_5_0059_0002105_TrackFile.csv	RAWDATA object containing the time series of x,y coordinates from rat locomotion in testing arena ID (OF #2 in room U59_north) for rat #Q22ILi2080 on trial #Q22ILi2080_02_5_0059_0002105.	00:00:55:00	1
0002106	Q22ILi2080_03_5_0109_0002106	2005-05-09 09:00:00	1	Video+Trackfile+Pathplot	1	large Open Field, 160x160 cm table surface on 60 cm high legs	1	objects in arena locales 10 14 5 and 8	2	OF #2 in room U59_north	0	testing room ILLUMINATED (fluorescent lights ON)	Q22ILi2080	354	0	polyethylene cage (35 cm x 30 cm x 16 cm) lined with absorbent bedding material; food and water freely available	0	Lights ON 7 AM to 7 PM in housing colony room	0	Tested during subjective night/sleep cycle (lights ON)	0	No surgery done	0	No lesion present	QNP	1	QNP 0.5	03	55	03	03	not applicable	fell WITH 29 AND 26 MIN REMAINING	2	26 29	Sarah HARVEY	Q22	ILi2	Probing the neural circuit mediating sensitization and compulsive checking: role of the infralimbic (IL) cortex on expression	1	Effect of an NMDA lesion of the infralimbic ctx on expression of compulsive checking	Chronic QNP (0.5 mg/kg) in rats with a SHAM target to IL	1	Probing the neural circuit mediating sensitization and compulsive checking	1	Q22ILi2080_03_5_0109_0002106_TrackFile.csv	RAWDATA object containing the time series of x,y coordinates from rat locomotion in testing arena ID (OF #2 in room U59_north) for rat #Q22ILi2080 on trial #Q22ILi2080_03_5_0109_0002106.	00:00:55:00	1
0002107	Q22ILi2080_04_5_0159_0002107	2005-05-12 08:50:00	1	Video+Trackfile+Pathplot	1	large Open Field, 160x160 cm table surface on 60 cm high legs	1	objects in arena locales 10 14 5 and 8	2	OF #2 in room U59_north	0	testing room ILLUMINATED (fluorescent lights ON)	Q22ILi2080	361	0	polyethylene cage (35 cm x 30 cm x 16 cm) lined with absorbent bedding material; food and water freely available	0	Lights ON 7 AM to 7 PM in housing colony room	0	Tested during subjective night/sleep cycle (lights ON)	0	No surgery done	0	No lesion present	QNP	1	QNP 0.5	04	55	04	04	not applicable	not provided	0	not applicable	Sarah HARVEY	Q22	ILi2	Probing the neural circuit mediating sensitization and compulsive checking: role of the infralimbic (IL) cortex on expression	1	Effect of an NMDA lesion of the infralimbic ctx on expression of compulsive checking	Chronic QNP (0.5 mg/kg) in rats with a SHAM target to IL	1	Probing the neural circuit mediating sensitization and compulsive checking	1	Q22ILi2080_04_5_0159_0002107_TrackFile.csv	RAWDATA object containing the time series of x,y coordinates from rat locomotion in testing arena ID (OF #2 in room U59_north) for rat #Q22ILi2080 on trial #Q22ILi2080_04_5_0159_0002107.	00:00:55:00	1
0002108	Q22ILi2080_05_5_0207_0002108	2005-05-16 09:00:00	1	Video+Trackfile+Pathplot	1	large Open Field, 160x160 cm table surface on 60 cm high legs	1	objects in arena locales 10 14 5 and 8	2	OF #2 in room U59_north	0	testing room ILLUMINATED (fluorescent lights ON)	Q22ILi2080	382	0	polyethylene cage (35 cm x 30 cm x 16 cm) lined with absorbent bedding material; food and water freely available	0	Lights ON 7 AM to 7 PM in housing colony room	0	Tested during subjective night/sleep cycle (lights ON)	0	No surgery done	0	No lesion present	QNP	1	QNP 0.5	05	55	05	05	not applicable	CHALKBOARD MISTAKENLY READ 113S	0	not applicable	Sarah HARVEY	Q22	ILi2	Probing the neural circuit mediating sensitization and compulsive checking: role of the infralimbic (IL) cortex on expression	1	Effect of an NMDA lesion of the infralimbic ctx on expression of compulsive checking	Chronic QNP (0.5 mg/kg) in rats with a SHAM target to IL	1	Probing the neural circuit mediating sensitization and compulsive checking	1	Q22ILi2080_05_5_0207_0002108_TrackFile.csv	RAWDATA object containing the time series of x,y coordinates from rat locomotion in testing arena ID (OF #2 in room U59_north) for rat #Q22ILi2080 on trial #Q22ILi2080_05_5_0207_0002108.	00:00:55:00	1
0002109	Q22ILi2080_06_5_0301_0002109	2005-05-19 09:00:00	1	Video+Trackfile+Pathplot	1	large Open Field, 160x160 cm table surface on 60 cm high legs	1	objects in arena locales 10 14 5 and 8	2	OF #2 in room U59_north	0	testing room ILLUMINATED (fluorescent lights ON)	Q22ILi2080	393	0	polyethylene cage (35 cm x 30 cm x 16 cm) lined with absorbent bedding material; food and water freely available	0	Lights ON 7 AM to 7 PM in housing colony room	0	Tested during subjective night/sleep cycle (lights ON)	0	No surgery done	0	No lesion present	QNP	1	QNP 0.5	06	55	06	06	not applicable	fell at 39 MIN	1	16	Sarah HARVEY	Q22	ILi2	Probing the neural circuit mediating sensitization and compulsive checking: role of the infralimbic (IL) cortex on expression	1	Effect of an NMDA lesion of the infralimbic ctx on expression of compulsive checking	Chronic QNP (0.5 mg/kg) in rats with a SHAM target to IL	1	Probing the neural circuit mediating sensitization and compulsive checking	1	Q22ILi2080_06_5_0301_0002109_TrackFile.csv	RAWDATA object containing the time series of x,y coordinates from rat locomotion in testing arena ID (OF #2 in room U59_north) for rat #Q22ILi2080 on trial #Q22ILi2080_06_5_0301_0002109.	00:00:55:00	1
0002110	Q22ILi2080_07_5_0233_0002110	2005-05-23 08:31:00	1	Video+Trackfile+Pathplot	1	large Open Field, 160x160 cm table surface on 60 cm high legs	1	objects in arena locales 10 14 5 and 8	2	OF #2 in room U59_north	0	testing room ILLUMINATED (fluorescent lights ON)	Q22ILi2080	416	0	polyethylene cage (35 cm x 30 cm x 16 cm) lined with absorbent bedding material; food and water freely available	0	Lights ON 7 AM to 7 PM in housing colony room	0	Tested during subjective night/sleep cycle (lights ON)	0	No surgery done	0	No lesion present	QNP	1	QNP 0.5	07	55	07	07	not applicable	fell WITH 36 MIN REM	1	19	Sarah HARVEY	Q22	ILi2	Probing the neural circuit mediating sensitization and compulsive checking: role of the infralimbic (IL) cortex on expression	1	Effect of an NMDA lesion of the infralimbic ctx on expression of compulsive checking	Chronic QNP (0.5 mg/kg) in rats with a SHAM target to IL	1	Probing the neural circuit mediating sensitization and compulsive checking	1	Q22ILi2080_07_5_0233_0002110_TrackFile.csv	RAWDATA object containing the time series of x,y coordinates from rat locomotion in testing arena ID (OF #2 in room U59_north) for rat #Q22ILi2080 on trial #Q22ILi2080_07_5_0233_0002110.	00:00:55:00	1
0002111	Q22ILi2080_08_5_0351_0002111	2005-05-26 08:40:00	1	Video+Trackfile+Pathplot	1	large Open Field, 160x160 cm table surface on 60 cm high legs	1	objects in arena locales 10 14 5 and 8	2	OF #2 in room U59_north	0	testing room ILLUMINATED (fluorescent lights ON)	Q22ILi2080	421	0	polyethylene cage (35 cm x 30 cm x 16 cm) lined with absorbent bedding material; food and water freely available	0	Lights ON 7 AM to 7 PM in housing colony room	0	Tested during subjective night/sleep cycle (lights ON)	0	No surgery done	0	No lesion present	QNP	1	QNP 0.5	08	55	08	08	not applicable	not provided	0	not applicable	Sarah HARVEY	Q22	ILi2	Probing the neural circuit mediating sensitization and compulsive checking: role of the infralimbic (IL) cortex on expression	1	Effect of an NMDA lesion of the infralimbic ctx on expression of compulsive checking	Chronic QNP (0.5 mg/kg) in rats with a SHAM target to IL	1	Probing the neural circuit mediating sensitization and compulsive checking	1	Q22ILi2080_08_5_0351_0002111_TrackFile.csv	RAWDATA object containing the time series of x,y coordinates from rat locomotion in testing arena ID (OF #2 in room U59_north) for rat #Q22ILi2080 on trial #Q22ILi2080_08_5_0351_0002111.	00:00:55:00	1
0002112	Q22ILi2080_09_5_0418_0002112	2005-06-13 09:00:00	1	Video+Trackfile+Pathplot	1	large Open Field, 160x160 cm table surface on 60 cm high legs	1	objects in arena locales 10 14 5 and 8	2	OF #2 in room U59_north	0	testing room ILLUMINATED (fluorescent lights ON)	Q22ILi2080	458	0	polyethylene cage (35 cm x 30 cm x 16 cm) lined with absorbent bedding material; food and water freely available	0	Lights ON 7 AM to 7 PM in housing colony room	0	Tested during subjective night/sleep cycle (lights ON)	1	Sham lesion done	0	No lesion present	QNP	1	QNP 0.5	09	55	09	09	not applicable	not provided	0	not applicable	Sarah HARVEY	Q22	ILi2	Probing the neural circuit mediating sensitization and compulsive checking: role of the infralimbic (IL) cortex on expression	1	Effect of an NMDA lesion of the infralimbic ctx on expression of compulsive checking	Chronic QNP (0.5 mg/kg) in rats with a SHAM target to IL	1	Probing the neural circuit mediating sensitization and compulsive checking	1	Q22ILi2080_09_5_0418_0002112_TrackFile.csv	RAWDATA object containing the time series of x,y coordinates from rat locomotion in testing arena ID (OF #2 in room U59_north) for rat #Q22ILi2080 on trial #Q22ILi2080_09_5_0418_0002112.	00:00:55:00	1
0002113	Q22ILi2080_10_5_0466_0002113	2005-06-16 08:35:00	1	Video+Trackfile+Pathplot	1	large Open Field, 160x160 cm table surface on 60 cm high legs	1	objects in arena locales 10 14 5 and 8	2	OF #2 in room U59_north	0	testing room ILLUMINATED (fluorescent lights ON)	Q22ILi2080	466	0	polyethylene cage (35 cm x 30 cm x 16 cm) lined with absorbent bedding material; food and water freely available	0	Lights ON 7 AM to 7 PM in housing colony room	0	Tested during subjective night/sleep cycle (lights ON)	1	Sham lesion done	0	No lesion present	QNP	1	QNP 0.5	10	55	10	10	not applicable	not provided	0	not applicable	Sarah HARVEY	Q22	ILi2	Probing the neural circuit mediating sensitization and compulsive checking: role of the infralimbic (IL) cortex on expression	1	Effect of an NMDA lesion of the infralimbic ctx on expression of compulsive checking	Chronic QNP (0.5 mg/kg) in rats with a SHAM target to IL	1	Probing the neural circuit mediating sensitization and compulsive checking	1	Q22ILi2080_10_5_0466_0002113_TrackFile.csv	RAWDATA object containing the time series of x,y coordinates from rat locomotion in testing arena ID (OF #2 in room U59_north) for rat #Q22ILi2080 on trial #Q22ILi2080_10_5_0466_0002113.	00:00:55:00	1
0002114	Q22ILi2080_11_0_0508_0002114	2005-06-20 08:50:00	1	Video+Trackfile+Pathplot	1	large Open Field, 160x160 cm table surface on 60 cm high legs	1	objects in arena locales 10 14 5 and 8	2	OF #2 in room U59_north	0	testing room ILLUMINATED (fluorescent lights ON)	Q22ILi2080	473	0	polyethylene cage (35 cm x 30 cm x 16 cm) lined with absorbent bedding material; food and water freely available	0	Lights ON 7 AM to 7 PM in housing colony room	0	Tested during subjective night/sleep cycle (lights ON)	1	Sham lesion done	0	No lesion present	SAL	1	SAL 0	01	55	11	11	not applicable	not provided	0	not applicable	Sarah HARVEY	Q22	ILi2	Probing the neural circuit mediating sensitization and compulsive checking: role of the infralimbic (IL) cortex on expression	1	Effect of an NMDA lesion of the infralimbic ctx on expression of compulsive checking	Chronic QNP (0.5 mg/kg) in rats with a SHAM target to IL	1	Probing the neural circuit mediating sensitization and compulsive checking	1	Q22ILi2080_11_0_0508_0002114_TrackFile.csv	RAWDATA object containing the time series of x,y coordinates from rat locomotion in testing arena ID (OF #2 in room U59_north) for rat #Q22ILi2080 on trial #Q22ILi2080_11_0_0508_0002114.	00:00:55:00	1
0002115	Q22ILi2080_12_5_0561_0002115	2005-06-23 08:50:00	1	Video+Trackfile+Pathplot	1	large Open Field, 160x160 cm table surface on 60 cm high legs	1	objects in arena locales 10 14 5 and 8	2	OF #2 in room U59_north	0	testing room ILLUMINATED (fluorescent lights ON)	Q22ILi2080	476	0	polyethylene cage (35 cm x 30 cm x 16 cm) lined with absorbent bedding material; food and water freely available	0	Lights ON 7 AM to 7 PM in housing colony room	0	Tested during subjective night/sleep cycle (lights ON)	1	Sham lesion done	0	No lesion present	QNP	1	QNP 0.5	11	55	12	12	not applicable	not provided	0	not applicable	Sarah HARVEY	Q22	ILi2	Probing the neural circuit mediating sensitization and compulsive checking: role of the infralimbic (IL) cortex on expression	1	Effect of an NMDA lesion of the infralimbic ctx on expression of compulsive checking	Chronic QNP (0.5 mg/kg) in rats with a SHAM target to IL	1	Probing the neural circuit mediating sensitization and compulsive checking	1	Q22ILi2080_12_5_0561_0002115_TrackFile.csv	RAWDATA object containing the time series of x,y coordinates from rat locomotion in testing arena ID (OF #2 in room U59_north) for rat #Q22ILi2080 on trial #Q22ILi2080_12_5_0561_0002115.	00:00:55:00	1
0002116	Q22ILi2080_13_5_0611_0002116	2005-06-27 08:50:00	1	Video+Trackfile+Pathplot	1	large Open Field, 160x160 cm table surface on 60 cm high legs	1	objects in arena locales 10 14 5 and 8	2	OF #2 in room U59_north	0	testing room ILLUMINATED (fluorescent lights ON)	Q22ILi2080	489	0	polyethylene cage (35 cm x 30 cm x 16 cm) lined with absorbent bedding material; food and water freely available	0	Lights ON 7 AM to 7 PM in housing colony room	0	Tested during subjective night/sleep cycle (lights ON)	1	Sham lesion done	0	No lesion present	QNP	1	QNP 0.5	12	55	13	13	not applicable	not provided	0	not applicable	Sarah HARVEY	Q22	ILi2	Probing the neural circuit mediating sensitization and compulsive checking: role of the infralimbic (IL) cortex on expression	1	Effect of an NMDA lesion of the infralimbic ctx on expression of compulsive checking	Chronic QNP (0.5 mg/kg) in rats with a SHAM target to IL	1	Probing the neural circuit mediating sensitization and compulsive checking	1	Q22ILi2080_13_5_0611_0002116_TrackFile.csv	RAWDATA object containing the time series of x,y coordinates from rat locomotion in testing arena ID (OF #2 in room U59_north) for rat #Q22ILi2080 on trial #Q22ILi2080_13_5_0611_0002116.	00:00:55:00	1
0002117	Q22ILi2080_14_5_0660_0002117	2005-06-30 08:30:00	2	Trackfile+Pathplot	1	large Open Field, 160x160 cm table surface on 60 cm high legs	2	objects in arena locales 18 22 9 and 4 (objects ROTATION 180 deg)	2	OF #2 in room U59_north	0	testing room ILLUMINATED (fluorescent lights ON)	Q22ILi2080	495	0	polyethylene cage (35 cm x 30 cm x 16 cm) lined with absorbent bedding material; food and water freely available	0	Lights ON 7 AM to 7 PM in housing colony room	0	Tested during subjective night/sleep cycle (lights ON)	1	Sham lesion done	0	No lesion present	QNP	1	QNP 0.5	13	55	14	14	not applicable	not provided	0	not applicable	Sarah HARVEY	Q22	ILi2	Probing the neural circuit mediating sensitization and compulsive checking: role of the infralimbic (IL) cortex on expression	1	Effect of an NMDA lesion of the infralimbic ctx on expression of compulsive checking	Chronic QNP (0.5 mg/kg) in rats with a SHAM target to IL	1	Probing the neural circuit mediating sensitization and compulsive checking	1	Q22ILi2080_14_5_0660_0002117_TrackFile.csv	RAWDATA object containing the time series of x,y coordinates from rat locomotion in testing arena ID (OF #2 in room U59_north) for rat #Q22ILi2080 on trial #Q22ILi2080_14_5_0660_0002117.	00:00:55:00	1
0002188	Q22ILi2086_01_5_0041_0002188	2005-05-03 09:49:00	1	Video+Trackfile+Pathplot	1	large Open Field, 160x160 cm table surface on 60 cm high legs	1	objects in arena locales 10 14 5 and 8	2	OF #2 in room U59_north	0	testing room ILLUMINATED (fluorescent lights ON)	Q22ILi2086	365	0	polyethylene cage (35 cm x 30 cm x 16 cm) lined with absorbent bedding material; food and water freely available	0	Lights ON 7 AM to 7 PM in housing colony room	0	Tested during subjective night/sleep cycle (lights ON)	0	No surgery done	0	No lesion present	QNP	1	QNP 0.5	01	55	01	01	not applicable	not provided	0	not applicable	Laura RAY	Q22	ILi2	Probing the neural circuit mediating sensitization and compulsive checking: role of the infralimbic (IL) cortex on expression	1	Effect of an NMDA lesion of the infralimbic ctx on expression of compulsive checking	Chronic QNP (0.5 mg/kg) in rats with a SHAM target to IL	1	Probing the neural circuit mediating sensitization and compulsive checking	1	Q22ILi2086_01_5_0041_0002188_TrackFile.csv	RAWDATA object containing the time series of x,y coordinates from rat locomotion in testing arena ID (OF #2 in room U59_north) for rat #Q22ILi2086 on trial #Q22ILi2086_01_5_0041_0002188.	00:00:55:00	1
0002189	Q22ILi2086_02_5_0091_0002189	2005-05-06 09:54:00	1	Video+Trackfile+Pathplot	1	large Open Field, 160x160 cm table surface on 60 cm high legs	1	objects in arena locales 10 14 5 and 8	2	OF #2 in room U59_north	0	testing room ILLUMINATED (fluorescent lights ON)	Q22ILi2086	378	0	polyethylene cage (35 cm x 30 cm x 16 cm) lined with absorbent bedding material; food and water freely available	0	Lights ON 7 AM to 7 PM in housing colony room	0	Tested during subjective night/sleep cycle (lights ON)	0	No surgery done	0	No lesion present	QNP	1	QNP 0.5	02	55	02	02	not applicable	not provided	0	not applicable	Laura RAY	Q22	ILi2	Probing the neural circuit mediating sensitization and compulsive checking: role of the infralimbic (IL) cortex on expression	1	Effect of an NMDA lesion of the infralimbic ctx on expression of compulsive checking	Chronic QNP (0.5 mg/kg) in rats with a SHAM target to IL	1	Probing the neural circuit mediating sensitization and compulsive checking	1	Q22ILi2086_02_5_0091_0002189_TrackFile.csv	RAWDATA object containing the time series of x,y coordinates from rat locomotion in testing arena ID (OF #2 in room U59_north) for rat #Q22ILi2086 on trial #Q22ILi2086_02_5_0091_0002189.	00:00:55:00	1
0002190	Q22ILi2086_03_5_0135_0002190	2005-05-10 10:00:00	2	Trackfile+Pathplot	1	large Open Field, 160x160 cm table surface on 60 cm high legs	1	objects in arena locales 10 14 5 and 8	2	OF #2 in room U59_north	0	testing room ILLUMINATED (fluorescent lights ON)	Q22ILi2086	389	0	polyethylene cage (35 cm x 30 cm x 16 cm) lined with absorbent bedding material; food and water freely available	0	Lights ON 7 AM to 7 PM in housing colony room	0	Tested during subjective night/sleep cycle (lights ON)	0	No surgery done	0	No lesion present	QNP	1	QNP 0.5	03	55	03	03	not applicable	not provided	0	not applicable	Laura RAY	Q22	ILi2	Probing the neural circuit mediating sensitization and compulsive checking: role of the infralimbic (IL) cortex on expression	1	Effect of an NMDA lesion of the infralimbic ctx on expression of compulsive checking	Chronic QNP (0.5 mg/kg) in rats with a SHAM target to IL	1	Probing the neural circuit mediating sensitization and compulsive checking	1	Q22ILi2086_03_5_0135_0002190_TrackFile.csv	RAWDATA object containing the time series of x,y coordinates from rat locomotion in testing arena ID (OF #2 in room U59_north) for rat #Q22ILi2086 on trial #Q22ILi2086_03_5_0135_0002190.	00:00:55:00	1
0002191	Q22ILi2086_04_5_0183_0002191	2005-05-13 09:58:00	1	Video+Trackfile+Pathplot	1	large Open Field, 160x160 cm table surface on 60 cm high legs	1	objects in arena locales 10 14 5 and 8	2	OF #2 in room U59_north	0	testing room ILLUMINATED (fluorescent lights ON)	Q22ILi2086	406	0	polyethylene cage (35 cm x 30 cm x 16 cm) lined with absorbent bedding material; food and water freely available	0	Lights ON 7 AM to 7 PM in housing colony room	0	Tested during subjective night/sleep cycle (lights ON)	0	No surgery done	0	No lesion present	QNP	1	QNP 0.5	04	55	04	04	not applicable	not provided	0	not applicable	Laura RAY	Q22	ILi2	Probing the neural circuit mediating sensitization and compulsive checking: role of the infralimbic (IL) cortex on expression	1	Effect of an NMDA lesion of the infralimbic ctx on expression of compulsive checking	Chronic QNP (0.5 mg/kg) in rats with a SHAM target to IL	1	Probing the neural circuit mediating sensitization and compulsive checking	1	Q22ILi2086_04_5_0183_0002191_TrackFile.csv	RAWDATA object containing the time series of x,y coordinates from rat locomotion in testing arena ID (OF #2 in room U59_north) for rat #Q22ILi2086 on trial #Q22ILi2086_04_5_0183_0002191.	00:00:55:00	1
0002192	Q22ILi2086_05_5_0406_0002192	2005-05-17 09:41:00	1	Video+Trackfile+Pathplot	1	large Open Field, 160x160 cm table surface on 60 cm high legs	1	objects in arena locales 10 14 5 and 8	2	OF #2 in room U59_north	0	testing room ILLUMINATED (fluorescent lights ON)	Q22ILi2086	421	0	polyethylene cage (35 cm x 30 cm x 16 cm) lined with absorbent bedding material; food and water freely available	0	Lights ON 7 AM to 7 PM in housing colony room	0	Tested during subjective night/sleep cycle (lights ON)	0	No surgery done	0	No lesion present	QNP	1	QNP 0.5	05	55	05	05	not applicable	not provided	0	not applicable	Laura RAY	Q22	ILi2	Probing the neural circuit mediating sensitization and compulsive checking: role of the infralimbic (IL) cortex on expression	1	Effect of an NMDA lesion of the infralimbic ctx on expression of compulsive checking	Chronic QNP (0.5 mg/kg) in rats with a SHAM target to IL	1	Probing the neural circuit mediating sensitization and compulsive checking	1	Q22ILi2086_05_5_0406_0002192_TrackFile.csv	RAWDATA object containing the time series of x,y coordinates from rat locomotion in testing arena ID (OF #2 in room U59_north) for rat #Q22ILi2086 on trial #Q22ILi2086_05_5_0406_0002192.	00:00:55:00	1
0002193	Q22ILi2086_06_5_0327_0002193	2005-05-20 09:51:00	1	Video+Trackfile+Pathplot	1	large Open Field, 160x160 cm table surface on 60 cm high legs	1	objects in arena locales 10 14 5 and 8	2	OF #2 in room U59_north	0	testing room ILLUMINATED (fluorescent lights ON)	Q22ILi2086	429	0	polyethylene cage (35 cm x 30 cm x 16 cm) lined with absorbent bedding material; food and water freely available	0	Lights ON 7 AM to 7 PM in housing colony room	0	Tested during subjective night/sleep cycle (lights ON)	0	No surgery done	0	No lesion present	QNP	1	QNP 0.5	06	55	06	06	not applicable	fell WITH 33 MIN REM	1	22	Laura RAY	Q22	ILi2	Probing the neural circuit mediating sensitization and compulsive checking: role of the infralimbic (IL) cortex on expression	1	Effect of an NMDA lesion of the infralimbic ctx on expression of compulsive checking	Chronic QNP (0.5 mg/kg) in rats with a SHAM target to IL	1	Probing the neural circuit mediating sensitization and compulsive checking	1	Q22ILi2086_06_5_0327_0002193_TrackFile.csv	RAWDATA object containing the time series of x,y coordinates from rat locomotion in testing arena ID (OF #2 in room U59_north) for rat #Q22ILi2086 on trial #Q22ILi2086_06_5_0327_0002193.	00:00:55:00	1
0002194	Q22ILi2086_07_5_0259_0002194	2005-05-24 09:59:00	1	Video+Trackfile+Pathplot	1	large Open Field, 160x160 cm table surface on 60 cm high legs	1	objects in arena locales 10 14 5 and 8	2	OF #2 in room U59_north	0	testing room ILLUMINATED (fluorescent lights ON)	Q22ILi2086	437	0	polyethylene cage (35 cm x 30 cm x 16 cm) lined with absorbent bedding material; food and water freely available	0	Lights ON 7 AM to 7 PM in housing colony room	0	Tested during subjective night/sleep cycle (lights ON)	0	No surgery done	0	No lesion present	QNP	1	QNP 0.5	07	55	07	07	not applicable	fell WITH 22 MIN REM	1	33	Laura RAY	Q22	ILi2	Probing the neural circuit mediating sensitization and compulsive checking: role of the infralimbic (IL) cortex on expression	1	Effect of an NMDA lesion of the infralimbic ctx on expression of compulsive checking	Chronic QNP (0.5 mg/kg) in rats with a SHAM target to IL	1	Probing the neural circuit mediating sensitization and compulsive checking	1	Q22ILi2086_07_5_0259_0002194_TrackFile.csv	RAWDATA object containing the time series of x,y coordinates from rat locomotion in testing arena ID (OF #2 in room U59_north) for rat #Q22ILi2086 on trial #Q22ILi2086_07_5_0259_0002194.	00:00:55:00	1
0002195	Q22ILi2086_08_5_0376_0002195	2005-05-27 09:25:00	1	Video+Trackfile+Pathplot	1	large Open Field, 160x160 cm table surface on 60 cm high legs	1	objects in arena locales 10 14 5 and 8	2	OF #2 in room U59_north	0	testing room ILLUMINATED (fluorescent lights ON)	Q22ILi2086	451	0	polyethylene cage (35 cm x 30 cm x 16 cm) lined with absorbent bedding material; food and water freely available	0	Lights ON 7 AM to 7 PM in housing colony room	0	Tested during subjective night/sleep cycle (lights ON)	0	No surgery done	0	No lesion present	QNP	1	QNP 0.5	08	55	08	08	not applicable	not provided	0	not applicable	Laura RAY	Q22	ILi2	Probing the neural circuit mediating sensitization and compulsive checking: role of the infralimbic (IL) cortex on expression	1	Effect of an NMDA lesion of the infralimbic ctx on expression of compulsive checking	Chronic QNP (0.5 mg/kg) in rats with a SHAM target to IL	1	Probing the neural circuit mediating sensitization and compulsive checking	1	Q22ILi2086_08_5_0376_0002195_TrackFile.csv	RAWDATA object containing the time series of x,y coordinates from rat locomotion in testing arena ID (OF #2 in room U59_north) for rat #Q22ILi2086 on trial #Q22ILi2086_08_5_0376_0002195.	00:00:55:00	1
0002196	Q22ILi2086_09_5_0443_0002196	2005-06-14 10:05:00	1	Video+Trackfile+Pathplot	1	large Open Field, 160x160 cm table surface on 60 cm high legs	1	objects in arena locales 10 14 5 and 8	2	OF #2 in room U59_north	0	testing room ILLUMINATED (fluorescent lights ON)	Q22ILi2086	491	0	polyethylene cage (35 cm x 30 cm x 16 cm) lined with absorbent bedding material; food and water freely available	0	Lights ON 7 AM to 7 PM in housing colony room	0	Tested during subjective night/sleep cycle (lights ON)	1	Sham lesion done	0	No lesion present	QNP	1	QNP 0.5	09	55	09	09	not applicable	fell at 7 AND 3 MIN REM	2	48 52	Laura RAY	Q22	ILi2	Probing the neural circuit mediating sensitization and compulsive checking: role of the infralimbic (IL) cortex on expression	1	Effect of an NMDA lesion of the infralimbic ctx on expression of compulsive checking	Chronic QNP (0.5 mg/kg) in rats with a SHAM target to IL	1	Probing the neural circuit mediating sensitization and compulsive checking	1	Q22ILi2086_09_5_0443_0002196_TrackFile.csv	RAWDATA object containing the time series of x,y coordinates from rat locomotion in testing arena ID (OF #2 in room U59_north) for rat #Q22ILi2086 on trial #Q22ILi2086_09_5_0443_0002196.	00:00:55:00	1
0002197	Q22ILi2086_10_5_0516_0002197	2005-06-17 09:51:00	2	Trackfile+Pathplot	1	large Open Field, 160x160 cm table surface on 60 cm high legs	1	objects in arena locales 10 14 5 and 8	2	OF #2 in room U59_north	0	testing room ILLUMINATED (fluorescent lights ON)	Q22ILi2086	487	0	polyethylene cage (35 cm x 30 cm x 16 cm) lined with absorbent bedding material; food and water freely available	0	Lights ON 7 AM to 7 PM in housing colony room	0	Tested during subjective night/sleep cycle (lights ON)	1	Sham lesion done	0	No lesion present	QNP	1	QNP 0.5	10	55	10	10	not applicable	not provided	0	not applicable	Laura RAY	Q22	ILi2	Probing the neural circuit mediating sensitization and compulsive checking: role of the infralimbic (IL) cortex on expression	1	Effect of an NMDA lesion of the infralimbic ctx on expression of compulsive checking	Chronic QNP (0.5 mg/kg) in rats with a SHAM target to IL	1	Probing the neural circuit mediating sensitization and compulsive checking	1	Q22ILi2086_10_5_0516_0002197_TrackFile.csv	RAWDATA object containing the time series of x,y coordinates from rat locomotion in testing arena ID (OF #2 in room U59_north) for rat #Q22ILi2086 on trial #Q22ILi2086_10_5_0516_0002197.	00:00:55:00	1
0002198	Q22ILi2086_11_5_0539_0002198	2005-06-21 09:58:00	1	Video+Trackfile+Pathplot	1	large Open Field, 160x160 cm table surface on 60 cm high legs	1	objects in arena locales 10 14 5 and 8	2	OF #2 in room U59_north	0	testing room ILLUMINATED (fluorescent lights ON)	Q22ILi2086	497	0	polyethylene cage (35 cm x 30 cm x 16 cm) lined with absorbent bedding material; food and water freely available	0	Lights ON 7 AM to 7 PM in housing colony room	0	Tested during subjective night/sleep cycle (lights ON)	1	Sham lesion done	0	No lesion present	QNP	1	QNP 0.5	11	55	11	11	not applicable	not provided	0	not applicable	Laura RAY	Q22	ILi2	Probing the neural circuit mediating sensitization and compulsive checking: role of the infralimbic (IL) cortex on expression	1	Effect of an NMDA lesion of the infralimbic ctx on expression of compulsive checking	Chronic QNP (0.5 mg/kg) in rats with a SHAM target to IL	1	Probing the neural circuit mediating sensitization and compulsive checking	1	Q22ILi2086_11_5_0539_0002198_TrackFile.csv	RAWDATA object containing the time series of x,y coordinates from rat locomotion in testing arena ID (OF #2 in room U59_north) for rat #Q22ILi2086 on trial #Q22ILi2086_11_5_0539_0002198.	00:00:55:00	1
0002199	Q22ILi2086_12_0_0587_0002199	2005-06-24 09:28:00	1	Video+Trackfile+Pathplot	1	large Open Field, 160x160 cm table surface on 60 cm high legs	1	objects in arena locales 10 14 5 and 8	2	OF #2 in room U59_north	0	testing room ILLUMINATED (fluorescent lights ON)	Q22ILi2086	494	0	polyethylene cage (35 cm x 30 cm x 16 cm) lined with absorbent bedding material; food and water freely available	0	Lights ON 7 AM to 7 PM in housing colony room	0	Tested during subjective night/sleep cycle (lights ON)	1	Sham lesion done	0	No lesion present	SAL	1	SAL 0	01	55	12	12	not applicable	not provided	0	not applicable	Laura RAY	Q22	ILi2	Probing the neural circuit mediating sensitization and compulsive checking: role of the infralimbic (IL) cortex on expression	1	Effect of an NMDA lesion of the infralimbic ctx on expression of compulsive checking	Chronic QNP (0.5 mg/kg) in rats with a SHAM target to IL	1	Probing the neural circuit mediating sensitization and compulsive checking	1	Q22ILi2086_12_0_0587_0002199_TrackFile.csv	RAWDATA object containing the time series of x,y coordinates from rat locomotion in testing arena ID (OF #2 in room U59_north) for rat #Q22ILi2086 on trial #Q22ILi2086_12_0_0587_0002199.	00:00:55:00	1
0002200	Q22ILi2086_13_5_0636_0002200	2005-06-28 10:00:00	1	Video+Trackfile+Pathplot	1	large Open Field, 160x160 cm table surface on 60 cm high legs	1	objects in arena locales 10 14 5 and 8	2	OF #2 in room U59_north	0	testing room ILLUMINATED (fluorescent lights ON)	Q22ILi2086	507	0	polyethylene cage (35 cm x 30 cm x 16 cm) lined with absorbent bedding material; food and water freely available	0	Lights ON 7 AM to 7 PM in housing colony room	0	Tested during subjective night/sleep cycle (lights ON)	1	Sham lesion done	0	No lesion present	QNP	1	QNP 0.5	12	55	13	13	not applicable	not provided	0	not applicable	Laura RAY	Q22	ILi2	Probing the neural circuit mediating sensitization and compulsive checking: role of the infralimbic (IL) cortex on expression	1	Effect of an NMDA lesion of the infralimbic ctx on expression of compulsive checking	Chronic QNP (0.5 mg/kg) in rats with a SHAM target to IL	1	Probing the neural circuit mediating sensitization and compulsive checking	1	Q22ILi2086_13_5_0636_0002200_TrackFile.csv	RAWDATA object containing the time series of x,y coordinates from rat locomotion in testing arena ID (OF #2 in room U59_north) for rat #Q22ILi2086 on trial #Q22ILi2086_13_5_0636_0002200.	00:00:55:00	1
0002201	Q22ILi2086_14_5_0685_0002201	2005-07-01 08:31:00	1	Video+Trackfile+Pathplot	1	large Open Field, 160x160 cm table surface on 60 cm high legs	2	objects in arena locales 18 22 9 and 4 (objects ROTATION 180 deg)	2	OF #2 in room U59_north	0	testing room ILLUMINATED (fluorescent lights ON)	Q22ILi2086	511	0	polyethylene cage (35 cm x 30 cm x 16 cm) lined with absorbent bedding material; food and water freely available	0	Lights ON 7 AM to 7 PM in housing colony room	0	Tested during subjective night/sleep cycle (lights ON)	1	Sham lesion done	0	No lesion present	QNP	1	QNP 0.5	13	55	14	14	not applicable	not provided	0	not applicable	Laura RAY	Q22	ILi2	Probing the neural circuit mediating sensitization and compulsive checking: role of the infralimbic (IL) cortex on expression	1	Effect of an NMDA lesion of the infralimbic ctx on expression of compulsive checking	Chronic QNP (0.5 mg/kg) in rats with a SHAM target to IL	1	Probing the neural circuit mediating sensitization and compulsive checking	1	Q22ILi2086_14_5_0685_0002201_TrackFile.csv	RAWDATA object containing the time series of x,y coordinates from rat locomotion in testing arena ID (OF #2 in room U59_north) for rat #Q22ILi2086 on trial #Q22ILi2086_14_5_0685_0002201.	00:00:55:00	1
0002272	Q22ILi2092_01_5_0039_0002272	2005-05-03 14:30:00	1	Video+Trackfile+Pathplot	1	large Open Field, 160x160 cm table surface on 60 cm high legs	1	objects in arena locales 10 14 5 and 8	1	OF #1 in room U59_south	0	testing room ILLUMINATED (fluorescent lights ON)	Q22ILi2092	362	0	polyethylene cage (35 cm x 30 cm x 16 cm) lined with absorbent bedding material; food and water freely available	0	Lights ON 7 AM to 7 PM in housing colony room	0	Tested during subjective night/sleep cycle (lights ON)	0	No surgery done	0	No lesion present	QNP	1	QNP 0.5	01	55	01	01	not applicable	not provided	0	not applicable	Sarah HARVEY	Q22	ILi2	Probing the neural circuit mediating sensitization and compulsive checking: role of the infralimbic (IL) cortex on expression	1	Effect of an NMDA lesion of the infralimbic ctx on expression of compulsive checking	Chronic QNP (0.5 mg/kg) in rats with a SHAM target to IL	1	Probing the neural circuit mediating sensitization and compulsive checking	1	Q22ILi2092_01_5_0039_0002272_TrackFile.csv	RAWDATA object containing the time series of x,y coordinates from rat locomotion in testing arena ID (OF #1 in room U59_south) for rat #Q22ILi2092 on trial #Q22ILi2092_01_5_0039_0002272.	00:00:55:00	1
0002273	Q22ILi2092_02_5_0089_0002273	2005-05-06 14:45:00	1	Video+Trackfile+Pathplot	1	large Open Field, 160x160 cm table surface on 60 cm high legs	1	objects in arena locales 10 14 5 and 8	1	OF #1 in room U59_south	0	testing room ILLUMINATED (fluorescent lights ON)	Q22ILi2092	383	0	polyethylene cage (35 cm x 30 cm x 16 cm) lined with absorbent bedding material; food and water freely available	0	Lights ON 7 AM to 7 PM in housing colony room	0	Tested during subjective night/sleep cycle (lights ON)	0	No surgery done	0	No lesion present	QNP	1	QNP 0.5	02	55	02	02	not applicable	not provided	0	not applicable	Sarah HARVEY	Q22	ILi2	Probing the neural circuit mediating sensitization and compulsive checking: role of the infralimbic (IL) cortex on expression	1	Effect of an NMDA lesion of the infralimbic ctx on expression of compulsive checking	Chronic QNP (0.5 mg/kg) in rats with a SHAM target to IL	1	Probing the neural circuit mediating sensitization and compulsive checking	1	Q22ILi2092_02_5_0089_0002273_TrackFile.csv	RAWDATA object containing the time series of x,y coordinates from rat locomotion in testing arena ID (OF #1 in room U59_south) for rat #Q22ILi2092 on trial #Q22ILi2092_02_5_0089_0002273.	00:00:55:00	1
0002274	Q22ILi2092_03_5_0133_0002274	2005-05-10 14:15:00	1	Video+Trackfile+Pathplot	1	large Open Field, 160x160 cm table surface on 60 cm high legs	1	objects in arena locales 10 14 5 and 8	1	OF #1 in room U59_south	0	testing room ILLUMINATED (fluorescent lights ON)	Q22ILi2092	412	0	polyethylene cage (35 cm x 30 cm x 16 cm) lined with absorbent bedding material; food and water freely available	0	Lights ON 7 AM to 7 PM in housing colony room	0	Tested during subjective night/sleep cycle (lights ON)	0	No surgery done	0	No lesion present	QNP	1	QNP 0.5	03	55	03	03	not applicable	fell WITH 13 MIN REMAINING	1	42	Sarah HARVEY	Q22	ILi2	Probing the neural circuit mediating sensitization and compulsive checking: role of the infralimbic (IL) cortex on expression	1	Effect of an NMDA lesion of the infralimbic ctx on expression of compulsive checking	Chronic QNP (0.5 mg/kg) in rats with a SHAM target to IL	1	Probing the neural circuit mediating sensitization and compulsive checking	1	Q22ILi2092_03_5_0133_0002274_TrackFile.csv	RAWDATA object containing the time series of x,y coordinates from rat locomotion in testing arena ID (OF #1 in room U59_south) for rat #Q22ILi2092 on trial #Q22ILi2092_03_5_0133_0002274.	00:00:55:00	1
0002275	Q22ILi2092_04_5_0181_0002275	2005-05-13 14:30:00	1	Video+Trackfile+Pathplot	1	large Open Field, 160x160 cm table surface on 60 cm high legs	1	objects in arena locales 10 14 5 and 8	1	OF #1 in room U59_south	0	testing room ILLUMINATED (fluorescent lights ON)	Q22ILi2092	412	0	polyethylene cage (35 cm x 30 cm x 16 cm) lined with absorbent bedding material; food and water freely available	0	Lights ON 7 AM to 7 PM in housing colony room	0	Tested during subjective night/sleep cycle (lights ON)	0	No surgery done	0	No lesion present	QNP	1	QNP 0.5	04	55	04	04	not applicable	fell 27 MIN REM	1	28	Sarah HARVEY	Q22	ILi2	Probing the neural circuit mediating sensitization and compulsive checking: role of the infralimbic (IL) cortex on expression	1	Effect of an NMDA lesion of the infralimbic ctx on expression of compulsive checking	Chronic QNP (0.5 mg/kg) in rats with a SHAM target to IL	1	Probing the neural circuit mediating sensitization and compulsive checking	1	Q22ILi2092_04_5_0181_0002275_TrackFile.csv	RAWDATA object containing the time series of x,y coordinates from rat locomotion in testing arena ID (OF #1 in room U59_south) for rat #Q22ILi2092 on trial #Q22ILi2092_04_5_0181_0002275.	00:00:55:00	1
0002276	Q22ILi2092_05_5_0281_0002276	2005-05-17 14:30:00	1	Video+Trackfile+Pathplot	1	large Open Field, 160x160 cm table surface on 60 cm high legs	1	objects in arena locales 10 14 5 and 8	1	OF #1 in room U59_south	0	testing room ILLUMINATED (fluorescent lights ON)	Q22ILi2092	448	0	polyethylene cage (35 cm x 30 cm x 16 cm) lined with absorbent bedding material; food and water freely available	0	Lights ON 7 AM to 7 PM in housing colony room	0	Tested during subjective night/sleep cycle (lights ON)	0	No surgery done	0	No lesion present	QNP	1	QNP 0.5	05	55	05	05	not applicable	not provided	0	not applicable	Sarah HARVEY	Q22	ILi2	Probing the neural circuit mediating sensitization and compulsive checking: role of the infralimbic (IL) cortex on expression	1	Effect of an NMDA lesion of the infralimbic ctx on expression of compulsive checking	Chronic QNP (0.5 mg/kg) in rats with a SHAM target to IL	1	Probing the neural circuit mediating sensitization and compulsive checking	1	Q22ILi2092_05_5_0281_0002276_TrackFile.csv	RAWDATA object containing the time series of x,y coordinates from rat locomotion in testing arena ID (OF #1 in room U59_south) for rat #Q22ILi2092 on trial #Q22ILi2092_05_5_0281_0002276.	00:00:55:00	1
0002277	Q22ILi2092_06_5_0322_0002277	2005-05-20 14:45:00	1	Video+Trackfile+Pathplot	1	large Open Field, 160x160 cm table surface on 60 cm high legs	1	objects in arena locales 10 14 5 and 8	1	OF #1 in room U59_south	0	testing room ILLUMINATED (fluorescent lights ON)	Q22ILi2092	464	0	polyethylene cage (35 cm x 30 cm x 16 cm) lined with absorbent bedding material; food and water freely available	0	Lights ON 7 AM to 7 PM in housing colony room	0	Tested during subjective night/sleep cycle (lights ON)	0	No surgery done	0	No lesion present	QNP	1	QNP 0.5	06	55	06	06	not applicable	not provided	0	not applicable	Sarah HARVEY	Q22	ILi2	Probing the neural circuit mediating sensitization and compulsive checking: role of the infralimbic (IL) cortex on expression	1	Effect of an NMDA lesion of the infralimbic ctx on expression of compulsive checking	Chronic QNP (0.5 mg/kg) in rats with a SHAM target to IL	1	Probing the neural circuit mediating sensitization and compulsive checking	1	Q22ILi2092_06_5_0322_0002277_TrackFile.csv	RAWDATA object containing the time series of x,y coordinates from rat locomotion in testing arena ID (OF #1 in room U59_south) for rat #Q22ILi2092 on trial #Q22ILi2092_06_5_0322_0002277.	00:00:55:00	1
0002278	Q22ILi2092_07_5_0257_0002278	2005-05-24 14:15:00	1	Video+Trackfile+Pathplot	1	large Open Field, 160x160 cm table surface on 60 cm high legs	1	objects in arena locales 10 14 5 and 8	1	OF #1 in room U59_south	0	testing room ILLUMINATED (fluorescent lights ON)	Q22ILi2092	480	0	polyethylene cage (35 cm x 30 cm x 16 cm) lined with absorbent bedding material; food and water freely available	0	Lights ON 7 AM to 7 PM in housing colony room	0	Tested during subjective night/sleep cycle (lights ON)	0	No surgery done	0	No lesion present	QNP	1	QNP 0.5	07	55	07	07	not applicable	not provided	0	not applicable	Sarah HARVEY	Q22	ILi2	Probing the neural circuit mediating sensitization and compulsive checking: role of the infralimbic (IL) cortex on expression	1	Effect of an NMDA lesion of the infralimbic ctx on expression of compulsive checking	Chronic QNP (0.5 mg/kg) in rats with a SHAM target to IL	1	Probing the neural circuit mediating sensitization and compulsive checking	1	Q22ILi2092_07_5_0257_0002278_TrackFile.csv	RAWDATA object containing the time series of x,y coordinates from rat locomotion in testing arena ID (OF #1 in room U59_south) for rat #Q22ILi2092 on trial #Q22ILi2092_07_5_0257_0002278.	00:00:55:00	1
0002279	Q22ILi2092_08_5_0374_0002279	2005-05-27 14:30:00	1	Video+Trackfile+Pathplot	1	large Open Field, 160x160 cm table surface on 60 cm high legs	1	objects in arena locales 10 14 5 and 8	1	OF #1 in room U59_south	0	testing room ILLUMINATED (fluorescent lights ON)	Q22ILi2092	498	0	polyethylene cage (35 cm x 30 cm x 16 cm) lined with absorbent bedding material; food and water freely available	0	Lights ON 7 AM to 7 PM in housing colony room	0	Tested during subjective night/sleep cycle (lights ON)	0	No surgery done	0	No lesion present	QNP	1	QNP 0.5	08	55	08	08	not applicable	fell WITH 42 MIN REM	1	13	Sarah HARVEY	Q22	ILi2	Probing the neural circuit mediating sensitization and compulsive checking: role of the infralimbic (IL) cortex on expression	1	Effect of an NMDA lesion of the infralimbic ctx on expression of compulsive checking	Chronic QNP (0.5 mg/kg) in rats with a SHAM target to IL	1	Probing the neural circuit mediating sensitization and compulsive checking	1	Q22ILi2092_08_5_0374_0002279_TrackFile.csv	RAWDATA object containing the time series of x,y coordinates from rat locomotion in testing arena ID (OF #1 in room U59_south) for rat #Q22ILi2092 on trial #Q22ILi2092_08_5_0374_0002279.	00:00:55:00	1
0002280	Q22ILi2093_01_5_0051_0002280	2005-05-03 15:10:00	1	Video+Trackfile+Pathplot	1	large Open Field, 160x160 cm table surface on 60 cm high legs	1	objects in arena locales 10 14 5 and 8	3	OF #3 in room U60_south	0	testing room ILLUMINATED (fluorescent lights ON)	Q22ILi2093	341	0	polyethylene cage (35 cm x 30 cm x 16 cm) lined with absorbent bedding material; food and water freely available	0	Lights ON 7 AM to 7 PM in housing colony room	0	Tested during subjective night/sleep cycle (lights ON)	0	No surgery done	0	No lesion present	QNP	1	QNP 0.5	01	55	01	01	not applicable	not provided	0	not applicable	Savio YU	Q22	ILi2	Probing the neural circuit mediating sensitization and compulsive checking: role of the infralimbic (IL) cortex on expression	1	Effect of an NMDA lesion of the infralimbic ctx on expression of compulsive checking	Chronic QNP (0.5 mg/kg) in rats with a SHAM target to IL	1	Probing the neural circuit mediating sensitization and compulsive checking	1	Q22ILi2093_01_5_0051_0002280_TrackFile.csv	RAWDATA object containing the time series of x,y coordinates from rat locomotion in testing arena ID (OF #3 in room U60_south) for rat #Q22ILi2093 on trial #Q22ILi2093_01_5_0051_0002280.	00:00:55:00	1
0002281	Q22ILi2093_02_5_0071_0002281	2005-05-06 16:20:00	2	Trackfile+Pathplot	1	large Open Field, 160x160 cm table surface on 60 cm high legs	1	objects in arena locales 10 14 5 and 8	3	OF #3 in room U60_south	0	testing room ILLUMINATED (fluorescent lights ON)	Q22ILi2093	360	0	polyethylene cage (35 cm x 30 cm x 16 cm) lined with absorbent bedding material; food and water freely available	0	Lights ON 7 AM to 7 PM in housing colony room	0	Tested during subjective night/sleep cycle (lights ON)	0	No surgery done	0	No lesion present	QNP	1	QNP 0.5	02	55	02	02	not applicable	not provided	0	not applicable	Savio YU	Q22	ILi2	Probing the neural circuit mediating sensitization and compulsive checking: role of the infralimbic (IL) cortex on expression	1	Effect of an NMDA lesion of the infralimbic ctx on expression of compulsive checking	Chronic QNP (0.5 mg/kg) in rats with a SHAM target to IL	1	Probing the neural circuit mediating sensitization and compulsive checking	1	Q22ILi2093_02_5_0071_0002281_TrackFile.csv	RAWDATA object containing the time series of x,y coordinates from rat locomotion in testing arena ID (OF #3 in room U60_south) for rat #Q22ILi2093 on trial #Q22ILi2093_02_5_0071_0002281.	00:00:55:00	1
0002282	Q22ILi2093_03_5_0145_0002282	2005-05-10 14:45:00	2	Trackfile+Pathplot	1	large Open Field, 160x160 cm table surface on 60 cm high legs	1	objects in arena locales 10 14 5 and 8	3	OF #3 in room U60_south	0	testing room ILLUMINATED (fluorescent lights ON)	Q22ILi2093	373	0	polyethylene cage (35 cm x 30 cm x 16 cm) lined with absorbent bedding material; food and water freely available	0	Lights ON 7 AM to 7 PM in housing colony room	0	Tested during subjective night/sleep cycle (lights ON)	0	No surgery done	0	No lesion present	QNP	1	QNP 0.5	03	55	03	03	not applicable	not provided	0	not applicable	Savio YU	Q22	ILi2	Probing the neural circuit mediating sensitization and compulsive checking: role of the infralimbic (IL) cortex on expression	1	Effect of an NMDA lesion of the infralimbic ctx on expression of compulsive checking	Chronic QNP (0.5 mg/kg) in rats with a SHAM target to IL	1	Probing the neural circuit mediating sensitization and compulsive checking	1	Q22ILi2093_03_5_0145_0002282_TrackFile.csv	RAWDATA object containing the time series of x,y coordinates from rat locomotion in testing arena ID (OF #3 in room U60_south) for rat #Q22ILi2093 on trial #Q22ILi2093_03_5_0145_0002282.	00:00:55:00	1
0002283	Q22ILi2093_04_5_0193_0002283	2005-05-13 14:51:00	1	Video+Trackfile+Pathplot	1	large Open Field, 160x160 cm table surface on 60 cm high legs	1	objects in arena locales 10 14 5 and 8	3	OF #3 in room U60_south	0	testing room ILLUMINATED (fluorescent lights ON)	Q22ILi2093	378	0	polyethylene cage (35 cm x 30 cm x 16 cm) lined with absorbent bedding material; food and water freely available	0	Lights ON 7 AM to 7 PM in housing colony room	0	Tested during subjective night/sleep cycle (lights ON)	0	No surgery done	0	No lesion present	QNP	1	QNP 0.5	04	55	04	04	not applicable	not provided	0	not applicable	Savio YU	Q22	ILi2	Probing the neural circuit mediating sensitization and compulsive checking: role of the infralimbic (IL) cortex on expression	1	Effect of an NMDA lesion of the infralimbic ctx on expression of compulsive checking	Chronic QNP (0.5 mg/kg) in rats with a SHAM target to IL	1	Probing the neural circuit mediating sensitization and compulsive checking	1	Q22ILi2093_04_5_0193_0002283_TrackFile.csv	RAWDATA object containing the time series of x,y coordinates from rat locomotion in testing arena ID (OF #3 in room U60_south) for rat #Q22ILi2093 on trial #Q22ILi2093_04_5_0193_0002283.	00:00:55:00	1
0002284	Q22ILi2093_05_5_0287_0002284	2005-05-17 14:48:00	1	Video+Trackfile+Pathplot	1	large Open Field, 160x160 cm table surface on 60 cm high legs	1	objects in arena locales 10 14 5 and 8	3	OF #3 in room U60_south	0	testing room ILLUMINATED (fluorescent lights ON)	Q22ILi2093	391	0	polyethylene cage (35 cm x 30 cm x 16 cm) lined with absorbent bedding material; food and water freely available	0	Lights ON 7 AM to 7 PM in housing colony room	0	Tested during subjective night/sleep cycle (lights ON)	0	No surgery done	0	No lesion present	QNP	1	QNP 0.5	05	55	05	05	not applicable	not provided	0	not applicable	Savio YU	Q22	ILi2	Probing the neural circuit mediating sensitization and compulsive checking: role of the infralimbic (IL) cortex on expression	1	Effect of an NMDA lesion of the infralimbic ctx on expression of compulsive checking	Chronic QNP (0.5 mg/kg) in rats with a SHAM target to IL	1	Probing the neural circuit mediating sensitization and compulsive checking	1	Q22ILi2093_05_5_0287_0002284_TrackFile.csv	RAWDATA object containing the time series of x,y coordinates from rat locomotion in testing arena ID (OF #3 in room U60_south) for rat #Q22ILi2093 on trial #Q22ILi2093_05_5_0287_0002284.	00:00:55:00	1
0002285	Q22ILi2093_06_5_0337_0002285	2005-05-20 14:55:00	1	Video+Trackfile+Pathplot	1	large Open Field, 160x160 cm table surface on 60 cm high legs	1	objects in arena locales 10 14 5 and 8	3	OF #3 in room U60_south	0	testing room ILLUMINATED (fluorescent lights ON)	Q22ILi2093	402	0	polyethylene cage (35 cm x 30 cm x 16 cm) lined with absorbent bedding material; food and water freely available	0	Lights ON 7 AM to 7 PM in housing colony room	0	Tested during subjective night/sleep cycle (lights ON)	0	No surgery done	0	No lesion present	QNP	1	QNP 0.5	06	55	06	06	not applicable	not provided	0	not applicable	Savio YU	Q22	ILi2	Probing the neural circuit mediating sensitization and compulsive checking: role of the infralimbic (IL) cortex on expression	1	Effect of an NMDA lesion of the infralimbic ctx on expression of compulsive checking	Chronic QNP (0.5 mg/kg) in rats with a SHAM target to IL	1	Probing the neural circuit mediating sensitization and compulsive checking	1	Q22ILi2093_06_5_0337_0002285_TrackFile.csv	RAWDATA object containing the time series of x,y coordinates from rat locomotion in testing arena ID (OF #3 in room U60_south) for rat #Q22ILi2093 on trial #Q22ILi2093_06_5_0337_0002285.	00:00:55:00	1
0002286	Q22ILi2093_07_5_0269_0002286	2005-05-24 14:20:00	1	Video+Trackfile+Pathplot	1	large Open Field, 160x160 cm table surface on 60 cm high legs	1	objects in arena locales 10 14 5 and 8	3	OF #3 in room U60_south	0	testing room ILLUMINATED (fluorescent lights ON)	Q22ILi2093	411	0	polyethylene cage (35 cm x 30 cm x 16 cm) lined with absorbent bedding material; food and water freely available	0	Lights ON 7 AM to 7 PM in housing colony room	0	Tested during subjective night/sleep cycle (lights ON)	0	No surgery done	0	No lesion present	QNP	1	QNP 0.5	07	55	07	07	not applicable	not provided	0	not applicable	Savio YU	Q22	ILi2	Probing the neural circuit mediating sensitization and compulsive checking: role of the infralimbic (IL) cortex on expression	1	Effect of an NMDA lesion of the infralimbic ctx on expression of compulsive checking	Chronic QNP (0.5 mg/kg) in rats with a SHAM target to IL	1	Probing the neural circuit mediating sensitization and compulsive checking	1	Q22ILi2093_07_5_0269_0002286_TrackFile.csv	RAWDATA object containing the time series of x,y coordinates from rat locomotion in testing arena ID (OF #3 in room U60_south) for rat #Q22ILi2093 on trial #Q22ILi2093_07_5_0269_0002286.	00:00:55:00	1
0002287	Q22ILi2093_08_5_0386_0002287	2005-05-27 14:33:00	1	Video+Trackfile+Pathplot	1	large Open Field, 160x160 cm table surface on 60 cm high legs	1	objects in arena locales 10 14 5 and 8	3	OF #3 in room U60_south	0	testing room ILLUMINATED (fluorescent lights ON)	Q22ILi2093	415	0	polyethylene cage (35 cm x 30 cm x 16 cm) lined with absorbent bedding material; food and water freely available	0	Lights ON 7 AM to 7 PM in housing colony room	0	Tested during subjective night/sleep cycle (lights ON)	0	No surgery done	0	No lesion present	QNP	1	QNP 0.5	08	55	08	08	not applicable	not provided	0	not applicable	Savio YU	Q22	ILi2	Probing the neural circuit mediating sensitization and compulsive checking: role of the infralimbic (IL) cortex on expression	1	Effect of an NMDA lesion of the infralimbic ctx on expression of compulsive checking	Chronic QNP (0.5 mg/kg) in rats with a SHAM target to IL	1	Probing the neural circuit mediating sensitization and compulsive checking	1	Q22ILi2093_08_5_0386_0002287_TrackFile.csv	RAWDATA object containing the time series of x,y coordinates from rat locomotion in testing arena ID (OF #3 in room U60_south) for rat #Q22ILi2093 on trial #Q22ILi2093_08_5_0386_0002287.	00:00:55:00	1
0002288	Q22ILi2093_09_5_0452_0002288	2005-06-14 14:45:00	1	Video+Trackfile+Pathplot	1	large Open Field, 160x160 cm table surface on 60 cm high legs	1	objects in arena locales 10 14 5 and 8	3	OF #3 in room U60_south	0	testing room ILLUMINATED (fluorescent lights ON)	Q22ILi2093	463	0	polyethylene cage (35 cm x 30 cm x 16 cm) lined with absorbent bedding material; food and water freely available	0	Lights ON 7 AM to 7 PM in housing colony room	0	Tested during subjective night/sleep cycle (lights ON)	1	Sham lesion done	0	No lesion present	QNP	1	QNP 0.5	09	55	09	09	not applicable	not provided	0	not applicable	Savio YU	Q22	ILi2	Probing the neural circuit mediating sensitization and compulsive checking: role of the infralimbic (IL) cortex on expression	1	Effect of an NMDA lesion of the infralimbic ctx on expression of compulsive checking	Chronic QNP (0.5 mg/kg) in rats with a SHAM target to IL	1	Probing the neural circuit mediating sensitization and compulsive checking	1	Q22ILi2093_09_5_0452_0002288_TrackFile.csv	RAWDATA object containing the time series of x,y coordinates from rat locomotion in testing arena ID (OF #3 in room U60_south) for rat #Q22ILi2093 on trial #Q22ILi2093_09_5_0452_0002288.	00:00:55:00	1
0002289	Q22ILi2093_10_5_0494_0002289	2005-06-17 14:45:00	1	Video+Trackfile+Pathplot	1	large Open Field, 160x160 cm table surface on 60 cm high legs	1	objects in arena locales 10 14 5 and 8	3	OF #3 in room U60_south	0	testing room ILLUMINATED (fluorescent lights ON)	Q22ILi2093	465	0	polyethylene cage (35 cm x 30 cm x 16 cm) lined with absorbent bedding material; food and water freely available	0	Lights ON 7 AM to 7 PM in housing colony room	0	Tested during subjective night/sleep cycle (lights ON)	1	Sham lesion done	0	No lesion present	QNP	1	QNP 0.5	10	55	10	10	not applicable	fell WITH 35 MIN REM	1	20	Savio YU	Q22	ILi2	Probing the neural circuit mediating sensitization and compulsive checking: role of the infralimbic (IL) cortex on expression	1	Effect of an NMDA lesion of the infralimbic ctx on expression of compulsive checking	Chronic QNP (0.5 mg/kg) in rats with a SHAM target to IL	1	Probing the neural circuit mediating sensitization and compulsive checking	1	Q22ILi2093_10_5_0494_0002289_TrackFile.csv	RAWDATA object containing the time series of x,y coordinates from rat locomotion in testing arena ID (OF #3 in room U60_south) for rat #Q22ILi2093 on trial #Q22ILi2093_10_5_0494_0002289.	00:00:55:00	1
0002290	Q22ILi2093_11_5_0548_0002290	2005-06-21 14:35:00	1	Video+Trackfile+Pathplot	1	large Open Field, 160x160 cm table surface on 60 cm high legs	1	objects in arena locales 10 14 5 and 8	3	OF #3 in room U60_south	0	testing room ILLUMINATED (fluorescent lights ON)	Q22ILi2093	482	0	polyethylene cage (35 cm x 30 cm x 16 cm) lined with absorbent bedding material; food and water freely available	0	Lights ON 7 AM to 7 PM in housing colony room	0	Tested during subjective night/sleep cycle (lights ON)	1	Sham lesion done	0	No lesion present	QNP	1	QNP 0.5	11	55	11	11	not applicable	JUMPED OUT OF MY HANDS	0	not applicable	Savio YU	Q22	ILi2	Probing the neural circuit mediating sensitization and compulsive checking: role of the infralimbic (IL) cortex on expression	1	Effect of an NMDA lesion of the infralimbic ctx on expression of compulsive checking	Chronic QNP (0.5 mg/kg) in rats with a SHAM target to IL	1	Probing the neural circuit mediating sensitization and compulsive checking	1	Q22ILi2093_11_5_0548_0002290_TrackFile.csv	RAWDATA object containing the time series of x,y coordinates from rat locomotion in testing arena ID (OF #3 in room U60_south) for rat #Q22ILi2093 on trial #Q22ILi2093_11_5_0548_0002290.	00:00:55:00	1
0002291	Q22ILi2093_12_0_0596_0002291	2005-06-24 14:21:00	1	Video+Trackfile+Pathplot	1	large Open Field, 160x160 cm table surface on 60 cm high legs	1	objects in arena locales 10 14 5 and 8	3	OF #3 in room U60_south	0	testing room ILLUMINATED (fluorescent lights ON)	Q22ILi2093	474	0	polyethylene cage (35 cm x 30 cm x 16 cm) lined with absorbent bedding material; food and water freely available	0	Lights ON 7 AM to 7 PM in housing colony room	0	Tested during subjective night/sleep cycle (lights ON)	1	Sham lesion done	0	No lesion present	SAL	1	SAL 0	01	55	12	12	not applicable	not provided	0	not applicable	Savio YU	Q22	ILi2	Probing the neural circuit mediating sensitization and compulsive checking: role of the infralimbic (IL) cortex on expression	1	Effect of an NMDA lesion of the infralimbic ctx on expression of compulsive checking	Chronic QNP (0.5 mg/kg) in rats with a SHAM target to IL	1	Probing the neural circuit mediating sensitization and compulsive checking	1	Q22ILi2093_12_0_0596_0002291_TrackFile.csv	RAWDATA object containing the time series of x,y coordinates from rat locomotion in testing arena ID (OF #3 in room U60_south) for rat #Q22ILi2093 on trial #Q22ILi2093_12_0_0596_0002291.	00:00:55:00	1
0002292	Q22ILi2093_13_5_0645_0002292	2005-06-28 14:30:00	1	Video+Trackfile+Pathplot	1	large Open Field, 160x160 cm table surface on 60 cm high legs	1	objects in arena locales 10 14 5 and 8	3	OF #3 in room U60_south	0	testing room ILLUMINATED (fluorescent lights ON)	Q22ILi2093	489	0	polyethylene cage (35 cm x 30 cm x 16 cm) lined with absorbent bedding material; food and water freely available	0	Lights ON 7 AM to 7 PM in housing colony room	0	Tested during subjective night/sleep cycle (lights ON)	1	Sham lesion done	0	No lesion present	QNP	1	QNP 0.5	12	55	13	13	not applicable	not provided	0	not applicable	Savio YU	Q22	ILi2	Probing the neural circuit mediating sensitization and compulsive checking: role of the infralimbic (IL) cortex on expression	1	Effect of an NMDA lesion of the infralimbic ctx on expression of compulsive checking	Chronic QNP (0.5 mg/kg) in rats with a SHAM target to IL	1	Probing the neural circuit mediating sensitization and compulsive checking	1	Q22ILi2093_13_5_0645_0002292_TrackFile.csv	RAWDATA object containing the time series of x,y coordinates from rat locomotion in testing arena ID (OF #3 in room U60_south) for rat #Q22ILi2093 on trial #Q22ILi2093_13_5_0645_0002292.	00:00:55:00	1
0002293	Q22ILi2093_14_5_0694_0002293	2005-07-01 14:08:00	1	Video+Trackfile+Pathplot	1	large Open Field, 160x160 cm table surface on 60 cm high legs	2	objects in arena locales 18 22 9 and 4 (objects ROTATION 180 deg)	3	OF #3 in room U60_south	0	testing room ILLUMINATED (fluorescent lights ON)	Q22ILi2093	482	0	polyethylene cage (35 cm x 30 cm x 16 cm) lined with absorbent bedding material; food and water freely available	0	Lights ON 7 AM to 7 PM in housing colony room	0	Tested during subjective night/sleep cycle (lights ON)	1	Sham lesion done	0	No lesion present	QNP	1	QNP 0.5	13	55	14	14	not applicable	not provided	0	not applicable	Savio YU	Q22	ILi2	Probing the neural circuit mediating sensitization and compulsive checking: role of the infralimbic (IL) cortex on expression	1	Effect of an NMDA lesion of the infralimbic ctx on expression of compulsive checking	Chronic QNP (0.5 mg/kg) in rats with a SHAM target to IL	1	Probing the neural circuit mediating sensitization and compulsive checking	1	Q22ILi2093_14_5_0694_0002293_TrackFile.csv	RAWDATA object containing the time series of x,y coordinates from rat locomotion in testing arena ID (OF #3 in room U60_south) for rat #Q22ILi2093 on trial #Q22ILi2093_14_5_0694_0002293.	00:00:55:00	1
0002308	Q22ILi2095_01_5_0006_0002308	2005-05-02 15:14:00	1	Video+Trackfile+Pathplot	1	large Open Field, 160x160 cm table surface on 60 cm high legs	1	objects in arena locales 10 14 5 and 8	1	OF #1 in room U59_south	0	testing room ILLUMINATED (fluorescent lights ON)	Q22ILi2095	324	0	polyethylene cage (35 cm x 30 cm x 16 cm) lined with absorbent bedding material; food and water freely available	0	Lights ON 7 AM to 7 PM in housing colony room	0	Tested during subjective night/sleep cycle (lights ON)	0	No surgery done	0	No lesion present	QNP	1	QNP 0.5	01	55	01	01	not applicable	not provided	0	not applicable	Laura RAY	Q22	ILi2	Probing the neural circuit mediating sensitization and compulsive checking: role of the infralimbic (IL) cortex on expression	1	Effect of an NMDA lesion of the infralimbic ctx on expression of compulsive checking	Chronic QNP (0.5 mg/kg) in rats with a SHAM target to IL	1	Probing the neural circuit mediating sensitization and compulsive checking	1	Q22ILi2095_01_5_0006_0002308_TrackFile.csv	RAWDATA object containing the time series of x,y coordinates from rat locomotion in testing arena ID (OF #1 in room U59_south) for rat #Q22ILi2095 on trial #Q22ILi2095_01_5_0006_0002308.	00:00:55:00	1
0002309	Q22ILi2095_02_5_0057_0002309	2005-05-05 14:05:00	1	Video+Trackfile+Pathplot	1	large Open Field, 160x160 cm table surface on 60 cm high legs	1	objects in arena locales 10 14 5 and 8	1	OF #1 in room U59_south	0	testing room ILLUMINATED (fluorescent lights ON)	Q22ILi2095	346	0	polyethylene cage (35 cm x 30 cm x 16 cm) lined with absorbent bedding material; food and water freely available	0	Lights ON 7 AM to 7 PM in housing colony room	0	Tested during subjective night/sleep cycle (lights ON)	0	No surgery done	0	No lesion present	QNP	1	QNP 0.5	02	55	02	02	not applicable	not provided	0	not applicable	Laura RAY	Q22	ILi2	Probing the neural circuit mediating sensitization and compulsive checking: role of the infralimbic (IL) cortex on expression	1	Effect of an NMDA lesion of the infralimbic ctx on expression of compulsive checking	Chronic QNP (0.5 mg/kg) in rats with a SHAM target to IL	1	Probing the neural circuit mediating sensitization and compulsive checking	1	Q22ILi2095_02_5_0057_0002309_TrackFile.csv	RAWDATA object containing the time series of x,y coordinates from rat locomotion in testing arena ID (OF #1 in room U59_south) for rat #Q22ILi2095 on trial #Q22ILi2095_02_5_0057_0002309.	00:00:55:00	1
0002310	Q22ILi2095_03_5_0107_0002310	2005-05-09 14:45:00	1	Video+Trackfile+Pathplot	1	large Open Field, 160x160 cm table surface on 60 cm high legs	1	objects in arena locales 10 14 5 and 8	1	OF #1 in room U59_south	0	testing room ILLUMINATED (fluorescent lights ON)	Q22ILi2095	366	0	polyethylene cage (35 cm x 30 cm x 16 cm) lined with absorbent bedding material; food and water freely available	0	Lights ON 7 AM to 7 PM in housing colony room	0	Tested during subjective night/sleep cycle (lights ON)	0	No surgery done	0	No lesion present	QNP	1	QNP 0.5	03	55	03	03	not applicable	not provided	0	not applicable	Laura RAY	Q22	ILi2	Probing the neural circuit mediating sensitization and compulsive checking: role of the infralimbic (IL) cortex on expression	1	Effect of an NMDA lesion of the infralimbic ctx on expression of compulsive checking	Chronic QNP (0.5 mg/kg) in rats with a SHAM target to IL	1	Probing the neural circuit mediating sensitization and compulsive checking	1	Q22ILi2095_03_5_0107_0002310_TrackFile.csv	RAWDATA object containing the time series of x,y coordinates from rat locomotion in testing arena ID (OF #1 in room U59_south) for rat #Q22ILi2095 on trial #Q22ILi2095_03_5_0107_0002310.	00:00:55:00	1
0002311	Q22ILi2095_04_5_0157_0002311	2005-05-12 14:17:00	1	Video+Trackfile+Pathplot	1	large Open Field, 160x160 cm table surface on 60 cm high legs	1	objects in arena locales 10 14 5 and 8	1	OF #1 in room U59_south	0	testing room ILLUMINATED (fluorescent lights ON)	Q22ILi2095	375	0	polyethylene cage (35 cm x 30 cm x 16 cm) lined with absorbent bedding material; food and water freely available	0	Lights ON 7 AM to 7 PM in housing colony room	0	Tested during subjective night/sleep cycle (lights ON)	0	No surgery done	0	No lesion present	QNP	1	QNP 0.5	04	55	04	04	not applicable	fell WITH 33 AND 17 MIN REMAINING	2	22 38	Laura RAY	Q22	ILi2	Probing the neural circuit mediating sensitization and compulsive checking: role of the infralimbic (IL) cortex on expression	1	Effect of an NMDA lesion of the infralimbic ctx on expression of compulsive checking	Chronic QNP (0.5 mg/kg) in rats with a SHAM target to IL	1	Probing the neural circuit mediating sensitization and compulsive checking	1	Q22ILi2095_04_5_0157_0002311_TrackFile.csv	RAWDATA object containing the time series of x,y coordinates from rat locomotion in testing arena ID (OF #1 in room U59_south) for rat #Q22ILi2095 on trial #Q22ILi2095_04_5_0157_0002311.	00:00:55:00	1
0002312	Q22ILi2095_05_5_0205_0002312	2005-05-16 14:27:00	1	Video+Trackfile+Pathplot	1	large Open Field, 160x160 cm table surface on 60 cm high legs	1	objects in arena locales 10 14 5 and 8	1	OF #1 in room U59_south	0	testing room ILLUMINATED (fluorescent lights ON)	Q22ILi2095	398	0	polyethylene cage (35 cm x 30 cm x 16 cm) lined with absorbent bedding material; food and water freely available	0	Lights ON 7 AM to 7 PM in housing colony room	0	Tested during subjective night/sleep cycle (lights ON)	0	No surgery done	0	No lesion present	QNP	1	QNP 0.5	05	55	05	05	not applicable	not provided	0	not applicable	Laura RAY	Q22	ILi2	Probing the neural circuit mediating sensitization and compulsive checking: role of the infralimbic (IL) cortex on expression	1	Effect of an NMDA lesion of the infralimbic ctx on expression of compulsive checking	Chronic QNP (0.5 mg/kg) in rats with a SHAM target to IL	1	Probing the neural circuit mediating sensitization and compulsive checking	1	Q22ILi2095_05_5_0205_0002312_TrackFile.csv	RAWDATA object containing the time series of x,y coordinates from rat locomotion in testing arena ID (OF #1 in room U59_south) for rat #Q22ILi2095 on trial #Q22ILi2095_05_5_0205_0002312.	00:00:55:00	1
0002313	Q22ILi2095_06_5_0299_0002313	2005-05-19 14:19:00	1	Video+Trackfile+Pathplot	1	large Open Field, 160x160 cm table surface on 60 cm high legs	1	objects in arena locales 10 14 5 and 8	1	OF #1 in room U59_south	0	testing room ILLUMINATED (fluorescent lights ON)	Q22ILi2095	411	0	polyethylene cage (35 cm x 30 cm x 16 cm) lined with absorbent bedding material; food and water freely available	0	Lights ON 7 AM to 7 PM in housing colony room	0	Tested during subjective night/sleep cycle (lights ON)	0	No surgery done	0	No lesion present	QNP	1	QNP 0.5	06	55	06	06	not applicable	fell WITH 21 MIN REM	1	34	Laura RAY	Q22	ILi2	Probing the neural circuit mediating sensitization and compulsive checking: role of the infralimbic (IL) cortex on expression	1	Effect of an NMDA lesion of the infralimbic ctx on expression of compulsive checking	Chronic QNP (0.5 mg/kg) in rats with a SHAM target to IL	1	Probing the neural circuit mediating sensitization and compulsive checking	1	Q22ILi2095_06_5_0299_0002313_TrackFile.csv	RAWDATA object containing the time series of x,y coordinates from rat locomotion in testing arena ID (OF #1 in room U59_south) for rat #Q22ILi2095 on trial #Q22ILi2095_06_5_0299_0002313.	00:00:55:00	1
0002314	Q22ILi2095_07_5_0231_0002314	2005-05-23 15:00:00	1	Video+Trackfile+Pathplot	1	large Open Field, 160x160 cm table surface on 60 cm high legs	1	objects in arena locales 10 14 5 and 8	1	OF #1 in room U59_south	0	testing room ILLUMINATED (fluorescent lights ON)	Q22ILi2095	426	0	polyethylene cage (35 cm x 30 cm x 16 cm) lined with absorbent bedding material; food and water freely available	0	Lights ON 7 AM to 7 PM in housing colony room	0	Tested during subjective night/sleep cycle (lights ON)	0	No surgery done	0	No lesion present	QNP	1	QNP 0.5	07	55	07	07	not applicable	fell 32 MIN	1	32	Laura RAY	Q22	ILi2	Probing the neural circuit mediating sensitization and compulsive checking: role of the infralimbic (IL) cortex on expression	1	Effect of an NMDA lesion of the infralimbic ctx on expression of compulsive checking	Chronic QNP (0.5 mg/kg) in rats with a SHAM target to IL	1	Probing the neural circuit mediating sensitization and compulsive checking	1	Q22ILi2095_07_5_0231_0002314_TrackFile.csv	RAWDATA object containing the time series of x,y coordinates from rat locomotion in testing arena ID (OF #1 in room U59_south) for rat #Q22ILi2095 on trial #Q22ILi2095_07_5_0231_0002314.	00:00:55:00	1
0002315	Q22ILi2095_08_5_0349_0002315	2005-05-26 15:11:00	1	Video+Trackfile+Pathplot	1	large Open Field, 160x160 cm table surface on 60 cm high legs	1	objects in arena locales 10 14 5 and 8	1	OF #1 in room U59_south	0	testing room ILLUMINATED (fluorescent lights ON)	Q22ILi2095	441	0	polyethylene cage (35 cm x 30 cm x 16 cm) lined with absorbent bedding material; food and water freely available	0	Lights ON 7 AM to 7 PM in housing colony room	0	Tested during subjective night/sleep cycle (lights ON)	0	No surgery done	0	No lesion present	QNP	1	QNP 0.5	08	55	08	08	not applicable	not provided	0	not applicable	Laura RAY	Q22	ILi2	Probing the neural circuit mediating sensitization and compulsive checking: role of the infralimbic (IL) cortex on expression	1	Effect of an NMDA lesion of the infralimbic ctx on expression of compulsive checking	Chronic QNP (0.5 mg/kg) in rats with a SHAM target to IL	1	Probing the neural circuit mediating sensitization and compulsive checking	1	Q22ILi2095_08_5_0349_0002315_TrackFile.csv	RAWDATA object containing the time series of x,y coordinates from rat locomotion in testing arena ID (OF #1 in room U59_south) for rat #Q22ILi2095 on trial #Q22ILi2095_08_5_0349_0002315.	00:00:55:00	1
0002316	Q22ILi2095_09_5_0416_0002316	2005-06-13 14:35:00	1	Video+Trackfile+Pathplot	1	large Open Field, 160x160 cm table surface on 60 cm high legs	1	objects in arena locales 10 14 5 and 8	1	OF #1 in room U59_south	0	testing room ILLUMINATED (fluorescent lights ON)	Q22ILi2095	468	0	polyethylene cage (35 cm x 30 cm x 16 cm) lined with absorbent bedding material; food and water freely available	0	Lights ON 7 AM to 7 PM in housing colony room	0	Tested during subjective night/sleep cycle (lights ON)	1	Sham lesion done	0	No lesion present	QNP	1	QNP 0.5	09	55	09	09	not applicable	fell WITH 44 MIN REM	1	11	Laura RAY	Q22	ILi2	Probing the neural circuit mediating sensitization and compulsive checking: role of the infralimbic (IL) cortex on expression	1	Effect of an NMDA lesion of the infralimbic ctx on expression of compulsive checking	Chronic QNP (0.5 mg/kg) in rats with a SHAM target to IL	1	Probing the neural circuit mediating sensitization and compulsive checking	1	Q22ILi2095_09_5_0416_0002316_TrackFile.csv	RAWDATA object containing the time series of x,y coordinates from rat locomotion in testing arena ID (OF #1 in room U59_south) for rat #Q22ILi2095 on trial #Q22ILi2095_09_5_0416_0002316.	00:00:55:00	1
0002317	Q22ILi2095_10_5_0464_0002317	2005-06-16 14:26:00	1	Video+Trackfile+Pathplot	1	large Open Field, 160x160 cm table surface on 60 cm high legs	1	objects in arena locales 10 14 5 and 8	1	OF #1 in room U59_south	0	testing room ILLUMINATED (fluorescent lights ON)	Q22ILi2095	475	0	polyethylene cage (35 cm x 30 cm x 16 cm) lined with absorbent bedding material; food and water freely available	0	Lights ON 7 AM to 7 PM in housing colony room	0	Tested during subjective night/sleep cycle (lights ON)	1	Sham lesion done	0	No lesion present	QNP	1	QNP 0.5	10	55	10	10	not applicable	fell at 22 MIN REM	1	33	Laura RAY	Q22	ILi2	Probing the neural circuit mediating sensitization and compulsive checking: role of the infralimbic (IL) cortex on expression	1	Effect of an NMDA lesion of the infralimbic ctx on expression of compulsive checking	Chronic QNP (0.5 mg/kg) in rats with a SHAM target to IL	1	Probing the neural circuit mediating sensitization and compulsive checking	1	Q22ILi2095_10_5_0464_0002317_TrackFile.csv	RAWDATA object containing the time series of x,y coordinates from rat locomotion in testing arena ID (OF #1 in room U59_south) for rat #Q22ILi2095 on trial #Q22ILi2095_10_5_0464_0002317.	00:00:55:00	1
0002318	Q22ILi2095_11_5_0506_0002318	2005-06-20 14:39:00	1	Video+Trackfile+Pathplot	1	large Open Field, 160x160 cm table surface on 60 cm high legs	1	objects in arena locales 10 14 5 and 8	1	OF #1 in room U59_south	0	testing room ILLUMINATED (fluorescent lights ON)	Q22ILi2095	499	0	polyethylene cage (35 cm x 30 cm x 16 cm) lined with absorbent bedding material; food and water freely available	0	Lights ON 7 AM to 7 PM in housing colony room	0	Tested during subjective night/sleep cycle (lights ON)	1	Sham lesion done	0	No lesion present	QNP	1	QNP 0.5	11	55	11	11	not applicable	not provided	0	not applicable	Laura RAY	Q22	ILi2	Probing the neural circuit mediating sensitization and compulsive checking: role of the infralimbic (IL) cortex on expression	1	Effect of an NMDA lesion of the infralimbic ctx on expression of compulsive checking	Chronic QNP (0.5 mg/kg) in rats with a SHAM target to IL	1	Probing the neural circuit mediating sensitization and compulsive checking	1	Q22ILi2095_11_5_0506_0002318_TrackFile.csv	RAWDATA object containing the time series of x,y coordinates from rat locomotion in testing arena ID (OF #1 in room U59_south) for rat #Q22ILi2095 on trial #Q22ILi2095_11_5_0506_0002318.	00:00:55:00	1
0002319	Q22ILi2095_12_0_0560_0002319	2005-06-23 14:09:00	1	Video+Trackfile+Pathplot	1	large Open Field, 160x160 cm table surface on 60 cm high legs	1	objects in arena locales 10 14 5 and 8	1	OF #1 in room U59_south	0	testing room ILLUMINATED (fluorescent lights ON)	Q22ILi2095	504	0	polyethylene cage (35 cm x 30 cm x 16 cm) lined with absorbent bedding material; food and water freely available	0	Lights ON 7 AM to 7 PM in housing colony room	0	Tested during subjective night/sleep cycle (lights ON)	1	Sham lesion done	0	No lesion present	SAL	1	SAL 0	01	55	12	12	not applicable	not provided	0	not applicable	Laura RAY	Q22	ILi2	Probing the neural circuit mediating sensitization and compulsive checking: role of the infralimbic (IL) cortex on expression	1	Effect of an NMDA lesion of the infralimbic ctx on expression of compulsive checking	Chronic QNP (0.5 mg/kg) in rats with a SHAM target to IL	1	Probing the neural circuit mediating sensitization and compulsive checking	1	Q22ILi2095_12_0_0560_0002319_TrackFile.csv	RAWDATA object containing the time series of x,y coordinates from rat locomotion in testing arena ID (OF #1 in room U59_south) for rat #Q22ILi2095 on trial #Q22ILi2095_12_0_0560_0002319.	00:00:55:00	1
0002320	Q22ILi2095_13_5_0608_0002320	2005-06-27 14:33:00	1	Video+Trackfile+Pathplot	1	large Open Field, 160x160 cm table surface on 60 cm high legs	1	objects in arena locales 10 14 5 and 8	1	OF #1 in room U59_south	0	testing room ILLUMINATED (fluorescent lights ON)	Q22ILi2095	515	0	polyethylene cage (35 cm x 30 cm x 16 cm) lined with absorbent bedding material; food and water freely available	0	Lights ON 7 AM to 7 PM in housing colony room	0	Tested during subjective night/sleep cycle (lights ON)	1	Sham lesion done	0	No lesion present	QNP	1	QNP 0.5	12	55	13	13	not applicable	not provided	0	not applicable	Laura RAY	Q22	ILi2	Probing the neural circuit mediating sensitization and compulsive checking: role of the infralimbic (IL) cortex on expression	1	Effect of an NMDA lesion of the infralimbic ctx on expression of compulsive checking	Chronic QNP (0.5 mg/kg) in rats with a SHAM target to IL	1	Probing the neural circuit mediating sensitization and compulsive checking	1	Q22ILi2095_13_5_0608_0002320_TrackFile.csv	RAWDATA object containing the time series of x,y coordinates from rat locomotion in testing arena ID (OF #1 in room U59_south) for rat #Q22ILi2095 on trial #Q22ILi2095_13_5_0608_0002320.	00:00:55:00	1
0002321	Q22ILi2095_14_5_0658_0002321	2005-06-30 13:56:00	1	Video+Trackfile+Pathplot	1	large Open Field, 160x160 cm table surface on 60 cm high legs	2	objects in arena locales 18 22 9 and 4 (objects ROTATION 180 deg)	1	OF #1 in room U59_south	0	testing room ILLUMINATED (fluorescent lights ON)	Q22ILi2095	519	0	polyethylene cage (35 cm x 30 cm x 16 cm) lined with absorbent bedding material; food and water freely available	0	Lights ON 7 AM to 7 PM in housing colony room	0	Tested during subjective night/sleep cycle (lights ON)	1	Sham lesion done	0	No lesion present	QNP	1	QNP 0.5	13	55	14	14	not applicable	not provided	0	not applicable	Laura RAY	Q22	ILi2	Probing the neural circuit mediating sensitization and compulsive checking: role of the infralimbic (IL) cortex on expression	1	Effect of an NMDA lesion of the infralimbic ctx on expression of compulsive checking	Chronic QNP (0.5 mg/kg) in rats with a SHAM target to IL	1	Probing the neural circuit mediating sensitization and compulsive checking	1	Q22ILi2095_14_5_0658_0002321_TrackFile.csv	RAWDATA object containing the time series of x,y coordinates from rat locomotion in testing arena ID (OF #1 in room U59_south) for rat #Q22ILi2095 on trial #Q22ILi2095_14_5_0658_0002321.	00:00:55:00	1
0002350	Q22ILi2098_01_5_0024_0002350	2005-05-02 12:40:00	1	Video+Trackfile+Pathplot	1	large Open Field, 160x160 cm table surface on 60 cm high legs	1	objects in arena locales 10 14 5 and 8	4	OF #4 in room U60_north	0	testing room ILLUMINATED (fluorescent lights ON)	Q22ILi2098	340	0	polyethylene cage (35 cm x 30 cm x 16 cm) lined with absorbent bedding material; food and water freely available	0	Lights ON 7 AM to 7 PM in housing colony room	0	Tested during subjective night/sleep cycle (lights ON)	0	No surgery done	0	No lesion present	QNP	1	QNP 0.5	01	55	01	01	not applicable	not provided	0	not applicable	Laura RAY	Q22	ILi2	Probing the neural circuit mediating sensitization and compulsive checking: role of the infralimbic (IL) cortex on expression	1	Effect of an NMDA lesion of the infralimbic ctx on expression of compulsive checking	Chronic QNP (0.5 mg/kg) in rats with a SHAM target to IL	1	Probing the neural circuit mediating sensitization and compulsive checking	1	Q22ILi2098_01_5_0024_0002350_TrackFile.csv	RAWDATA object containing the time series of x,y coordinates from rat locomotion in testing arena ID (OF #4 in room U60_north) for rat #Q22ILi2098 on trial #Q22ILi2098_01_5_0024_0002350.	00:00:55:00	1
0002351	Q22ILi2098_02_5_0030_0002351	2005-05-03 11:00:00	1	Video+Trackfile+Pathplot	1	large Open Field, 160x160 cm table surface on 60 cm high legs	1	objects in arena locales 10 14 5 and 8	4	OF #4 in room U60_north	0	testing room ILLUMINATED (fluorescent lights ON)	Q22ILi2098	350	0	polyethylene cage (35 cm x 30 cm x 16 cm) lined with absorbent bedding material; food and water freely available	0	Lights ON 7 AM to 7 PM in housing colony room	0	Tested during subjective night/sleep cycle (lights ON)	0	No surgery done	0	No lesion present	QNP	1	QNP 0.5	02	55	02	02	not applicable	not provided	0	not applicable	Sarah HARVEY	Q22	ILi2	Probing the neural circuit mediating sensitization and compulsive checking: role of the infralimbic (IL) cortex on expression	1	Effect of an NMDA lesion of the infralimbic ctx on expression of compulsive checking	Chronic QNP (0.5 mg/kg) in rats with a SHAM target to IL	1	Probing the neural circuit mediating sensitization and compulsive checking	1	Q22ILi2098_02_5_0030_0002351_TrackFile.csv	RAWDATA object containing the time series of x,y coordinates from rat locomotion in testing arena ID (OF #4 in room U60_north) for rat #Q22ILi2098 on trial #Q22ILi2098_02_5_0030_0002351.	00:00:55:00	1
0002352	Q22ILi2098_03_5_0080_0002352	2005-05-05 11:00:00	1	Video+Trackfile+Pathplot	1	large Open Field, 160x160 cm table surface on 60 cm high legs	1	objects in arena locales 10 14 5 and 8	4	OF #4 in room U60_north	0	testing room ILLUMINATED (fluorescent lights ON)	Q22ILi2098	not provided	0	polyethylene cage (35 cm x 30 cm x 16 cm) lined with absorbent bedding material; food and water freely available	0	Lights ON 7 AM to 7 PM in housing colony room	0	Tested during subjective night/sleep cycle (lights ON)	0	No surgery done	0	No lesion present	QNP	1	QNP 0.5	03	55	03	03	not applicable	not provided	0	not applicable	Savio YU	Q22	ILi2	Probing the neural circuit mediating sensitization and compulsive checking: role of the infralimbic (IL) cortex on expression	1	Effect of an NMDA lesion of the infralimbic ctx on expression of compulsive checking	Chronic QNP (0.5 mg/kg) in rats with a SHAM target to IL	1	Probing the neural circuit mediating sensitization and compulsive checking	1	Q22ILi2098_03_5_0080_0002352_TrackFile.csv	RAWDATA object containing the time series of x,y coordinates from rat locomotion in testing arena ID (OF #4 in room U60_north) for rat #Q22ILi2098 on trial #Q22ILi2098_03_5_0080_0002352.	00:00:55:00	1
0002353	Q22ILi2098_04_5_0174_0002353	2005-05-12 11:07:00	1	Video+Trackfile+Pathplot	1	large Open Field, 160x160 cm table surface on 60 cm high legs	1	objects in arena locales 10 14 5 and 8	4	OF #4 in room U60_north	0	testing room ILLUMINATED (fluorescent lights ON)	Q22ILi2098	384	0	polyethylene cage (35 cm x 30 cm x 16 cm) lined with absorbent bedding material; food and water freely available	0	Lights ON 7 AM to 7 PM in housing colony room	0	Tested during subjective night/sleep cycle (lights ON)	0	No surgery done	0	No lesion present	QNP	1	QNP 0.5	04	55	04	04	not applicable	fell WITH 3 MIN REMAINING	1	52	Sarah HARVEY	Q22	ILi2	Probing the neural circuit mediating sensitization and compulsive checking: role of the infralimbic (IL) cortex on expression	1	Effect of an NMDA lesion of the infralimbic ctx on expression of compulsive checking	Chronic QNP (0.5 mg/kg) in rats with a SHAM target to IL	1	Probing the neural circuit mediating sensitization and compulsive checking	1	Q22ILi2098_04_5_0174_0002353_TrackFile.csv	RAWDATA object containing the time series of x,y coordinates from rat locomotion in testing arena ID (OF #4 in room U60_north) for rat #Q22ILi2098 on trial #Q22ILi2098_04_5_0174_0002353.	00:00:55:00	1
0002354	Q22ILi2098_05_5_0222_0002354	2005-05-16 11:42:00	1	Video+Trackfile+Pathplot	1	large Open Field, 160x160 cm table surface on 60 cm high legs	1	objects in arena locales 10 14 5 and 8	4	OF #4 in room U60_north	0	testing room ILLUMINATED (fluorescent lights ON)	Q22ILi2098	404	0	polyethylene cage (35 cm x 30 cm x 16 cm) lined with absorbent bedding material; food and water freely available	0	Lights ON 7 AM to 7 PM in housing colony room	0	Tested during subjective night/sleep cycle (lights ON)	0	No surgery done	0	No lesion present	QNP	1	QNP 0.5	05	55	05	05	not applicable	not provided	0	not applicable	Savio YU	Q22	ILi2	Probing the neural circuit mediating sensitization and compulsive checking: role of the infralimbic (IL) cortex on expression	1	Effect of an NMDA lesion of the infralimbic ctx on expression of compulsive checking	Chronic QNP (0.5 mg/kg) in rats with a SHAM target to IL	1	Probing the neural circuit mediating sensitization and compulsive checking	1	Q22ILi2098_05_5_0222_0002354_TrackFile.csv	RAWDATA object containing the time series of x,y coordinates from rat locomotion in testing arena ID (OF #4 in room U60_north) for rat #Q22ILi2098 on trial #Q22ILi2098_05_5_0222_0002354.	00:00:55:00	1
0002355	Q22ILi2098_06_5_0316_0002355	2005-05-19 11:09:00	1	Video+Trackfile+Pathplot	1	large Open Field, 160x160 cm table surface on 60 cm high legs	1	objects in arena locales 10 14 5 and 8	4	OF #4 in room U60_north	0	testing room ILLUMINATED (fluorescent lights ON)	Q22ILi2098	408	0	polyethylene cage (35 cm x 30 cm x 16 cm) lined with absorbent bedding material; food and water freely available	0	Lights ON 7 AM to 7 PM in housing colony room	0	Tested during subjective night/sleep cycle (lights ON)	0	No surgery done	0	No lesion present	QNP	1	QNP 0.5	06	55	06	06	not applicable	fell WITH 4 MIN REM	1	51	Savio YU	Q22	ILi2	Probing the neural circuit mediating sensitization and compulsive checking: role of the infralimbic (IL) cortex on expression	1	Effect of an NMDA lesion of the infralimbic ctx on expression of compulsive checking	Chronic QNP (0.5 mg/kg) in rats with a SHAM target to IL	1	Probing the neural circuit mediating sensitization and compulsive checking	1	Q22ILi2098_06_5_0316_0002355_TrackFile.csv	RAWDATA object containing the time series of x,y coordinates from rat locomotion in testing arena ID (OF #4 in room U60_north) for rat #Q22ILi2098 on trial #Q22ILi2098_06_5_0316_0002355.	00:00:55:00	1
0002356	Q22ILi2098_07_5_0248_0002356	2005-05-23 10:53:00	1	Video+Trackfile+Pathplot	1	large Open Field, 160x160 cm table surface on 60 cm high legs	1	objects in arena locales 10 14 5 and 8	4	OF #4 in room U60_north	0	testing room ILLUMINATED (fluorescent lights ON)	Q22ILi2098	424	0	polyethylene cage (35 cm x 30 cm x 16 cm) lined with absorbent bedding material; food and water freely available	0	Lights ON 7 AM to 7 PM in housing colony room	0	Tested during subjective night/sleep cycle (lights ON)	0	No surgery done	0	No lesion present	QNP	1	QNP 0.5	07	55	07	07	not applicable	not provided	0	not applicable	Sarah HARVEY	Q22	ILi2	Probing the neural circuit mediating sensitization and compulsive checking: role of the infralimbic (IL) cortex on expression	1	Effect of an NMDA lesion of the infralimbic ctx on expression of compulsive checking	Chronic QNP (0.5 mg/kg) in rats with a SHAM target to IL	1	Probing the neural circuit mediating sensitization and compulsive checking	1	Q22ILi2098_07_5_0248_0002356_TrackFile.csv	RAWDATA object containing the time series of x,y coordinates from rat locomotion in testing arena ID (OF #4 in room U60_north) for rat #Q22ILi2098 on trial #Q22ILi2098_07_5_0248_0002356.	00:00:55:00	1
0002357	Q22ILi2098_08_5_0366_0002357	2005-05-26 11:14:00	1	Video+Trackfile+Pathplot	1	large Open Field, 160x160 cm table surface on 60 cm high legs	1	objects in arena locales 10 14 5 and 8	4	OF #4 in room U60_north	0	testing room ILLUMINATED (fluorescent lights ON)	Q22ILi2098	431	0	polyethylene cage (35 cm x 30 cm x 16 cm) lined with absorbent bedding material; food and water freely available	0	Lights ON 7 AM to 7 PM in housing colony room	0	Tested during subjective night/sleep cycle (lights ON)	0	No surgery done	0	No lesion present	QNP	1	QNP 0.5	08	55	08	08	not applicable	fell WITH 40 AND 25 MIN REM	2	15 30	Sarah HARVEY	Q22	ILi2	Probing the neural circuit mediating sensitization and compulsive checking: role of the infralimbic (IL) cortex on expression	1	Effect of an NMDA lesion of the infralimbic ctx on expression of compulsive checking	Chronic QNP (0.5 mg/kg) in rats with a SHAM target to IL	1	Probing the neural circuit mediating sensitization and compulsive checking	1	Q22ILi2098_08_5_0366_0002357_TrackFile.csv	RAWDATA object containing the time series of x,y coordinates from rat locomotion in testing arena ID (OF #4 in room U60_north) for rat #Q22ILi2098 on trial #Q22ILi2098_08_5_0366_0002357.	00:00:55:00	1
0002358	Q22ILi2098_09_5_0433_0002358	2005-06-13 11:30:00	1	Video+Trackfile+Pathplot	1	large Open Field, 160x160 cm table surface on 60 cm high legs	1	objects in arena locales 10 14 5 and 8	4	OF #4 in room U60_north	0	testing room ILLUMINATED (fluorescent lights ON)	Q22ILi2098	489	0	polyethylene cage (35 cm x 30 cm x 16 cm) lined with absorbent bedding material; food and water freely available	0	Lights ON 7 AM to 7 PM in housing colony room	0	Tested during subjective night/sleep cycle (lights ON)	1	Sham lesion done	0	No lesion present	QNP	1	QNP 0.5	09	55	09	09	not applicable	not provided	0	not applicable	Sarah HARVEY	Q22	ILi2	Probing the neural circuit mediating sensitization and compulsive checking: role of the infralimbic (IL) cortex on expression	1	Effect of an NMDA lesion of the infralimbic ctx on expression of compulsive checking	Chronic QNP (0.5 mg/kg) in rats with a SHAM target to IL	1	Probing the neural circuit mediating sensitization and compulsive checking	1	Q22ILi2098_09_5_0433_0002358_TrackFile.csv	RAWDATA object containing the time series of x,y coordinates from rat locomotion in testing arena ID (OF #4 in room U60_north) for rat #Q22ILi2098 on trial #Q22ILi2098_09_5_0433_0002358.	00:00:55:00	1
0002359	Q22ILi2098_10_5_0481_0002359	2005-06-16 11:00:00	1	Video+Trackfile+Pathplot	1	large Open Field, 160x160 cm table surface on 60 cm high legs	1	objects in arena locales 10 14 5 and 8	4	OF #4 in room U60_north	0	testing room ILLUMINATED (fluorescent lights ON)	Q22ILi2098	493	0	polyethylene cage (35 cm x 30 cm x 16 cm) lined with absorbent bedding material; food and water freely available	0	Lights ON 7 AM to 7 PM in housing colony room	0	Tested during subjective night/sleep cycle (lights ON)	1	Sham lesion done	0	No lesion present	QNP	1	QNP 0.5	10	55	10	10	not applicable	not provided	0	not applicable	Sarah HARVEY	Q22	ILi2	Probing the neural circuit mediating sensitization and compulsive checking: role of the infralimbic (IL) cortex on expression	1	Effect of an NMDA lesion of the infralimbic ctx on expression of compulsive checking	Chronic QNP (0.5 mg/kg) in rats with a SHAM target to IL	1	Probing the neural circuit mediating sensitization and compulsive checking	1	Q22ILi2098_10_5_0481_0002359_TrackFile.csv	RAWDATA object containing the time series of x,y coordinates from rat locomotion in testing arena ID (OF #4 in room U60_north) for rat #Q22ILi2098 on trial #Q22ILi2098_10_5_0481_0002359.	00:00:55:00	1
0002360	Q22ILi2098_11_5_0529_0002360	2005-06-20 11:07:00	2	Trackfile+Pathplot	1	large Open Field, 160x160 cm table surface on 60 cm high legs	1	objects in arena locales 10 14 5 and 8	4	OF #4 in room U60_north	0	testing room ILLUMINATED (fluorescent lights ON)	Q22ILi2098	507	0	polyethylene cage (35 cm x 30 cm x 16 cm) lined with absorbent bedding material; food and water freely available	0	Lights ON 7 AM to 7 PM in housing colony room	0	Tested during subjective night/sleep cycle (lights ON)	1	Sham lesion done	0	No lesion present	QNP	1	QNP 0.5	11	55	11	11	not applicable	NO URINE OR FECES AT ALL	0	not applicable	Sarah HARVEY	Q22	ILi2	Probing the neural circuit mediating sensitization and compulsive checking: role of the infralimbic (IL) cortex on expression	1	Effect of an NMDA lesion of the infralimbic ctx on expression of compulsive checking	Chronic QNP (0.5 mg/kg) in rats with a SHAM target to IL	1	Probing the neural circuit mediating sensitization and compulsive checking	1	Q22ILi2098_11_5_0529_0002360_TrackFile.csv	RAWDATA object containing the time series of x,y coordinates from rat locomotion in testing arena ID (OF #4 in room U60_north) for rat #Q22ILi2098 on trial #Q22ILi2098_11_5_0529_0002360.	00:00:55:00	1
0002361	Q22ILi2098_12_0_0576_0002361	2005-06-23 10:45:00	1	Video+Trackfile+Pathplot	1	large Open Field, 160x160 cm table surface on 60 cm high legs	1	objects in arena locales 10 14 5 and 8	4	OF #4 in room U60_north	0	testing room ILLUMINATED (fluorescent lights ON)	Q22ILi2098	511	0	polyethylene cage (35 cm x 30 cm x 16 cm) lined with absorbent bedding material; food and water freely available	0	Lights ON 7 AM to 7 PM in housing colony room	0	Tested during subjective night/sleep cycle (lights ON)	1	Sham lesion done	0	No lesion present	SAL	1	SAL 0	01	55	12	12	not applicable	fell WITH 32 MIN REM	1	23	Sarah HARVEY	Q22	ILi2	Probing the neural circuit mediating sensitization and compulsive checking: role of the infralimbic (IL) cortex on expression	1	Effect of an NMDA lesion of the infralimbic ctx on expression of compulsive checking	Chronic QNP (0.5 mg/kg) in rats with a SHAM target to IL	1	Probing the neural circuit mediating sensitization and compulsive checking	1	Q22ILi2098_12_0_0576_0002361_TrackFile.csv	RAWDATA object containing the time series of x,y coordinates from rat locomotion in testing arena ID (OF #4 in room U60_north) for rat #Q22ILi2098 on trial #Q22ILi2098_12_0_0576_0002361.	00:00:55:00	1
0002362	Q22ILi2098_13_5_0626_0002362	2005-06-27 11:50:00	1	Video+Trackfile+Pathplot	1	large Open Field, 160x160 cm table surface on 60 cm high legs	1	objects in arena locales 10 14 5 and 8	4	OF #4 in room U60_north	0	testing room ILLUMINATED (fluorescent lights ON)	Q22ILi2098	525	0	polyethylene cage (35 cm x 30 cm x 16 cm) lined with absorbent bedding material; food and water freely available	0	Lights ON 7 AM to 7 PM in housing colony room	0	Tested during subjective night/sleep cycle (lights ON)	1	Sham lesion done	0	No lesion present	QNP	1	QNP 0.5	12	55	13	13	not applicable	fell at 15 MIN	1	15	Sarah HARVEY	Q22	ILi2	Probing the neural circuit mediating sensitization and compulsive checking: role of the infralimbic (IL) cortex on expression	1	Effect of an NMDA lesion of the infralimbic ctx on expression of compulsive checking	Chronic QNP (0.5 mg/kg) in rats with a SHAM target to IL	1	Probing the neural circuit mediating sensitization and compulsive checking	1	Q22ILi2098_13_5_0626_0002362_TrackFile.csv	RAWDATA object containing the time series of x,y coordinates from rat locomotion in testing arena ID (OF #4 in room U60_north) for rat #Q22ILi2098 on trial #Q22ILi2098_13_5_0626_0002362.	00:00:55:00	1
0002363	Q22ILi2098_14_5_0675_0002363	2005-06-30 11:42:00	1	Video+Trackfile+Pathplot	1	large Open Field, 160x160 cm table surface on 60 cm high legs	2	objects in arena locales 18 22 9 and 4 (objects ROTATION 180 deg)	4	OF #4 in room U60_north	0	testing room ILLUMINATED (fluorescent lights ON)	Q22ILi2098	525	0	polyethylene cage (35 cm x 30 cm x 16 cm) lined with absorbent bedding material; food and water freely available	0	Lights ON 7 AM to 7 PM in housing colony room	0	Tested during subjective night/sleep cycle (lights ON)	1	Sham lesion done	0	No lesion present	QNP	1	QNP 0.5	13	55	14	14	not applicable	not provided	0	not applicable	Sarah HARVEY	Q22	ILi2	Probing the neural circuit mediating sensitization and compulsive checking: role of the infralimbic (IL) cortex on expression	1	Effect of an NMDA lesion of the infralimbic ctx on expression of compulsive checking	Chronic QNP (0.5 mg/kg) in rats with a SHAM target to IL	1	Probing the neural circuit mediating sensitization and compulsive checking	1	Q22ILi2098_14_5_0675_0002363_TrackFile.csv	RAWDATA object containing the time series of x,y coordinates from rat locomotion in testing arena ID (OF #4 in room U60_north) for rat #Q22ILi2098 on trial #Q22ILi2098_14_5_0675_0002363.	00:00:55:00	1
0002364	Q22ILi2099_01_5_0028_0002364	2005-05-03 08:35:00	1	Video+Trackfile+Pathplot	1	large Open Field, 160x160 cm table surface on 60 cm high legs	1	objects in arena locales 10 14 5 and 8	4	OF #4 in room U60_north	0	testing room ILLUMINATED (fluorescent lights ON)	Q22ILi2099	361	0	polyethylene cage (35 cm x 30 cm x 16 cm) lined with absorbent bedding material; food and water freely available	0	Lights ON 7 AM to 7 PM in housing colony room	0	Tested during subjective night/sleep cycle (lights ON)	0	No surgery done	0	No lesion present	QNP	1	QNP 0.5	01	55	01	01	not applicable	not provided	0	not applicable	Liane BISNAIRE	Q22	ILi2	Probing the neural circuit mediating sensitization and compulsive checking: role of the infralimbic (IL) cortex on expression	1	Effect of an NMDA lesion of the infralimbic ctx on expression of compulsive checking	Chronic QNP (0.5 mg/kg) in rats with a SHAM target to IL	1	Probing the neural circuit mediating sensitization and compulsive checking	1	Q22ILi2099_01_5_0028_0002364_TrackFile.csv	RAWDATA object containing the time series of x,y coordinates from rat locomotion in testing arena ID (OF #4 in room U60_north) for rat #Q22ILi2099 on trial #Q22ILi2099_01_5_0028_0002364.	00:00:55:00	1
0002365	Q22ILi2099_02_5_0096_0002365	2005-05-06 09:15:00	1	Video+Trackfile+Pathplot	1	large Open Field, 160x160 cm table surface on 60 cm high legs	1	objects in arena locales 10 14 5 and 8	4	OF #4 in room U60_north	0	testing room ILLUMINATED (fluorescent lights ON)	Q22ILi2099	374	0	polyethylene cage (35 cm x 30 cm x 16 cm) lined with absorbent bedding material; food and water freely available	0	Lights ON 7 AM to 7 PM in housing colony room	0	Tested during subjective night/sleep cycle (lights ON)	0	No surgery done	0	No lesion present	QNP	1	QNP 0.5	02	55	02	02	not applicable	not provided	0	not applicable	Liane BISNAIRE	Q22	ILi2	Probing the neural circuit mediating sensitization and compulsive checking: role of the infralimbic (IL) cortex on expression	1	Effect of an NMDA lesion of the infralimbic ctx on expression of compulsive checking	Chronic QNP (0.5 mg/kg) in rats with a SHAM target to IL	1	Probing the neural circuit mediating sensitization and compulsive checking	1	Q22ILi2099_02_5_0096_0002365_TrackFile.csv	RAWDATA object containing the time series of x,y coordinates from rat locomotion in testing arena ID (OF #4 in room U60_north) for rat #Q22ILi2099 on trial #Q22ILi2099_02_5_0096_0002365.	00:00:55:00	1
0002366	Q22ILi2099_03_5_0146_0002366	2005-05-10 08:35:00	1	Video+Trackfile+Pathplot	1	large Open Field, 160x160 cm table surface on 60 cm high legs	1	objects in arena locales 10 14 5 and 8	4	OF #4 in room U60_north	0	testing room ILLUMINATED (fluorescent lights ON)	Q22ILi2099	393	0	polyethylene cage (35 cm x 30 cm x 16 cm) lined with absorbent bedding material; food and water freely available	0	Lights ON 7 AM to 7 PM in housing colony room	0	Tested during subjective night/sleep cycle (lights ON)	0	No surgery done	0	No lesion present	QNP	1	QNP 0.5	03	55	03	03	not applicable	not provided	0	not applicable	Liane BISNAIRE	Q22	ILi2	Probing the neural circuit mediating sensitization and compulsive checking: role of the infralimbic (IL) cortex on expression	1	Effect of an NMDA lesion of the infralimbic ctx on expression of compulsive checking	Chronic QNP (0.5 mg/kg) in rats with a SHAM target to IL	1	Probing the neural circuit mediating sensitization and compulsive checking	1	Q22ILi2099_03_5_0146_0002366_TrackFile.csv	RAWDATA object containing the time series of x,y coordinates from rat locomotion in testing arena ID (OF #4 in room U60_north) for rat #Q22ILi2099 on trial #Q22ILi2099_03_5_0146_0002366.	00:00:55:00	1
0002367	Q22ILi2099_04_5_0194_0002367	2005-05-13 08:50:00	1	Video+Trackfile+Pathplot	1	large Open Field, 160x160 cm table surface on 60 cm high legs	1	objects in arena locales 10 14 5 and 8	4	OF #4 in room U60_north	0	testing room ILLUMINATED (fluorescent lights ON)	Q22ILi2099	408	0	polyethylene cage (35 cm x 30 cm x 16 cm) lined with absorbent bedding material; food and water freely available	0	Lights ON 7 AM to 7 PM in housing colony room	0	Tested during subjective night/sleep cycle (lights ON)	0	No surgery done	0	No lesion present	QNP	1	QNP 0.5	04	55	04	04	not applicable	fell WITH 53 AND 50 MIN REM	2	2 5	Liane BISNAIRE	Q22	ILi2	Probing the neural circuit mediating sensitization and compulsive checking: role of the infralimbic (IL) cortex on expression	1	Effect of an NMDA lesion of the infralimbic ctx on expression of compulsive checking	Chronic QNP (0.5 mg/kg) in rats with a SHAM target to IL	1	Probing the neural circuit mediating sensitization and compulsive checking	1	Q22ILi2099_04_5_0194_0002367_TrackFile.csv	RAWDATA object containing the time series of x,y coordinates from rat locomotion in testing arena ID (OF #4 in room U60_north) for rat #Q22ILi2099 on trial #Q22ILi2099_04_5_0194_0002367.	00:00:55:00	1
0002368	Q22ILi2099_05_5_0288_0002368	2005-05-17 08:28:00	1	Video+Trackfile+Pathplot	1	large Open Field, 160x160 cm table surface on 60 cm high legs	1	objects in arena locales 10 14 5 and 8	4	OF #4 in room U60_north	0	testing room ILLUMINATED (fluorescent lights ON)	Q22ILi2099	425	0	polyethylene cage (35 cm x 30 cm x 16 cm) lined with absorbent bedding material; food and water freely available	0	Lights ON 7 AM to 7 PM in housing colony room	0	Tested during subjective night/sleep cycle (lights ON)	0	No surgery done	0	No lesion present	QNP	1	QNP 0.5	05	55	05	05	not applicable	not provided	0	not applicable	Liane BISNAIRE	Q22	ILi2	Probing the neural circuit mediating sensitization and compulsive checking: role of the infralimbic (IL) cortex on expression	1	Effect of an NMDA lesion of the infralimbic ctx on expression of compulsive checking	Chronic QNP (0.5 mg/kg) in rats with a SHAM target to IL	1	Probing the neural circuit mediating sensitization and compulsive checking	1	Q22ILi2099_05_5_0288_0002368_TrackFile.csv	RAWDATA object containing the time series of x,y coordinates from rat locomotion in testing arena ID (OF #4 in room U60_north) for rat #Q22ILi2099 on trial #Q22ILi2099_05_5_0288_0002368.	00:00:55:00	1
0002369	Q22ILi2099_06_5_0338_0002369	2005-05-20 08:25:00	1	Video+Trackfile+Pathplot	1	large Open Field, 160x160 cm table surface on 60 cm high legs	1	objects in arena locales 10 14 5 and 8	4	OF #4 in room U60_north	0	testing room ILLUMINATED (fluorescent lights ON)	Q22ILi2099	441	0	polyethylene cage (35 cm x 30 cm x 16 cm) lined with absorbent bedding material; food and water freely available	0	Lights ON 7 AM to 7 PM in housing colony room	0	Tested during subjective night/sleep cycle (lights ON)	0	No surgery done	0	No lesion present	QNP	1	QNP 0.5	06	55	06	06	not applicable	not provided	0	not applicable	Liane BISNAIRE	Q22	ILi2	Probing the neural circuit mediating sensitization and compulsive checking: role of the infralimbic (IL) cortex on expression	1	Effect of an NMDA lesion of the infralimbic ctx on expression of compulsive checking	Chronic QNP (0.5 mg/kg) in rats with a SHAM target to IL	1	Probing the neural circuit mediating sensitization and compulsive checking	1	Q22ILi2099_06_5_0338_0002369_TrackFile.csv	RAWDATA object containing the time series of x,y coordinates from rat locomotion in testing arena ID (OF #4 in room U60_north) for rat #Q22ILi2099 on trial #Q22ILi2099_06_5_0338_0002369.	00:00:55:00	1
0002370	Q22ILi2099_07_5_0270_0002370	2005-05-24 08:37:00	1	Video+Trackfile+Pathplot	1	large Open Field, 160x160 cm table surface on 60 cm high legs	1	objects in arena locales 10 14 5 and 8	4	OF #4 in room U60_north	0	testing room ILLUMINATED (fluorescent lights ON)	Q22ILi2099	458	0	polyethylene cage (35 cm x 30 cm x 16 cm) lined with absorbent bedding material; food and water freely available	0	Lights ON 7 AM to 7 PM in housing colony room	0	Tested during subjective night/sleep cycle (lights ON)	0	No surgery done	0	No lesion present	QNP	1	QNP 0.5	07	55	07	07	not applicable	not provided	0	not applicable	Liane BISNAIRE	Q22	ILi2	Probing the neural circuit mediating sensitization and compulsive checking: role of the infralimbic (IL) cortex on expression	1	Effect of an NMDA lesion of the infralimbic ctx on expression of compulsive checking	Chronic QNP (0.5 mg/kg) in rats with a SHAM target to IL	1	Probing the neural circuit mediating sensitization and compulsive checking	1	Q22ILi2099_07_5_0270_0002370_TrackFile.csv	RAWDATA object containing the time series of x,y coordinates from rat locomotion in testing arena ID (OF #4 in room U60_north) for rat #Q22ILi2099 on trial #Q22ILi2099_07_5_0270_0002370.	00:00:55:00	1
0002372	Q22ILi2099_09_5_0453_0002372	2005-06-14 08:31:00	1	Video+Trackfile+Pathplot	1	large Open Field, 160x160 cm table surface on 60 cm high legs	1	objects in arena locales 10 14 5 and 8	4	OF #4 in room U60_north	0	testing room ILLUMINATED (fluorescent lights ON)	Q22ILi2099	520	0	polyethylene cage (35 cm x 30 cm x 16 cm) lined with absorbent bedding material; food and water freely available	0	Lights ON 7 AM to 7 PM in housing colony room	0	Tested during subjective night/sleep cycle (lights ON)	1	Sham lesion done	0	No lesion present	QNP	1	QNP 0.5	09	55	09	09	not applicable	NOISE IN HALL at 8:37 WENT OUTSIDE TO CHECK OUT DRILLING	0	not applicable	Liane BISNAIRE	Q22	ILi2	Probing the neural circuit mediating sensitization and compulsive checking: role of the infralimbic (IL) cortex on expression	1	Effect of an NMDA lesion of the infralimbic ctx on expression of compulsive checking	Chronic QNP (0.5 mg/kg) in rats with a SHAM target to IL	1	Probing the neural circuit mediating sensitization and compulsive checking	1	Q22ILi2099_09_5_0453_0002372_TrackFile.csv	RAWDATA object containing the time series of x,y coordinates from rat locomotion in testing arena ID (OF #4 in room U60_north) for rat #Q22ILi2099 on trial #Q22ILi2099_09_5_0453_0002372.	00:00:55:00	1
0002373	Q22ILi2099_10_5_0495_0002373	2005-06-17 08:36:00	2	Trackfile+Pathplot	1	large Open Field, 160x160 cm table surface on 60 cm high legs	1	objects in arena locales 10 14 5 and 8	4	OF #4 in room U60_north	0	testing room ILLUMINATED (fluorescent lights ON)	Q22ILi2099	524	0	polyethylene cage (35 cm x 30 cm x 16 cm) lined with absorbent bedding material; food and water freely available	0	Lights ON 7 AM to 7 PM in housing colony room	0	Tested during subjective night/sleep cycle (lights ON)	1	Sham lesion done	0	No lesion present	QNP	1	QNP 0.5	10	55	10	10	not applicable	not provided	0	not applicable	Liane BISNAIRE	Q22	ILi2	Probing the neural circuit mediating sensitization and compulsive checking: role of the infralimbic (IL) cortex on expression	1	Effect of an NMDA lesion of the infralimbic ctx on expression of compulsive checking	Chronic QNP (0.5 mg/kg) in rats with a SHAM target to IL	1	Probing the neural circuit mediating sensitization and compulsive checking	1	Q22ILi2099_10_5_0495_0002373_TrackFile.csv	RAWDATA object containing the time series of x,y coordinates from rat locomotion in testing arena ID (OF #4 in room U60_north) for rat #Q22ILi2099 on trial #Q22ILi2099_10_5_0495_0002373.	00:00:55:00	1
0002374	Q22ILi2099_11_5_0549_0002374	2005-06-21 08:37:00	1	Video+Trackfile+Pathplot	1	large Open Field, 160x160 cm table surface on 60 cm high legs	1	objects in arena locales 10 14 5 and 8	4	OF #4 in room U60_north	0	testing room ILLUMINATED (fluorescent lights ON)	Q22ILi2099	542	0	polyethylene cage (35 cm x 30 cm x 16 cm) lined with absorbent bedding material; food and water freely available	0	Lights ON 7 AM to 7 PM in housing colony room	0	Tested during subjective night/sleep cycle (lights ON)	1	Sham lesion done	0	No lesion present	QNP	1	QNP 0.5	11	55	11	11	not applicable	not provided	0	not applicable	Liane BISNAIRE	Q22	ILi2	Probing the neural circuit mediating sensitization and compulsive checking: role of the infralimbic (IL) cortex on expression	1	Effect of an NMDA lesion of the infralimbic ctx on expression of compulsive checking	Chronic QNP (0.5 mg/kg) in rats with a SHAM target to IL	1	Probing the neural circuit mediating sensitization and compulsive checking	1	Q22ILi2099_11_5_0549_0002374_TrackFile.csv	RAWDATA object containing the time series of x,y coordinates from rat locomotion in testing arena ID (OF #4 in room U60_north) for rat #Q22ILi2099 on trial #Q22ILi2099_11_5_0549_0002374.	00:00:55:00	1
0002375	Q22ILi2099_12_0_0597_0002375	2005-06-24 08:40:00	1	Video+Trackfile+Pathplot	1	large Open Field, 160x160 cm table surface on 60 cm high legs	1	objects in arena locales 10 14 5 and 8	4	OF #4 in room U60_north	0	testing room ILLUMINATED (fluorescent lights ON)	Q22ILi2099	543	0	polyethylene cage (35 cm x 30 cm x 16 cm) lined with absorbent bedding material; food and water freely available	0	Lights ON 7 AM to 7 PM in housing colony room	0	Tested during subjective night/sleep cycle (lights ON)	1	Sham lesion done	0	No lesion present	SAL	1	SAL 0	01	55	12	12	not applicable	fell at 15 MIN REM	1	40	Liane BISNAIRE	Q22	ILi2	Probing the neural circuit mediating sensitization and compulsive checking: role of the infralimbic (IL) cortex on expression	1	Effect of an NMDA lesion of the infralimbic ctx on expression of compulsive checking	Chronic QNP (0.5 mg/kg) in rats with a SHAM target to IL	1	Probing the neural circuit mediating sensitization and compulsive checking	1	Q22ILi2099_12_0_0597_0002375_TrackFile.csv	RAWDATA object containing the time series of x,y coordinates from rat locomotion in testing arena ID (OF #4 in room U60_north) for rat #Q22ILi2099 on trial #Q22ILi2099_12_0_0597_0002375.	00:00:55:00	1
0002376	Q22ILi2099_13_5_0646_0002376	2005-06-28 09:16:00	1	Video+Trackfile+Pathplot	1	large Open Field, 160x160 cm table surface on 60 cm high legs	1	objects in arena locales 10 14 5 and 8	4	OF #4 in room U60_north	0	testing room ILLUMINATED (fluorescent lights ON)	Q22ILi2099	555	0	polyethylene cage (35 cm x 30 cm x 16 cm) lined with absorbent bedding material; food and water freely available	0	Lights ON 7 AM to 7 PM in housing colony room	0	Tested during subjective night/sleep cycle (lights ON)	1	Sham lesion done	0	No lesion present	QNP	1	QNP 0.5	12	55	13	13	not applicable	not provided	0	not applicable	Liane BISNAIRE	Q22	ILi2	Probing the neural circuit mediating sensitization and compulsive checking: role of the infralimbic (IL) cortex on expression	1	Effect of an NMDA lesion of the infralimbic ctx on expression of compulsive checking	Chronic QNP (0.5 mg/kg) in rats with a SHAM target to IL	1	Probing the neural circuit mediating sensitization and compulsive checking	1	Q22ILi2099_13_5_0646_0002376_TrackFile.csv	RAWDATA object containing the time series of x,y coordinates from rat locomotion in testing arena ID (OF #4 in room U60_north) for rat #Q22ILi2099 on trial #Q22ILi2099_13_5_0646_0002376.	00:00:55:00	1
0002377	Q22ILi2099_14_5_0695_0002377	2005-07-01 08:00:00	2	Trackfile+Pathplot	1	large Open Field, 160x160 cm table surface on 60 cm high legs	2	objects in arena locales 18 22 9 and 4 (objects ROTATION 180 deg)	4	OF #4 in room U60_north	0	testing room ILLUMINATED (fluorescent lights ON)	Q22ILi2099	558	0	polyethylene cage (35 cm x 30 cm x 16 cm) lined with absorbent bedding material; food and water freely available	0	Lights ON 7 AM to 7 PM in housing colony room	0	Tested during subjective night/sleep cycle (lights ON)	1	Sham lesion done	0	No lesion present	QNP	1	QNP 0.5	13	55	14	14	not applicable	not provided	0	not applicable	Liane BISNAIRE	Q22	ILi2	Probing the neural circuit mediating sensitization and compulsive checking: role of the infralimbic (IL) cortex on expression	1	Effect of an NMDA lesion of the infralimbic ctx on expression of compulsive checking	Chronic QNP (0.5 mg/kg) in rats with a SHAM target to IL	1	Probing the neural circuit mediating sensitization and compulsive checking	1	Q22ILi2099_14_5_0695_0002377_TrackFile.csv	RAWDATA object containing the time series of x,y coordinates from rat locomotion in testing arena ID (OF #4 in room U60_north) for rat #Q22ILi2099 on trial #Q22ILi2099_14_5_0695_0002377.	00:00:55:00	1
0002420	Q22ILi2103_01_0_0016_0002420	2005-05-02 08:50:00	2	Trackfile+Pathplot	1	large Open Field, 160x160 cm table surface on 60 cm high legs	1	objects in arena locales 10 14 5 and 8	3	OF #3 in room U60_south	0	testing room ILLUMINATED (fluorescent lights ON)	Q22ILi2103	346	0	polyethylene cage (35 cm x 30 cm x 16 cm) lined with absorbent bedding material; food and water freely available	0	Lights ON 7 AM to 7 PM in housing colony room	0	Tested during subjective night/sleep cycle (lights ON)	0	No surgery done	0	No lesion present	QNP	1	QNP 0.5	01	55	01	01	not applicable	fell at 9:13 (31)	1	9	Dawn GRAHAM	Q22	ILi2	Probing the neural circuit mediating sensitization and compulsive checking: role of the infralimbic (IL) cortex on expression	1	Effect of an NMDA lesion of the infralimbic ctx on expression of compulsive checking	Chronic QNP (0.5 mg/kg) in rats with a SHAM target to IL	1	Probing the neural circuit mediating sensitization and compulsive checking	1	Q22ILi2103_01_0_0016_0002420_TrackFile.csv	RAWDATA object containing the time series of x,y coordinates from rat locomotion in testing arena ID (OF #3 in room U60_south) for rat #Q22ILi2103 on trial #Q22ILi2103_01_0_0016_0002420.	00:00:55:00	1
0002421	Q22ILi2103_02_5_0072_0002421	2005-05-05 08:30:00	1	Video+Trackfile+Pathplot	1	large Open Field, 160x160 cm table surface on 60 cm high legs	1	objects in arena locales 10 14 5 and 8	3	OF #3 in room U60_south	0	testing room ILLUMINATED (fluorescent lights ON)	Q22ILi2103	358	0	polyethylene cage (35 cm x 30 cm x 16 cm) lined with absorbent bedding material; food and water freely available	0	Lights ON 7 AM to 7 PM in housing colony room	0	Tested during subjective night/sleep cycle (lights ON)	0	No surgery done	0	No lesion present	QNP	1	QNP 0.5	02	55	02	02	not applicable	RECORDING STOPPED/STARTED at 30 MIN	0	not applicable	Dawn GRAHAM	Q22	ILi2	Probing the neural circuit mediating sensitization and compulsive checking: role of the infralimbic (IL) cortex on expression	1	Effect of an NMDA lesion of the infralimbic ctx on expression of compulsive checking	Chronic QNP (0.5 mg/kg) in rats with a SHAM target to IL	1	Probing the neural circuit mediating sensitization and compulsive checking	1	Q22ILi2103_02_5_0072_0002421_TrackFile.csv	RAWDATA object containing the time series of x,y coordinates from rat locomotion in testing arena ID (OF #3 in room U60_south) for rat #Q22ILi2103 on trial #Q22ILi2103_02_5_0072_0002421.	00:00:55:00	1
0002422	Q22ILi2103_03_5_0116_0002422	2005-05-09 08:32:00	1	Video+Trackfile+Pathplot	1	large Open Field, 160x160 cm table surface on 60 cm high legs	1	objects in arena locales 10 14 5 and 8	3	OF #3 in room U60_south	0	testing room ILLUMINATED (fluorescent lights ON)	Q22ILi2103	367	0	polyethylene cage (35 cm x 30 cm x 16 cm) lined with absorbent bedding material; food and water freely available	0	Lights ON 7 AM to 7 PM in housing colony room	0	Tested during subjective night/sleep cycle (lights ON)	0	No surgery done	0	No lesion present	QNP	1	QNP 0.5	03	55	03	03	not applicable	FORGOT TO WRITE DOSE ON THE CHALKBOARD	0	not applicable	Dawn GRAHAM	Q22	ILi2	Probing the neural circuit mediating sensitization and compulsive checking: role of the infralimbic (IL) cortex on expression	1	Effect of an NMDA lesion of the infralimbic ctx on expression of compulsive checking	Chronic QNP (0.5 mg/kg) in rats with a SHAM target to IL	1	Probing the neural circuit mediating sensitization and compulsive checking	1	Q22ILi2103_03_5_0116_0002422_TrackFile.csv	RAWDATA object containing the time series of x,y coordinates from rat locomotion in testing arena ID (OF #3 in room U60_south) for rat #Q22ILi2103 on trial #Q22ILi2103_03_5_0116_0002422.	00:00:55:00	1
0002423	Q22ILi2103_04_5_0166_0002423	2005-05-12 08:35:00	1	Video+Trackfile+Pathplot	1	large Open Field, 160x160 cm table surface on 60 cm high legs	1	objects in arena locales 10 14 5 and 8	3	OF #3 in room U60_south	0	testing room ILLUMINATED (fluorescent lights ON)	Q22ILi2103	403	0	polyethylene cage (35 cm x 30 cm x 16 cm) lined with absorbent bedding material; food and water freely available	0	Lights ON 7 AM to 7 PM in housing colony room	0	Tested during subjective night/sleep cycle (lights ON)	0	No surgery done	0	No lesion present	QNP	1	QNP 0.5	04	55	04	04	not applicable	not provided	0	not applicable	Dawn GRAHAM	Q22	ILi2	Probing the neural circuit mediating sensitization and compulsive checking: role of the infralimbic (IL) cortex on expression	1	Effect of an NMDA lesion of the infralimbic ctx on expression of compulsive checking	Chronic QNP (0.5 mg/kg) in rats with a SHAM target to IL	1	Probing the neural circuit mediating sensitization and compulsive checking	1	Q22ILi2103_04_5_0166_0002423_TrackFile.csv	RAWDATA object containing the time series of x,y coordinates from rat locomotion in testing arena ID (OF #3 in room U60_south) for rat #Q22ILi2103 on trial #Q22ILi2103_04_5_0166_0002423.	00:00:55:00	1
0002424	Q22ILi2103_05_5_0214_0002424	2005-05-16 08:52:00	1	Video+Trackfile+Pathplot	1	large Open Field, 160x160 cm table surface on 60 cm high legs	1	objects in arena locales 10 14 5 and 8	3	OF #3 in room U60_south	0	testing room ILLUMINATED (fluorescent lights ON)	Q22ILi2103	425	0	polyethylene cage (35 cm x 30 cm x 16 cm) lined with absorbent bedding material; food and water freely available	0	Lights ON 7 AM to 7 PM in housing colony room	0	Tested during subjective night/sleep cycle (lights ON)	0	No surgery done	0	No lesion present	QNP	1	QNP 0.5	05	55	05	05	not applicable	NO DOSE ON CHALKBOARD	0	not applicable	Dawn GRAHAM	Q22	ILi2	Probing the neural circuit mediating sensitization and compulsive checking: role of the infralimbic (IL) cortex on expression	1	Effect of an NMDA lesion of the infralimbic ctx on expression of compulsive checking	Chronic QNP (0.5 mg/kg) in rats with a SHAM target to IL	1	Probing the neural circuit mediating sensitization and compulsive checking	1	Q22ILi2103_05_5_0214_0002424_TrackFile.csv	RAWDATA object containing the time series of x,y coordinates from rat locomotion in testing arena ID (OF #3 in room U60_south) for rat #Q22ILi2103 on trial #Q22ILi2103_05_5_0214_0002424.	00:00:55:00	1
0002425	Q22ILi2103_06_5_0308_0002425	2005-05-19 08:45:00	1	Video+Trackfile+Pathplot	1	large Open Field, 160x160 cm table surface on 60 cm high legs	1	objects in arena locales 10 14 5 and 8	3	OF #3 in room U60_south	0	testing room ILLUMINATED (fluorescent lights ON)	Q22ILi2103	435	0	polyethylene cage (35 cm x 30 cm x 16 cm) lined with absorbent bedding material; food and water freely available	0	Lights ON 7 AM to 7 PM in housing colony room	0	Tested during subjective night/sleep cycle (lights ON)	0	No surgery done	0	No lesion present	QNP	1	QNP 0.5	06	55	06	06	not applicable	not provided	0	not applicable	Dawn GRAHAM	Q22	ILi2	Probing the neural circuit mediating sensitization and compulsive checking: role of the infralimbic (IL) cortex on expression	1	Effect of an NMDA lesion of the infralimbic ctx on expression of compulsive checking	Chronic QNP (0.5 mg/kg) in rats with a SHAM target to IL	1	Probing the neural circuit mediating sensitization and compulsive checking	1	Q22ILi2103_06_5_0308_0002425_TrackFile.csv	RAWDATA object containing the time series of x,y coordinates from rat locomotion in testing arena ID (OF #3 in room U60_south) for rat #Q22ILi2103 on trial #Q22ILi2103_06_5_0308_0002425.	00:00:55:00	1
0002426	Q22ILi2103_07_5_0240_0002426	2005-05-23 08:50:00	1	Video+Trackfile+Pathplot	1	large Open Field, 160x160 cm table surface on 60 cm high legs	1	objects in arena locales 10 14 5 and 8	3	OF #3 in room U60_south	0	testing room ILLUMINATED (fluorescent lights ON)	Q22ILi2103	455	0	polyethylene cage (35 cm x 30 cm x 16 cm) lined with absorbent bedding material; food and water freely available	0	Lights ON 7 AM to 7 PM in housing colony room	0	Tested during subjective night/sleep cycle (lights ON)	0	No surgery done	0	No lesion present	QNP	1	QNP 0.5	07	55	07	07	not applicable	not provided	0	not applicable	Liane BISNAIRE	Q22	ILi2	Probing the neural circuit mediating sensitization and compulsive checking: role of the infralimbic (IL) cortex on expression	1	Effect of an NMDA lesion of the infralimbic ctx on expression of compulsive checking	Chronic QNP (0.5 mg/kg) in rats with a SHAM target to IL	1	Probing the neural circuit mediating sensitization and compulsive checking	1	Q22ILi2103_07_5_0240_0002426_TrackFile.csv	RAWDATA object containing the time series of x,y coordinates from rat locomotion in testing arena ID (OF #3 in room U60_south) for rat #Q22ILi2103 on trial #Q22ILi2103_07_5_0240_0002426.	00:00:55:00	1
0002427	Q22ILi2103_08_5_0358_0002427	2005-05-26 09:00:00	1	Video+Trackfile+Pathplot	1	large Open Field, 160x160 cm table surface on 60 cm high legs	1	objects in arena locales 10 14 5 and 8	3	OF #3 in room U60_south	0	testing room ILLUMINATED (fluorescent lights ON)	Q22ILi2103	470	0	polyethylene cage (35 cm x 30 cm x 16 cm) lined with absorbent bedding material; food and water freely available	0	Lights ON 7 AM to 7 PM in housing colony room	0	Tested during subjective night/sleep cycle (lights ON)	0	No surgery done	0	No lesion present	QNP	1	QNP 0.5	08	55	08	08	not applicable	not provided	0	not applicable	Liane BISNAIRE	Q22	ILi2	Probing the neural circuit mediating sensitization and compulsive checking: role of the infralimbic (IL) cortex on expression	1	Effect of an NMDA lesion of the infralimbic ctx on expression of compulsive checking	Chronic QNP (0.5 mg/kg) in rats with a SHAM target to IL	1	Probing the neural circuit mediating sensitization and compulsive checking	1	Q22ILi2103_08_5_0358_0002427_TrackFile.csv	RAWDATA object containing the time series of x,y coordinates from rat locomotion in testing arena ID (OF #3 in room U60_south) for rat #Q22ILi2103 on trial #Q22ILi2103_08_5_0358_0002427.	00:00:55:00	1
0002428	Q22ILi2103_09_5_0425_0002428	2005-06-13 08:54:00	1	Video+Trackfile+Pathplot	1	large Open Field, 160x160 cm table surface on 60 cm high legs	1	objects in arena locales 10 14 5 and 8	3	OF #3 in room U60_south	0	testing room ILLUMINATED (fluorescent lights ON)	Q22ILi2103	514	0	polyethylene cage (35 cm x 30 cm x 16 cm) lined with absorbent bedding material; food and water freely available	0	Lights ON 7 AM to 7 PM in housing colony room	0	Tested during subjective night/sleep cycle (lights ON)	1	Sham lesion done	0	No lesion present	QNP	1	QNP 0.5	09	55	09	09	not applicable	not provided	0	not applicable	Liane BISNAIRE	Q22	ILi2	Probing the neural circuit mediating sensitization and compulsive checking: role of the infralimbic (IL) cortex on expression	1	Effect of an NMDA lesion of the infralimbic ctx on expression of compulsive checking	Chronic QNP (0.5 mg/kg) in rats with a SHAM target to IL	1	Probing the neural circuit mediating sensitization and compulsive checking	1	Q22ILi2103_09_5_0425_0002428_TrackFile.csv	RAWDATA object containing the time series of x,y coordinates from rat locomotion in testing arena ID (OF #3 in room U60_south) for rat #Q22ILi2103 on trial #Q22ILi2103_09_5_0425_0002428.	00:00:55:00	1
0002429	Q22ILi2103_10_5_0473_0002429	2005-06-16 08:40:00	1	Video+Trackfile+Pathplot	1	large Open Field, 160x160 cm table surface on 60 cm high legs	1	objects in arena locales 10 14 5 and 8	3	OF #3 in room U60_south	0	testing room ILLUMINATED (fluorescent lights ON)	Q22ILi2103	520	0	polyethylene cage (35 cm x 30 cm x 16 cm) lined with absorbent bedding material; food and water freely available	0	Lights ON 7 AM to 7 PM in housing colony room	0	Tested during subjective night/sleep cycle (lights ON)	1	Sham lesion done	0	No lesion present	QNP	1	QNP 0.5	10	55	10	10	not applicable	not provided	0	not applicable	Liane BISNAIRE	Q22	ILi2	Probing the neural circuit mediating sensitization and compulsive checking: role of the infralimbic (IL) cortex on expression	1	Effect of an NMDA lesion of the infralimbic ctx on expression of compulsive checking	Chronic QNP (0.5 mg/kg) in rats with a SHAM target to IL	1	Probing the neural circuit mediating sensitization and compulsive checking	1	Q22ILi2103_10_5_0473_0002429_TrackFile.csv	RAWDATA object containing the time series of x,y coordinates from rat locomotion in testing arena ID (OF #3 in room U60_south) for rat #Q22ILi2103 on trial #Q22ILi2103_10_5_0473_0002429.	00:00:55:00	1
0002430	Q22ILi2103_11_0_0521_0002430	2005-06-20 08:25:00	1	Video+Trackfile+Pathplot	1	large Open Field, 160x160 cm table surface on 60 cm high legs	1	objects in arena locales 10 14 5 and 8	3	OF #3 in room U60_south	0	testing room ILLUMINATED (fluorescent lights ON)	Q22ILi2103	530	0	polyethylene cage (35 cm x 30 cm x 16 cm) lined with absorbent bedding material; food and water freely available	0	Lights ON 7 AM to 7 PM in housing colony room	0	Tested during subjective night/sleep cycle (lights ON)	1	Sham lesion done	0	No lesion present	SAL	1	SAL 0	01	55	11	11	not applicable	not provided	0	not applicable	Liane BISNAIRE	Q22	ILi2	Probing the neural circuit mediating sensitization and compulsive checking: role of the infralimbic (IL) cortex on expression	1	Effect of an NMDA lesion of the infralimbic ctx on expression of compulsive checking	Chronic QNP (0.5 mg/kg) in rats with a SHAM target to IL	1	Probing the neural circuit mediating sensitization and compulsive checking	1	Q22ILi2103_11_0_0521_0002430_TrackFile.csv	RAWDATA object containing the time series of x,y coordinates from rat locomotion in testing arena ID (OF #3 in room U60_south) for rat #Q22ILi2103 on trial #Q22ILi2103_11_0_0521_0002430.	00:00:55:00	1
0002431	Q22ILi2103_12_5_0568_0002431	2005-06-23 08:25:00	1	Video+Trackfile+Pathplot	1	large Open Field, 160x160 cm table surface on 60 cm high legs	1	objects in arena locales 10 14 5 and 8	3	OF #3 in room U60_south	0	testing room ILLUMINATED (fluorescent lights ON)	Q22ILi2103	536	0	polyethylene cage (35 cm x 30 cm x 16 cm) lined with absorbent bedding material; food and water freely available	0	Lights ON 7 AM to 7 PM in housing colony room	0	Tested during subjective night/sleep cycle (lights ON)	1	Sham lesion done	0	No lesion present	QNP	1	QNP 0.5	11	55	12	12	not applicable	fell at 16 MIN	1	16	Liane BISNAIRE	Q22	ILi2	Probing the neural circuit mediating sensitization and compulsive checking: role of the infralimbic (IL) cortex on expression	1	Effect of an NMDA lesion of the infralimbic ctx on expression of compulsive checking	Chronic QNP (0.5 mg/kg) in rats with a SHAM target to IL	1	Probing the neural circuit mediating sensitization and compulsive checking	1	Q22ILi2103_12_5_0568_0002431_TrackFile.csv	RAWDATA object containing the time series of x,y coordinates from rat locomotion in testing arena ID (OF #3 in room U60_south) for rat #Q22ILi2103 on trial #Q22ILi2103_12_5_0568_0002431.	00:00:55:00	1
0002432	Q22ILi2103_13_5_0618_0002432	2005-06-27 09:18:00	1	Video+Trackfile+Pathplot	1	large Open Field, 160x160 cm table surface on 60 cm high legs	1	objects in arena locales 10 14 5 and 8	3	OF #3 in room U60_south	0	testing room ILLUMINATED (fluorescent lights ON)	Q22ILi2103	523	0	polyethylene cage (35 cm x 30 cm x 16 cm) lined with absorbent bedding material; food and water freely available	0	Lights ON 7 AM to 7 PM in housing colony room	0	Tested during subjective night/sleep cycle (lights ON)	1	Sham lesion done	0	No lesion present	QNP	1	QNP 0.5	12	55	13	13	not applicable	fell at 36	1	36	Liane BISNAIRE	Q22	ILi2	Probing the neural circuit mediating sensitization and compulsive checking: role of the infralimbic (IL) cortex on expression	1	Effect of an NMDA lesion of the infralimbic ctx on expression of compulsive checking	Chronic QNP (0.5 mg/kg) in rats with a SHAM target to IL	1	Probing the neural circuit mediating sensitization and compulsive checking	1	Q22ILi2103_13_5_0618_0002432_TrackFile.csv	RAWDATA object containing the time series of x,y coordinates from rat locomotion in testing arena ID (OF #3 in room U60_south) for rat #Q22ILi2103 on trial #Q22ILi2103_13_5_0618_0002432.	00:00:55:00	1
0002433	Q22ILi2103_14_5_0667_0002433	2005-06-30 09:14:00	1	Video+Trackfile+Pathplot	1	large Open Field, 160x160 cm table surface on 60 cm high legs	2	objects in arena locales 18 22 9 and 4 (objects ROTATION 180 deg)	3	OF #3 in room U60_south	0	testing room ILLUMINATED (fluorescent lights ON)	Q22ILi2103	520	0	polyethylene cage (35 cm x 30 cm x 16 cm) lined with absorbent bedding material; food and water freely available	0	Lights ON 7 AM to 7 PM in housing colony room	0	Tested during subjective night/sleep cycle (lights ON)	1	Sham lesion done	0	No lesion present	QNP	1	QNP 0.5	13	55	14	14	not applicable	SUPPOSE TO BE RUN ON DIFFERENT TABLES?	0	not applicable	Liane BISNAIRE	Q22	ILi2	Probing the neural circuit mediating sensitization and compulsive checking: role of the infralimbic (IL) cortex on expression	1	Effect of an NMDA lesion of the infralimbic ctx on expression of compulsive checking	Chronic QNP (0.5 mg/kg) in rats with a SHAM target to IL	1	Probing the neural circuit mediating sensitization and compulsive checking	1	Q22ILi2103_14_5_0667_0002433_TrackFile.csv	RAWDATA object containing the time series of x,y coordinates from rat locomotion in testing arena ID (OF #3 in room U60_south) for rat #Q22ILi2103 on trial #Q22ILi2103_14_5_0667_0002433.	00:00:55:00	1
0002532	Q22ILi2111_01_5_0017_0002532	2005-05-02 10:17:00	2	Trackfile+Pathplot	1	large Open Field, 160x160 cm table surface on 60 cm high legs	1	objects in arena locales 10 14 5 and 8	3	OF #3 in room U60_south	0	testing room ILLUMINATED (fluorescent lights ON)	Q22ILi2111	323	0	polyethylene cage (35 cm x 30 cm x 16 cm) lined with absorbent bedding material; food and water freely available	0	Lights ON 7 AM to 7 PM in housing colony room	0	Tested during subjective night/sleep cycle (lights ON)	0	No surgery done	0	No lesion present	QNP	1	QNP 0.5	01	55	01	01	not applicable	fell at 11:09 (3)	1	11	Dawn GRAHAM	Q22	ILi2	Probing the neural circuit mediating sensitization and compulsive checking: role of the infralimbic (IL) cortex on expression	1	Effect of an NMDA lesion of the infralimbic ctx on expression of compulsive checking	Chronic QNP (0.5 mg/kg) in rats with a SHAM target to IL	1	Probing the neural circuit mediating sensitization and compulsive checking	1	Q22ILi2111_01_5_0017_0002532_TrackFile.csv	RAWDATA object containing the time series of x,y coordinates from rat locomotion in testing arena ID (OF #3 in room U60_south) for rat #Q22ILi2111 on trial #Q22ILi2111_01_5_0017_0002532.	00:00:55:00	1
0002533	Q22ILi2111_02_5_0047_0002533	2005-05-03 19:30:00	1	Video+Trackfile+Pathplot	1	large Open Field, 160x160 cm table surface on 60 cm high legs	1	objects in arena locales 10 14 5 and 8	3	OF #3 in room U60_south	0	testing room ILLUMINATED (fluorescent lights ON)	Q22ILi2111	323	0	polyethylene cage (35 cm x 30 cm x 16 cm) lined with absorbent bedding material; food and water freely available	0	Lights ON 7 AM to 7 PM in housing colony room	0	Tested during subjective night/sleep cycle (lights ON)	0	No surgery done	0	No lesion present	QNP	1	QNP 0.5	02	55	02	02	not applicable	not provided	0	not applicable	Sarah HARVEY	Q22	ILi2	Probing the neural circuit mediating sensitization and compulsive checking: role of the infralimbic (IL) cortex on expression	1	Effect of an NMDA lesion of the infralimbic ctx on expression of compulsive checking	Chronic QNP (0.5 mg/kg) in rats with a SHAM target to IL	1	Probing the neural circuit mediating sensitization and compulsive checking	1	Q22ILi2111_02_5_0047_0002533_TrackFile.csv	RAWDATA object containing the time series of x,y coordinates from rat locomotion in testing arena ID (OF #3 in room U60_south) for rat #Q22ILi2111 on trial #Q22ILi2111_02_5_0047_0002533.	00:00:55:00	1
0002534	Q22ILi2111_03_5_0073_0002534	2005-05-05 19:30:00	2	Trackfile+Pathplot	1	large Open Field, 160x160 cm table surface on 60 cm high legs	1	objects in arena locales 10 14 5 and 8	3	OF #3 in room U60_south	0	testing room ILLUMINATED (fluorescent lights ON)	Q22ILi2111	not provided	0	polyethylene cage (35 cm x 30 cm x 16 cm) lined with absorbent bedding material; food and water freely available	0	Lights ON 7 AM to 7 PM in housing colony room	0	Tested during subjective night/sleep cycle (lights ON)	0	No surgery done	0	No lesion present	QNP	1	QNP 0.5	03	55	03	03	not applicable	not provided	0	not applicable	Dawn GRAHAM	Q22	ILi2	Probing the neural circuit mediating sensitization and compulsive checking: role of the infralimbic (IL) cortex on expression	1	Effect of an NMDA lesion of the infralimbic ctx on expression of compulsive checking	Chronic QNP (0.5 mg/kg) in rats with a SHAM target to IL	1	Probing the neural circuit mediating sensitization and compulsive checking	1	Q22ILi2111_03_5_0073_0002534_TrackFile.csv	RAWDATA object containing the time series of x,y coordinates from rat locomotion in testing arena ID (OF #3 in room U60_south) for rat #Q22ILi2111 on trial #Q22ILi2111_03_5_0073_0002534.	00:00:55:00	1
0002535	Q22ILi2111_04_5_0167_0002535	2005-05-12 10:01:00	1	Video+Trackfile+Pathplot	1	large Open Field, 160x160 cm table surface on 60 cm high legs	1	objects in arena locales 10 14 5 and 8	3	OF #3 in room U60_south	0	testing room ILLUMINATED (fluorescent lights ON)	Q22ILi2111	351	0	polyethylene cage (35 cm x 30 cm x 16 cm) lined with absorbent bedding material; food and water freely available	0	Lights ON 7 AM to 7 PM in housing colony room	0	Tested during subjective night/sleep cycle (lights ON)	0	No surgery done	0	No lesion present	QNP	1	QNP 0.5	04	55	04	04	not applicable	fell WITH 5 MIN REMAINING	1	50	Dawn GRAHAM	Q22	ILi2	Probing the neural circuit mediating sensitization and compulsive checking: role of the infralimbic (IL) cortex on expression	1	Effect of an NMDA lesion of the infralimbic ctx on expression of compulsive checking	Chronic QNP (0.5 mg/kg) in rats with a SHAM target to IL	1	Probing the neural circuit mediating sensitization and compulsive checking	1	Q22ILi2111_04_5_0167_0002535_TrackFile.csv	RAWDATA object containing the time series of x,y coordinates from rat locomotion in testing arena ID (OF #3 in room U60_south) for rat #Q22ILi2111 on trial #Q22ILi2111_04_5_0167_0002535.	00:00:55:00	1
[truncated: 19,656 more rows]
[truncated: 13 more columns]

## Sheet: ListingOfDrugRx
To add to the Table the URL of the video, csv, or gif files, click anywhere inside the Table to activate the PivotTable Field List panel and drag the variable (FRDR_URL_Video_mpg, FRDR_URL_Track_csv or FRDR_URL_PathPlot_gif) to the Row Labels section box
The master table needs update when links to files in GigaDB are assigned
TREATMENT_BrainSurgery_manipulation_valueLabel	(All)
TREATMENT_BrainSurgery_HistologyFindingsOutcome_valueLabel	(All)
TREATMENT_DrugRx_1or2or3substancesInjectedBeforeTest	(All)
TREATMENT_DrugRx_Number_str	(All)
TRIAL_InjectionNumber_str	(All)
TRIAL_OFtestNumber_str	(All)
QSTUDYinfo_3characterCode	(All)
QSTUDYinfo_Expt4characterCode	(All)
QSTUDYinfo_ExptNumberInProject	(All)
TREATMENT_DrugRx_NameOfDrugs	TREATMENT_DrugRx_SubstancesAndDosesInjected	# of Trials
CP809101	CP809101 7.5 and SAL 0	6
CP809101 Total		6
DPAT	DPAT 0.03	144
	DPAT 0.03 and SAL 0 at 24 and 10 and 1 hr before trial	12
	DPAT 0.03125 and SAL 0	147
	DPAT 0.0625	312
	DPAT 0.0625 and SAL 0	215
	DPAT 0.1 and SAL 0	139
	DPAT 0.125	154
	DPAT 0.125 and SAL 0	147
	DPAT 0.125 and SAL 0 at 24 and 10 and 1 hr before trial	12
[truncated: 87 more rows]
