# Supplementary material for: A virtual library for behavioral performance in standard conditions—rodent spontaneous activity in an open field during repeated testing and after treatment with drugs or brain lesions
Source: Gigascience. 2022 Oct 20;11:giac092. doi: 10.1093/gigascience/giac092 (PMC9581716; doi:10.1093/gigascience/giac092)
Supplement: giac092_Supplemental_Files [file giac092_supplemental_files.zip › GigaDB_SampleAndFilesTabs_20220420_SupplementaryMaterial.xlsx]

## Sheet: GigaDB_SampleTab_20220420
					Sample Attributes Variables
					1	2	3	4	5	6	7	8	9	10	11	12	13	14	15	16	17	18	19	20	21	22	23	24	25	26	27	28	29	30	31	32	33	34	35	36	37	38	39	40	41	42	43	44	45
Sample_ID	Taxonomic_ID	Common_name	Genbank_name	Scientific_name	Description	geo_loc_name	lat_lon	life_stage	host_subject_id	genotype	age	sex	Strain	subject_supplier	experiment_type	exp_scanner	exp_scan_method	exp_scan_parameters	exp_scan_resolution	collection_date	APPARATUS_ArenaType_value	APPARATUS_ArenaType_valueLabel	APPARATUS_ArenaObjects_value	APPARATUS_ArenaObjects_valueLabel	APPARATUS_ArenaID_value	APPARATUS_ArenaID_valueLabel	APPARATUS_ArenaTestingRoomLightCondition_value	APPARATUS_ArenaTestingRoomLightCondition_valueLabel	SUBJECTS_RatUniqueID	SUBJECTS_RatUniqueID_BodyWeightAtTRIAL_str	SUBJECTS_HomeCageInColonyRoom_value	SUBJECTS_HomeCageInColonyRoom_valueLabel	SUBJECTS_LightDarkCycleInColonyRoom_value	SUBJECTS_LightDarkCycleInColonyRoom_valueLabel	SUBJECTS_LightDarkCycleWhenTested_value	SUBJECTS_LightDarkCycleWhenTested_valueLabel	TREATMENT_BrainSurgery_manipulation_value	TREATMENT_BrainSurgery_manipulation_valueLabel	TREATMENT_BrainSurgery_HistologyFindingsOutcome_value	TREATMENT_BrainSurgery_HistologyFindingsOutcome_valueLabel	TREATMENT_DrugRx_NameOfDrugs	TREATMENT_DrugRx_1or2or3substancesInjectedBeforeTest	TREATMENT_DrugRx_SubstancesAndDosesInjected	TREATMENT_DrugRx_Number_str	TRIAL_ID	TRIAL_DateTime_str	TRIAL_duration	TRIAL_InjectionNumber_str	TRIAL_OFtestNumber_str
Q22ILi2001_01_0_0048_0001074	10116	rat	Norway rat	Rattus norvegicus	Behavior of rat #Q22ILi2001 in a standard testing arena (large Open Field, 160x160 cm table surface on 60 cm high legs with objects in arena locales 10 14 5 and 8) during a 55 min long TRIAL. Included RAWDATA objects of rat behavior are video (mpg), track (csv), and pathplot (gif) files. Behavior on TRIAL #Q22ILi2001_01_0_0048_0001074 is after injection #01 and is test #01 in this testing arena. …	Health Sciences Centre, McMaster University, Hamilton, Ontario, Canada	43.25978, -79.91763	Adult	Q22ILi2001	wild-type	>8 weeks	male	Long-Evans rats	Charles River, St Constant, Quebec, Canada	videography	Stationary overhead B&W CCD camera (Ikegami ICD-47) interfaced with a vcr recorder. VHS videotape converted offline to MPEG file using a realtime hardware MPEG encoder (Canopus MPEGPRO EMR/MVR)	Testing room illuminated by fluorescent lights mounted on the ceiling. Rat filmed during its subjective night/sleep cycle (lights ON in the colony room)	Frame rate, 29.97 fps	Image size (width x height), 352x240 pixels. Resolution per pixel, 8x8 mm	2004-01-28T14:23:00	1	large Open Field, 160x160 cm table surface on 60 cm high legs	1	objects in arena locales 10 14 5 and 8	1	OF #1 in room U59_south	0	testing room ILLUMINATED (fluorescent lights ON)	Q22ILi2001	271	0	polyethylene cage (35 cm x 30 cm x 16 cm) lined with absorbent bedding material; food and water freely available	0	Lights ON 7 AM to 7 PM in housing colony room	0	Tested during subjective night/sleep cycle (lights ON)	0	No surgery done	0	No lesion present	SAL	1	SAL 0	01	Q22ILi2001_01_0_0048_0001074	2004-01-28 14:23:00	55	01	01
Q22ILi2001_02_0_0090_0001075	10116	rat	Norway rat	Rattus norvegicus	Behavior of rat #Q22ILi2001 in a standard testing arena (large Open Field, 160x160 cm table surface on 60 cm high legs with objects in arena locales 10 14 5 and 8) during a 55 min long TRIAL. Included RAWDATA objects of rat behavior are video (mpg), track (csv), and pathplot (gif) files. Behavior on TRIAL #Q22ILi2001_02_0_0090_0001075 is after injection #02 and is test #02 in this testing arena. …	Health Sciences Centre, McMaster University, Hamilton, Ontario, Canada	43.25978, -79.91763	Adult	Q22ILi2001	wild-type	>8 weeks	male	Long-Evans rats	Charles River, St Constant, Quebec, Canada	videography	Stationary overhead B&W CCD camera (Ikegami ICD-47) interfaced with a vcr recorder. VHS videotape converted offline to MPEG file using a realtime hardware MPEG encoder (Canopus MPEGPRO EMR/MVR)	Testing room illuminated by fluorescent lights mounted on the ceiling. Rat filmed during its subjective night/sleep cycle (lights ON in the colony room)	Frame rate, 29.97 fps	Image size (width x height), 352x240 pixels. Resolution per pixel, 8x8 mm	2004-01-30T14:04:00	1	large Open Field, 160x160 cm table surface on 60 cm high legs	1	objects in arena locales 10 14 5 and 8	1	OF #1 in room U59_south	0	testing room ILLUMINATED (fluorescent lights ON)	Q22ILi2001	281	0	polyethylene cage (35 cm x 30 cm x 16 cm) lined with absorbent bedding material; food and water freely available	0	Lights ON 7 AM to 7 PM in housing colony room	0	Tested during subjective night/sleep cycle (lights ON)	0	No surgery done	0	No lesion present	SAL	1	SAL 0	02	Q22ILi2001_02_0_0090_0001075	2004-01-30 14:04:00	55	02	02
Q22ILi2001_03_0_0103_0001076	10116	rat	Norway rat	Rattus norvegicus	Behavior of rat #Q22ILi2001 in a standard testing arena (large Open Field, 160x160 cm table surface on 60 cm high legs with objects in arena locales 10 14 5 and 8) during a 55 min long TRIAL. Included RAWDATA objects of rat behavior are video (mpg), track (csv), and pathplot (gif) files. Behavior on TRIAL #Q22ILi2001_03_0_0103_0001076 is after injection #03 and is test #03 in this testing arena. …	Health Sciences Centre, McMaster University, Hamilton, Ontario, Canada	43.25978, -79.91763	Adult	Q22ILi2001	wild-type	>8 weeks	male	Long-Evans rats	Charles River, St Constant, Quebec, Canada	videography	Stationary overhead B&W CCD camera (Ikegami ICD-47) interfaced with a vcr recorder. VHS videotape converted offline to MPEG file using a realtime hardware MPEG encoder (Canopus MPEGPRO EMR/MVR)	Testing room illuminated by fluorescent lights mounted on the ceiling. Rat filmed during its subjective night/sleep cycle (lights ON in the colony room)	Frame rate, 29.97 fps	Image size (width x height), 352x240 pixels. Resolution per pixel, 8x8 mm	2004-02-04T13:49:00	1	large Open Field, 160x160 cm table surface on 60 cm high legs	1	objects in arena locales 10 14 5 and 8	1	OF #1 in room U59_south	0	testing room ILLUMINATED (fluorescent lights ON)	Q22ILi2001	306	0	polyethylene cage (35 cm x 30 cm x 16 cm) lined with absorbent bedding material; food and water freely available	0	Lights ON 7 AM to 7 PM in housing colony room	0	Tested during subjective night/sleep cycle (lights ON)	0	No surgery done	0	No lesion present	SAL	1	SAL 0	03	Q22ILi2001_03_0_0103_0001076	2004-02-04 13:49:00	55	03	03
Q22ILi2001_04_0_0121_0001077	10116	rat	Norway rat	Rattus norvegicus	Behavior of rat #Q22ILi2001 in a standard testing arena (large Open Field, 160x160 cm table surface on 60 cm high legs with objects in arena locales 10 14 5 and 8) during a 55 min long TRIAL. Included RAWDATA objects of rat behavior are video (mpg), track (csv), and pathplot (gif) files. Behavior on TRIAL #Q22ILi2001_04_0_0121_0001077 is after injection #04 and is test #04 in this testing arena. …	Health Sciences Centre, McMaster University, Hamilton, Ontario, Canada	43.25978, -79.91763	Adult	Q22ILi2001	wild-type	>8 weeks	male	Long-Evans rats	Charles River, St Constant, Quebec, Canada	videography	Stationary overhead B&W CCD camera (Ikegami ICD-47) interfaced with a vcr recorder. VHS videotape converted offline to MPEG file using a realtime hardware MPEG encoder (Canopus MPEGPRO EMR/MVR)	Testing room illuminated by fluorescent lights mounted on the ceiling. Rat filmed during its subjective night/sleep cycle (lights ON in the colony room)	Frame rate, 29.97 fps	Image size (width x height), 352x240 pixels. Resolution per pixel, 8x8 mm	2004-02-06T13:35:00	1	large Open Field, 160x160 cm table surface on 60 cm high legs	1	objects in arena locales 10 14 5 and 8	1	OF #1 in room U59_south	0	testing room ILLUMINATED (fluorescent lights ON)	Q22ILi2001	312	0	polyethylene cage (35 cm x 30 cm x 16 cm) lined with absorbent bedding material; food and water freely available	0	Lights ON 7 AM to 7 PM in housing colony room	0	Tested during subjective night/sleep cycle (lights ON)	0	No surgery done	0	No lesion present	SAL	1	SAL 0	04	Q22ILi2001_04_0_0121_0001077	2004-02-06 13:35:00	55	04	04
Q22ILi2001_05_0_0133_0001078	10116	rat	Norway rat	Rattus norvegicus	Behavior of rat #Q22ILi2001 in a standard testing arena (large Open Field, 160x160 cm table surface on 60 cm high legs with objects in arena locales 10 14 5 and 8) during a 55 min long TRIAL. Included RAWDATA objects of rat behavior are video (mpg), track (csv), and pathplot (gif) files. Behavior on TRIAL #Q22ILi2001_05_0_0133_0001078 is after injection #05 and is test #05 in this testing arena. …	Health Sciences Centre, McMaster University, Hamilton, Ontario, Canada	43.25978, -79.91763	Adult	Q22ILi2001	wild-type	>8 weeks	male	Long-Evans rats	Charles River, St Constant, Quebec, Canada	videography	Stationary overhead B&W CCD camera (Ikegami ICD-47) interfaced with a vcr recorder. VHS videotape converted offline to MPEG file using a realtime hardware MPEG encoder (Canopus MPEGPRO EMR/MVR)	Testing room illuminated by fluorescent lights mounted on the ceiling. Rat filmed during its subjective night/sleep cycle (lights ON in the colony room)	Frame rate, 29.97 fps	Image size (width x height), 352x240 pixels. Resolution per pixel, 8x8 mm	2004-02-11T14:01:00	1	large Open Field, 160x160 cm table surface on 60 cm high legs	1	objects in arena locales 10 14 5 and 8	1	OF #1 in room U59_south	0	testing room ILLUMINATED (fluorescent lights ON)	Q22ILi2001	329	0	polyethylene cage (35 cm x 30 cm x 16 cm) lined with absorbent bedding material; food and water freely available	0	Lights ON 7 AM to 7 PM in housing colony room	0	Tested during subjective night/sleep cycle (lights ON)	0	No surgery done	0	No lesion present	SAL	1	SAL 0	05	Q22ILi2001_05_0_0133_0001078	2004-02-11 14:01:00	55	05	05
Q22ILi2001_06_0_0145_0001079	10116	rat	Norway rat	Rattus norvegicus	Behavior of rat #Q22ILi2001 in a standard testing arena (large Open Field, 160x160 cm table surface on 60 cm high legs with objects in arena locales 10 14 5 and 8) during a 55 min long TRIAL. Included RAWDATA objects of rat behavior are video (mpg), track (csv), and pathplot (gif) files. Behavior on TRIAL #Q22ILi2001_06_0_0145_0001079 is after injection #06 and is test #06 in this testing arena. …	Health Sciences Centre, McMaster University, Hamilton, Ontario, Canada	43.25978, -79.91763	Adult	Q22ILi2001	wild-type	>8 weeks	male	Long-Evans rats	Charles River, St Constant, Quebec, Canada	videography	Stationary overhead B&W CCD camera (Ikegami ICD-47) interfaced with a vcr recorder. VHS videotape converted offline to MPEG file using a realtime hardware MPEG encoder (Canopus MPEGPRO EMR/MVR)	Testing room illuminated by fluorescent lights mounted on the ceiling. Rat filmed during its subjective night/sleep cycle (lights ON in the colony room)	Frame rate, 29.97 fps	Image size (width x height), 352x240 pixels. Resolution per pixel, 8x8 mm	2004-02-13T13:38:00	1	large Open Field, 160x160 cm table surface on 60 cm high legs	1	objects in arena locales 10 14 5 and 8	1	OF #1 in room U59_south	0	testing room ILLUMINATED (fluorescent lights ON)	Q22ILi2001	336	0	polyethylene cage (35 cm x 30 cm x 16 cm) lined with absorbent bedding material; food and water freely available	0	Lights ON 7 AM to 7 PM in housing colony room	0	Tested during subjective night/sleep cycle (lights ON)	0	No surgery done	0	No lesion present	SAL	1	SAL 0	06	Q22ILi2001_06_0_0145_0001079	2004-02-13 13:38:00	55	06	06
Q22ILi2001_07_0_0217_0001080	10116	rat	Norway rat	Rattus norvegicus	Behavior of rat #Q22ILi2001 in a standard testing arena (large Open Field, 160x160 cm table surface on 60 cm high legs with objects in arena locales 10 14 5 and 8) during a 55 min long TRIAL. Included RAWDATA objects of rat behavior are video (mpg), track (csv), and pathplot (gif) files. Behavior on TRIAL #Q22ILi2001_07_0_0217_0001080 is after injection #07 and is test #07 in this testing arena. …	Health Sciences Centre, McMaster University, Hamilton, Ontario, Canada	43.25978, -79.91763	Adult	Q22ILi2001	wild-type	>8 weeks	male	Long-Evans rats	Charles River, St Constant, Quebec, Canada	videography	Stationary overhead B&W CCD camera (Ikegami ICD-47) interfaced with a vcr recorder. VHS videotape converted offline to MPEG file using a realtime hardware MPEG encoder (Canopus MPEGPRO EMR/MVR)	Testing room illuminated by fluorescent lights mounted on the ceiling. Rat filmed during its subjective night/sleep cycle (lights ON in the colony room)	Frame rate, 29.97 fps	Image size (width x height), 352x240 pixels. Resolution per pixel, 8x8 mm	2004-02-18T13:34:00	1	large Open Field, 160x160 cm table surface on 60 cm high legs	1	objects in arena locales 10 14 5 and 8	1	OF #1 in room U59_south	0	testing room ILLUMINATED (fluorescent lights ON)	Q22ILi2001	359	0	polyethylene cage (35 cm x 30 cm x 16 cm) lined with absorbent bedding material; food and water freely available	0	Lights ON 7 AM to 7 PM in housing colony room	0	Tested during subjective night/sleep cycle (lights ON)	0	No surgery done	0	No lesion present	SAL	1	SAL 0	07	Q22ILi2001_07_0_0217_0001080	2004-02-18 13:34:00	55	07	07
Q22ILi2001_08_0_0229_0001081	10116	rat	Norway rat	Rattus norvegicus	Behavior of rat #Q22ILi2001 in a standard testing arena (large Open Field, 160x160 cm table surface on 60 cm high legs with objects in arena locales 10 14 5 and 8) during a 55 min long TRIAL. Included RAWDATA objects of rat behavior are video (mpg), track (csv), and pathplot (gif) files. Behavior on TRIAL #Q22ILi2001_08_0_0229_0001081 is after injection #08 and is test #08 in this testing arena. …	Health Sciences Centre, McMaster University, Hamilton, Ontario, Canada	43.25978, -79.91763	Adult	Q22ILi2001	wild-type	>8 weeks	male	Long-Evans rats	Charles River, St Constant, Quebec, Canada	videography	Stationary overhead B&W CCD camera (Ikegami ICD-47) interfaced with a vcr recorder. VHS videotape converted offline to MPEG file using a realtime hardware MPEG encoder (Canopus MPEGPRO EMR/MVR)	Testing room illuminated by fluorescent lights mounted on the ceiling. Rat filmed during its subjective night/sleep cycle (lights ON in the colony room)	Frame rate, 29.97 fps	Image size (width x height), 352x240 pixels. Resolution per pixel, 8x8 mm	2004-02-20T13:02:00	1	large Open Field, 160x160 cm table surface on 60 cm high legs	1	objects in arena locales 10 14 5 and 8	1	OF #1 in room U59_south	0	testing room ILLUMINATED (fluorescent lights ON)	Q22ILi2001	356	0	polyethylene cage (35 cm x 30 cm x 16 cm) lined with absorbent bedding material; food and water freely available	0	Lights ON 7 AM to 7 PM in housing colony room	0	Tested during subjective night/sleep cycle (lights ON)	0	No surgery done	0	No lesion present	SAL	1	SAL 0	08	Q22ILi2001_08_0_0229_0001081	2004-02-20 13:02:00	55	08	08
Q22ILi2001_09_0_0359_0001082	10116	rat	Norway rat	Rattus norvegicus	Behavior of rat #Q22ILi2001 in a standard testing arena (large Open Field, 160x160 cm table surface on 60 cm high legs with objects in arena locales 10 14 5 and 8) during a 55 min long TRIAL. Included RAWDATA objects of rat behavior are video (mpg), track (csv), and pathplot (gif) files. Behavior on TRIAL #Q22ILi2001_09_0_0359_0001082 is after injection #09 and is test #09 in this testing arena. …	Health Sciences Centre, McMaster University, Hamilton, Ontario, Canada	43.25978, -79.91763	Adult	Q22ILi2001	wild-type	>8 weeks	male	Long-Evans rats	Charles River, St Constant, Quebec, Canada	videography	Stationary overhead B&W CCD camera (Ikegami ICD-47) interfaced with a vcr recorder. VHS videotape converted offline to MPEG file using a realtime hardware MPEG encoder (Canopus MPEGPRO EMR/MVR)	Testing room illuminated by fluorescent lights mounted on the ceiling. Rat filmed during its subjective night/sleep cycle (lights ON in the colony room)	Frame rate, 29.97 fps	Image size (width x height), 352x240 pixels. Resolution per pixel, 8x8 mm	2004-02-25T13:40:00	1	large Open Field, 160x160 cm table surface on 60 cm high legs	1	objects in arena locales 10 14 5 and 8	1	OF #1 in room U59_south	0	testing room ILLUMINATED (fluorescent lights ON)	Q22ILi2001	374	0	polyethylene cage (35 cm x 30 cm x 16 cm) lined with absorbent bedding material; food and water freely available	0	Lights ON 7 AM to 7 PM in housing colony room	0	Tested during subjective night/sleep cycle (lights ON)	0	No surgery done	0	No lesion present	SAL	1	SAL 0	09	Q22ILi2001_09_0_0359_0001082	2004-02-25 13:40:00	55	09	09
Q22ILi2001_10_0_0024_0001083	10116	rat	Norway rat	Rattus norvegicus	Behavior of rat #Q22ILi2001 in a standard testing arena (large Open Field, 160x160 cm table surface on 60 cm high legs with objects in arena locales 10 14 5 and 8) during a 55 min long TRIAL. Included RAWDATA objects of rat behavior are video (mpg), track (csv), and pathplot (gif) files. Behavior on TRIAL #Q22ILi2001_10_0_0024_0001083 is after injection #10 and is test #10 in this testing arena. …	Health Sciences Centre, McMaster University, Hamilton, Ontario, Canada	43.25978, -79.91763	Adult	Q22ILi2001	wild-type	>8 weeks	male	Long-Evans rats	Charles River, St Constant, Quebec, Canada	videography	Stationary overhead B&W CCD camera (Ikegami ICD-47) interfaced with a vcr recorder. VHS videotape converted offline to MPEG file using a realtime hardware MPEG encoder (Canopus MPEGPRO EMR/MVR)	Testing room illuminated by fluorescent lights mounted on the ceiling. Rat filmed during its subjective night/sleep cycle (lights ON in the colony room)	Frame rate, 29.97 fps	Image size (width x height), 352x240 pixels. Resolution per pixel, 8x8 mm	2004-02-27T13:41:00	1	large Open Field, 160x160 cm table surface on 60 cm high legs	1	objects in arena locales 10 14 5 and 8	1	OF #1 in room U59_south	0	testing room ILLUMINATED (fluorescent lights ON)	Q22ILi2001	373	0	polyethylene cage (35 cm x 30 cm x 16 cm) lined with absorbent bedding material; food and water freely available	0	Lights ON 7 AM to 7 PM in housing colony room	0	Tested during subjective night/sleep cycle (lights ON)	0	No surgery done	0	No lesion present	SAL	1	SAL 0	10	Q22ILi2001_10_0_0024_0001083	2004-02-27 13:41:00	55	10	10
Q22ILi2001_11_0_0278_0001084	10116	rat	Norway rat	Rattus norvegicus	Behavior of rat #Q22ILi2001 in a standard testing arena (large Open Field, 160x160 cm table surface on 60 cm high legs with objects in arena locales 10 14 5 and 8) during a 55 min long TRIAL. Included RAWDATA objects of rat behavior are video (mpg), track (csv), and pathplot (gif) files. Behavior on TRIAL #Q22ILi2001_11_0_0278_0001084 is after injection #11 and is test #11 in this testing arena. …	Health Sciences Centre, McMaster University, Hamilton, Ontario, Canada	43.25978, -79.91763	Adult	Q22ILi2001	wild-type	>8 weeks	male	Long-Evans rats	Charles River, St Constant, Quebec, Canada	videography	Stationary overhead B&W CCD camera (Ikegami ICD-47) interfaced with a vcr recorder. VHS videotape converted offline to MPEG file using a realtime hardware MPEG encoder (Canopus MPEGPRO EMR/MVR)	Testing room illuminated by fluorescent lights mounted on the ceiling. Rat filmed during its subjective night/sleep cycle (lights ON in the colony room)	Frame rate, 29.97 fps	Image size (width x height), 352x240 pixels. Resolution per pixel, 8x8 mm	2004-03-10T13:51:00	1	large Open Field, 160x160 cm table surface on 60 cm high legs	1	objects in arena locales 10 14 5 and 8	1	OF #1 in room U59_south	0	testing room ILLUMINATED (fluorescent lights ON)	Q22ILi2001	424	0	polyethylene cage (35 cm x 30 cm x 16 cm) lined with absorbent bedding material; food and water freely available	0	Lights ON 7 AM to 7 PM in housing colony room	0	Tested during subjective night/sleep cycle (lights ON)	1	Sham lesion done	0	No lesion present	SAL	1	SAL 0	11	Q22ILi2001_11_0_0278_0001084	2004-03-10 13:51:00	55	11	11
Q22ILi2001_12_0_0332_0001085	10116	rat	Norway rat	Rattus norvegicus	Behavior of rat #Q22ILi2001 in a standard testing arena (large Open Field, 160x160 cm table surface on 60 cm high legs with objects in arena locales 10 14 5 and 8) during a 55 min long TRIAL. Included RAWDATA objects of rat behavior are video (mpg), track (csv), and pathplot (gif) files. Behavior on TRIAL #Q22ILi2001_12_0_0332_0001085 is after injection #12 and is test #12 in this testing arena. …	Health Sciences Centre, McMaster University, Hamilton, Ontario, Canada	43.25978, -79.91763	Adult	Q22ILi2001	wild-type	>8 weeks	male	Long-Evans rats	Charles River, St Constant, Quebec, Canada	videography	Stationary overhead B&W CCD camera (Ikegami ICD-47) interfaced with a vcr recorder. VHS videotape converted offline to MPEG file using a realtime hardware MPEG encoder (Canopus MPEGPRO EMR/MVR)	Testing room illuminated by fluorescent lights mounted on the ceiling. Rat filmed during its subjective night/sleep cycle (lights ON in the colony room)	Frame rate, 29.97 fps	Image size (width x height), 352x240 pixels. Resolution per pixel, 8x8 mm	2004-03-12T13:43:00	1	large Open Field, 160x160 cm table surface on 60 cm high legs	1	objects in arena locales 10 14 5 and 8	1	OF #1 in room U59_south	0	testing room ILLUMINATED (fluorescent lights ON)	Q22ILi2001	417	0	polyethylene cage (35 cm x 30 cm x 16 cm) lined with absorbent bedding material; food and water freely available	0	Lights ON 7 AM to 7 PM in housing colony room	0	Tested during subjective night/sleep cycle (lights ON)	1	Sham lesion done	0	No lesion present	SAL	1	SAL 0	12	Q22ILi2001_12_0_0332_0001085	2004-03-12 13:43:00	55	12	12
Q22ILi2001_13_5_0344_0001086	10116	rat	Norway rat	Rattus norvegicus	Behavior of rat #Q22ILi2001 in a standard testing arena (large Open Field, 160x160 cm table surface on 60 cm high legs with objects in arena locales 10 14 5 and 8) during a 55 min long TRIAL. Included RAWDATA objects of rat behavior are video (mpg), track (csv), and pathplot (gif) files. Behavior on TRIAL #Q22ILi2001_13_5_0344_0001086 is after injection #13 and is test #13 in this testing arena. …	Health Sciences Centre, McMaster University, Hamilton, Ontario, Canada	43.25978, -79.91763	Adult	Q22ILi2001	wild-type	>8 weeks	male	Long-Evans rats	Charles River, St Constant, Quebec, Canada	videography	Stationary overhead B&W CCD camera (Ikegami ICD-47) interfaced with a vcr recorder. VHS videotape converted offline to MPEG file using a realtime hardware MPEG encoder (Canopus MPEGPRO EMR/MVR)	Testing room illuminated by fluorescent lights mounted on the ceiling. Rat filmed during its subjective night/sleep cycle (lights ON in the colony room)	Frame rate, 29.97 fps	Image size (width x height), 352x240 pixels. Resolution per pixel, 8x8 mm	2004-03-17T13:37:00	1	large Open Field, 160x160 cm table surface on 60 cm high legs	1	objects in arena locales 10 14 5 and 8	1	OF #1 in room U59_south	0	testing room ILLUMINATED (fluorescent lights ON)	Q22ILi2001	438	0	polyethylene cage (35 cm x 30 cm x 16 cm) lined with absorbent bedding material; food and water freely available	0	Lights ON 7 AM to 7 PM in housing colony room	0	Tested during subjective night/sleep cycle (lights ON)	1	Sham lesion done	0	No lesion present	QNP	1	QNP 0.5	01	Q22ILi2001_13_5_0344_0001086	2004-03-17 13:37:00	55	13	13
Q22ILi2001_14_0_0356_0001087	10116	rat	Norway rat	Rattus norvegicus	Behavior of rat #Q22ILi2001 in a standard testing arena (large Open Field, 160x160 cm table surface on 60 cm high legs with objects in arena locales 18 22 9 and 4 (objects ROTATION 180 deg)) during a 55 min long TRIAL. Included RAWDATA objects of rat behavior are video (mpg), track (csv), and pathplot (gif) files. Behavior on TRIAL #Q22ILi2001_14_0_0356_0001087 is after injection #14 and is test …	Health Sciences Centre, McMaster University, Hamilton, Ontario, Canada	43.25978, -79.91763	Adult	Q22ILi2001	wild-type	>8 weeks	male	Long-Evans rats	Charles River, St Constant, Quebec, Canada	videography	Stationary overhead B&W CCD camera (Ikegami ICD-47) interfaced with a vcr recorder. VHS videotape converted offline to MPEG file using a realtime hardware MPEG encoder (Canopus MPEGPRO EMR/MVR)	Testing room illuminated by fluorescent lights mounted on the ceiling. Rat filmed during its subjective night/sleep cycle (lights ON in the colony room)	Frame rate, 29.97 fps	Image size (width x height), 352x240 pixels. Resolution per pixel, 8x8 mm	2004-03-19T13:49:00	1	large Open Field, 160x160 cm table surface on 60 cm high legs	2	objects in arena locales 18 22 9 and 4 (objects ROTATION 180 deg)	1	OF #1 in room U59_south	0	testing room ILLUMINATED (fluorescent lights ON)	Q22ILi2001	439	0	polyethylene cage (35 cm x 30 cm x 16 cm) lined with absorbent bedding material; food and water freely available	0	Lights ON 7 AM to 7 PM in housing colony room	0	Tested during subjective night/sleep cycle (lights ON)	1	Sham lesion done	0	No lesion present	SAL	1	SAL 0	13	Q22ILi2001_14_0_0356_0001087	2004-03-19 13:49:00	55	14	14
Q22ILi2002_01_5_0047_0001088	10116	rat	Norway rat	Rattus norvegicus	Behavior of rat #Q22ILi2002 in a standard testing arena (large Open Field, 160x160 cm table surface on 60 cm high legs with objects in arena locales 10 14 5 and 8) during a 55 min long TRIAL. Included RAWDATA objects of rat behavior are video (mpg), track (csv), and pathplot (gif) files. Behavior on TRIAL #Q22ILi2002_01_5_0047_0001088 is after injection #01 and is test #01 in this testing arena. …	Health Sciences Centre, McMaster University, Hamilton, Ontario, Canada	43.25978, -79.91763	Adult	Q22ILi2002	wild-type	>8 weeks	male	Long-Evans rats	Charles River, St Constant, Quebec, Canada	videography	Stationary overhead B&W CCD camera (Ikegami ICD-47) interfaced with a vcr recorder. VHS videotape converted offline to MPEG file using a realtime hardware MPEG encoder (Canopus MPEGPRO EMR/MVR)	Testing room illuminated by fluorescent lights mounted on the ceiling. Rat filmed during its subjective night/sleep cycle (lights ON in the colony room)	Frame rate, 29.97 fps	Image size (width x height), 352x240 pixels. Resolution per pixel, 8x8 mm	2004-01-28T12:53:00	1	large Open Field, 160x160 cm table surface on 60 cm high legs	1	objects in arena locales 10 14 5 and 8	1	OF #1 in room U59_south	0	testing room ILLUMINATED (fluorescent lights ON)	Q22ILi2002	316	0	polyethylene cage (35 cm x 30 cm x 16 cm) lined with absorbent bedding material; food and water freely available	0	Lights ON 7 AM to 7 PM in housing colony room	0	Tested during subjective night/sleep cycle (lights ON)	0	No surgery done	0	No lesion present	QNP	1	QNP 0.5	01	Q22ILi2002_01_5_0047_0001088	2004-01-28 12:53:00	55	01	01
Q22ILi2002_02_5_0089_0001089	10116	rat	Norway rat	Rattus norvegicus	Behavior of rat #Q22ILi2002 in a standard testing arena (large Open Field, 160x160 cm table surface on 60 cm high legs with objects in arena locales 10 14 5 and 8) during a 55 min long TRIAL. Included RAWDATA objects of rat behavior are video (mpg), track (csv), and pathplot (gif) files. Behavior on TRIAL #Q22ILi2002_02_5_0089_0001089 is after injection #02 and is test #02 in this testing arena. …	Health Sciences Centre, McMaster University, Hamilton, Ontario, Canada	43.25978, -79.91763	Adult	Q22ILi2002	wild-type	>8 weeks	male	Long-Evans rats	Charles River, St Constant, Quebec, Canada	videography	Stationary overhead B&W CCD camera (Ikegami ICD-47) interfaced with a vcr recorder. VHS videotape converted offline to MPEG file using a realtime hardware MPEG encoder (Canopus MPEGPRO EMR/MVR)	Testing room illuminated by fluorescent lights mounted on the ceiling. Rat filmed during its subjective night/sleep cycle (lights ON in the colony room)	Frame rate, 29.97 fps	Image size (width x height), 352x240 pixels. Resolution per pixel, 8x8 mm	2004-01-30T12:48:00	1	large Open Field, 160x160 cm table surface on 60 cm high legs	1	objects in arena locales 10 14 5 and 8	1	OF #1 in room U59_south	0	testing room ILLUMINATED (fluorescent lights ON)	Q22ILi2002	287	0	polyethylene cage (35 cm x 30 cm x 16 cm) lined with absorbent bedding material; food and water freely available	0	Lights ON 7 AM to 7 PM in housing colony room	0	Tested during subjective night/sleep cycle (lights ON)	0	No surgery done	0	No lesion present	QNP	1	QNP 0.5	02	Q22ILi2002_02_5_0089_0001089	2004-01-30 12:48:00	55	02	02
Q22ILi2002_03_5_0102_0001090	10116	rat	Norway rat	Rattus norvegicus	Behavior of rat #Q22ILi2002 in a standard testing arena (large Open Field, 160x160 cm table surface on 60 cm high legs with objects in arena locales 10 14 5 and 8) during a 55 min long TRIAL. Included RAWDATA objects of rat behavior are video (mpg), track (csv), and pathplot (gif) files. Behavior on TRIAL #Q22ILi2002_03_5_0102_0001090 is after injection #03 and is test #03 in this testing arena. …	Health Sciences Centre, McMaster University, Hamilton, Ontario, Canada	43.25978, -79.91763	Adult	Q22ILi2002	wild-type	>8 weeks	male	Long-Evans rats	Charles River, St Constant, Quebec, Canada	videography	Stationary overhead B&W CCD camera (Ikegami ICD-47) interfaced with a vcr recorder. VHS videotape converted offline to MPEG file using a realtime hardware MPEG encoder (Canopus MPEGPRO EMR/MVR)	Testing room illuminated by fluorescent lights mounted on the ceiling. Rat filmed during its subjective night/sleep cycle (lights ON in the colony room)	Frame rate, 29.97 fps	Image size (width x height), 352x240 pixels. Resolution per pixel, 8x8 mm	2004-02-04T12:37:00	1	large Open Field, 160x160 cm table surface on 60 cm high legs	1	objects in arena locales 10 14 5 and 8	1	OF #1 in room U59_south	0	testing room ILLUMINATED (fluorescent lights ON)	Q22ILi2002	359	0	polyethylene cage (35 cm x 30 cm x 16 cm) lined with absorbent bedding material; food and water freely available	0	Lights ON 7 AM to 7 PM in housing colony room	0	Tested during subjective night/sleep cycle (lights ON)	0	No surgery done	0	No lesion present	QNP	1	QNP 0.5	03	Q22ILi2002_03_5_0102_0001090	2004-02-04 12:37:00	55	03	03
Q22ILi2002_04_5_0120_0001091	10116	rat	Norway rat	Rattus norvegicus	Behavior of rat #Q22ILi2002 in a standard testing arena (large Open Field, 160x160 cm table surface on 60 cm high legs with objects in arena locales 10 14 5 and 8) during a 55 min long TRIAL. Included RAWDATA objects of rat behavior are video (mpg), track (csv), and pathplot (gif) files. Behavior on TRIAL #Q22ILi2002_04_5_0120_0001091 is after injection #04 and is test #04 in this testing arena. …	Health Sciences Centre, McMaster University, Hamilton, Ontario, Canada	43.25978, -79.91763	Adult	Q22ILi2002	wild-type	>8 weeks	male	Long-Evans rats	Charles River, St Constant, Quebec, Canada	videography	Stationary overhead B&W CCD camera (Ikegami ICD-47) interfaced with a vcr recorder. VHS videotape converted offline to MPEG file using a realtime hardware MPEG encoder (Canopus MPEGPRO EMR/MVR)	Testing room illuminated by fluorescent lights mounted on the ceiling. Rat filmed during its subjective night/sleep cycle (lights ON in the colony room)	Frame rate, 29.97 fps	Image size (width x height), 352x240 pixels. Resolution per pixel, 8x8 mm	2004-02-06T12:24:00	1	large Open Field, 160x160 cm table surface on 60 cm high legs	1	objects in arena locales 10 14 5 and 8	1	OF #1 in room U59_south	0	testing room ILLUMINATED (fluorescent lights ON)	Q22ILi2002	366	0	polyethylene cage (35 cm x 30 cm x 16 cm) lined with absorbent bedding material; food and water freely available	0	Lights ON 7 AM to 7 PM in housing colony room	0	Tested during subjective night/sleep cycle (lights ON)	0	No surgery done	0	No lesion present	QNP	1	QNP 0.5	04	Q22ILi2002_04_5_0120_0001091	2004-02-06 12:24:00	55	04	04
Q22ILi2002_05_5_0132_0001092	10116	rat	Norway rat	Rattus norvegicus	Behavior of rat #Q22ILi2002 in a standard testing arena (large Open Field, 160x160 cm table surface on 60 cm high legs with objects in arena locales 10 14 5 and 8) during a 55 min long TRIAL. Included RAWDATA objects of rat behavior are video (mpg), track (csv), and pathplot (gif) files. Behavior on TRIAL #Q22ILi2002_05_5_0132_0001092 is after injection #05 and is test #05 in this testing arena. …	Health Sciences Centre, McMaster University, Hamilton, Ontario, Canada	43.25978, -79.91763	Adult	Q22ILi2002	wild-type	>8 weeks	male	Long-Evans rats	Charles River, St Constant, Quebec, Canada	videography	Stationary overhead B&W CCD camera (Ikegami ICD-47) interfaced with a vcr recorder. VHS videotape converted offline to MPEG file using a realtime hardware MPEG encoder (Canopus MPEGPRO EMR/MVR)	Testing room illuminated by fluorescent lights mounted on the ceiling. Rat filmed during its subjective night/sleep cycle (lights ON in the colony room)	Frame rate, 29.97 fps	Image size (width x height), 352x240 pixels. Resolution per pixel, 8x8 mm	2004-02-11T12:32:00	1	large Open Field, 160x160 cm table surface on 60 cm high legs	1	objects in arena locales 10 14 5 and 8	1	OF #1 in room U59_south	0	testing room ILLUMINATED (fluorescent lights ON)	Q22ILi2002	389	0	polyethylene cage (35 cm x 30 cm x 16 cm) lined with absorbent bedding material; food and water freely available	0	Lights ON 7 AM to 7 PM in housing colony room	0	Tested during subjective night/sleep cycle (lights ON)	0	No surgery done	0	No lesion present	QNP	1	QNP 0.5	05	Q22ILi2002_05_5_0132_0001092	2004-02-11 12:32:00	55	05	05
Q22ILi2002_06_5_0144_0001093	10116	rat	Norway rat	Rattus norvegicus	Behavior of rat #Q22ILi2002 in a standard testing arena (large Open Field, 160x160 cm table surface on 60 cm high legs with objects in arena locales 10 14 5 and 8) during a 55 min long TRIAL. Included RAWDATA objects of rat behavior are video (mpg), track (csv), and pathplot (gif) files. Behavior on TRIAL #Q22ILi2002_06_5_0144_0001093 is after injection #06 and is test #06 in this testing arena. …	Health Sciences Centre, McMaster University, Hamilton, Ontario, Canada	43.25978, -79.91763	Adult	Q22ILi2002	wild-type	>8 weeks	male	Long-Evans rats	Charles River, St Constant, Quebec, Canada	videography	Stationary overhead B&W CCD camera (Ikegami ICD-47) interfaced with a vcr recorder. VHS videotape converted offline to MPEG file using a realtime hardware MPEG encoder (Canopus MPEGPRO EMR/MVR)	Testing room illuminated by fluorescent lights mounted on the ceiling. Rat filmed during its subjective night/sleep cycle (lights ON in the colony room)	Frame rate, 29.97 fps	Image size (width x height), 352x240 pixels. Resolution per pixel, 8x8 mm	2004-02-13T12:28:00	1	large Open Field, 160x160 cm table surface on 60 cm high legs	1	objects in arena locales 10 14 5 and 8	1	OF #1 in room U59_south	0	testing room ILLUMINATED (fluorescent lights ON)	Q22ILi2002	389	0	polyethylene cage (35 cm x 30 cm x 16 cm) lined with absorbent bedding material; food and water freely available	0	Lights ON 7 AM to 7 PM in housing colony room	0	Tested during subjective night/sleep cycle (lights ON)	0	No surgery done	0	No lesion present	QNP	1	QNP 0.5	06	Q22ILi2002_06_5_0144_0001093	2004-02-13 12:28:00	55	06	06
Q22ILi2002_07_5_0216_0001094	10116	rat	Norway rat	Rattus norvegicus	Behavior of rat #Q22ILi2002 in a standard testing arena (large Open Field, 160x160 cm table surface on 60 cm high legs with objects in arena locales 10 14 5 and 8) during a 55 min long TRIAL. Included RAWDATA objects of rat behavior are video (mpg), track (csv), and pathplot (gif) files. Behavior on TRIAL #Q22ILi2002_07_5_0216_0001094 is after injection #07 and is test #07 in this testing arena. …	Health Sciences Centre, McMaster University, Hamilton, Ontario, Canada	43.25978, -79.91763	Adult	Q22ILi2002	wild-type	>8 weeks	male	Long-Evans rats	Charles River, St Constant, Quebec, Canada	videography	Stationary overhead B&W CCD camera (Ikegami ICD-47) interfaced with a vcr recorder. VHS videotape converted offline to MPEG file using a realtime hardware MPEG encoder (Canopus MPEGPRO EMR/MVR)	Testing room illuminated by fluorescent lights mounted on the ceiling. Rat filmed during its subjective night/sleep cycle (lights ON in the colony room)	Frame rate, 29.97 fps	Image size (width x height), 352x240 pixels. Resolution per pixel, 8x8 mm	2004-02-18T12:25:00	1	large Open Field, 160x160 cm table surface on 60 cm high legs	1	objects in arena locales 10 14 5 and 8	1	OF #1 in room U59_south	0	testing room ILLUMINATED (fluorescent lights ON)	Q22ILi2002	408	0	polyethylene cage (35 cm x 30 cm x 16 cm) lined with absorbent bedding material; food and water freely available	0	Lights ON 7 AM to 7 PM in housing colony room	0	Tested during subjective night/sleep cycle (lights ON)	0	No surgery done	0	No lesion present	QNP	1	QNP 0.5	07	Q22ILi2002_07_5_0216_0001094	2004-02-18 12:25:00	55	07	07
Q22ILi2002_08_5_0228_0001095	10116	rat	Norway rat	Rattus norvegicus	Behavior of rat #Q22ILi2002 in a standard testing arena (large Open Field, 160x160 cm table surface on 60 cm high legs with objects in arena locales 10 14 5 and 8) during a 55 min long TRIAL. Included RAWDATA objects of rat behavior are video (mpg), track (csv), and pathplot (gif) files. Behavior on TRIAL #Q22ILi2002_08_5_0228_0001095 is after injection #08 and is test #08 in this testing arena. …	Health Sciences Centre, McMaster University, Hamilton, Ontario, Canada	43.25978, -79.91763	Adult	Q22ILi2002	wild-type	>8 weeks	male	Long-Evans rats	Charles River, St Constant, Quebec, Canada	videography	Stationary overhead B&W CCD camera (Ikegami ICD-47) interfaced with a vcr recorder. VHS videotape converted offline to MPEG file using a realtime hardware MPEG encoder (Canopus MPEGPRO EMR/MVR)	Testing room illuminated by fluorescent lights mounted on the ceiling. Rat filmed during its subjective night/sleep cycle (lights ON in the colony room)	Frame rate, 29.97 fps	Image size (width x height), 352x240 pixels. Resolution per pixel, 8x8 mm	2004-02-20T12:53:00	1	large Open Field, 160x160 cm table surface on 60 cm high legs	1	objects in arena locales 10 14 5 and 8	1	OF #1 in room U59_south	0	testing room ILLUMINATED (fluorescent lights ON)	Q22ILi2002	411	0	polyethylene cage (35 cm x 30 cm x 16 cm) lined with absorbent bedding material; food and water freely available	0	Lights ON 7 AM to 7 PM in housing colony room	0	Tested during subjective night/sleep cycle (lights ON)	0	No surgery done	0	No lesion present	QNP	1	QNP 0.5	08	Q22ILi2002_08_5_0228_0001095	2004-02-20 12:53:00	55	08	08
Q22ILi2002_09_5_0358_0001096	10116	rat	Norway rat	Rattus norvegicus	Behavior of rat #Q22ILi2002 in a standard testing arena (large Open Field, 160x160 cm table surface on 60 cm high legs with objects in arena locales 10 14 5 and 8) during a 55 min long TRIAL. Included RAWDATA objects of rat behavior are video (mpg), track (csv), and pathplot (gif) files. Behavior on TRIAL #Q22ILi2002_09_5_0358_0001096 is after injection #09 and is test #09 in this testing arena. …	Health Sciences Centre, McMaster University, Hamilton, Ontario, Canada	43.25978, -79.91763	Adult	Q22ILi2002	wild-type	>8 weeks	male	Long-Evans rats	Charles River, St Constant, Quebec, Canada	videography	Stationary overhead B&W CCD camera (Ikegami ICD-47) interfaced with a vcr recorder. VHS videotape converted offline to MPEG file using a realtime hardware MPEG encoder (Canopus MPEGPRO EMR/MVR)	Testing room illuminated by fluorescent lights mounted on the ceiling. Rat filmed during its subjective night/sleep cycle (lights ON in the colony room)	Frame rate, 29.97 fps	Image size (width x height), 352x240 pixels. Resolution per pixel, 8x8 mm	2004-02-25T12:31:00	1	large Open Field, 160x160 cm table surface on 60 cm high legs	1	objects in arena locales 10 14 5 and 8	1	OF #1 in room U59_south	0	testing room ILLUMINATED (fluorescent lights ON)	Q22ILi2002	428	0	polyethylene cage (35 cm x 30 cm x 16 cm) lined with absorbent bedding material; food and water freely available	0	Lights ON 7 AM to 7 PM in housing colony room	0	Tested during subjective night/sleep cycle (lights ON)	0	No surgery done	0	No lesion present	QNP	1	QNP 0.5	09	Q22ILi2002_09_5_0358_0001096	2004-02-25 12:31:00	55	09	09
Q22ILi2002_10_5_0023_0001097	10116	rat	Norway rat	Rattus norvegicus	Behavior of rat #Q22ILi2002 in a standard testing arena (large Open Field, 160x160 cm table surface on 60 cm high legs with objects in arena locales 10 14 5 and 8) during a 55 min long TRIAL. Included RAWDATA objects of rat behavior are video (mpg), track (csv), and pathplot (gif) files. Behavior on TRIAL #Q22ILi2002_10_5_0023_0001097 is after injection #10 and is test #10 in this testing arena. …	Health Sciences Centre, McMaster University, Hamilton, Ontario, Canada	43.25978, -79.91763	Adult	Q22ILi2002	wild-type	>8 weeks	male	Long-Evans rats	Charles River, St Constant, Quebec, Canada	videography	Stationary overhead B&W CCD camera (Ikegami ICD-47) interfaced with a vcr recorder. VHS videotape converted offline to MPEG file using a realtime hardware MPEG encoder (Canopus MPEGPRO EMR/MVR)	Testing room illuminated by fluorescent lights mounted on the ceiling. Rat filmed during its subjective night/sleep cycle (lights ON in the colony room)	Frame rate, 29.97 fps	Image size (width x height), 352x240 pixels. Resolution per pixel, 8x8 mm	2004-02-27T12:35:00	1	large Open Field, 160x160 cm table surface on 60 cm high legs	1	objects in arena locales 10 14 5 and 8	1	OF #1 in room U59_south	0	testing room ILLUMINATED (fluorescent lights ON)	Q22ILi2002	433	0	polyethylene cage (35 cm x 30 cm x 16 cm) lined with absorbent bedding material; food and water freely available	0	Lights ON 7 AM to 7 PM in housing colony room	0	Tested during subjective night/sleep cycle (lights ON)	0	No surgery done	0	No lesion present	QNP	1	QNP 0.5	10	Q22ILi2002_10_5_0023_0001097	2004-02-27 12:35:00	55	10	10
Q22ILi2002_11_5_0277_0001098	10116	rat	Norway rat	Rattus norvegicus	Behavior of rat #Q22ILi2002 in a standard testing arena (large Open Field, 160x160 cm table surface on 60 cm high legs with objects in arena locales 10 14 5 and 8) during a 55 min long TRIAL. Included RAWDATA objects of rat behavior are video (mpg), track (csv), and pathplot (gif) files. Behavior on TRIAL #Q22ILi2002_11_5_0277_0001098 is after injection #11 and is test #11 in this testing arena. …	Health Sciences Centre, McMaster University, Hamilton, Ontario, Canada	43.25978, -79.91763	Adult	Q22ILi2002	wild-type	>8 weeks	male	Long-Evans rats	Charles River, St Constant, Quebec, Canada	videography	Stationary overhead B&W CCD camera (Ikegami ICD-47) interfaced with a vcr recorder. VHS videotape converted offline to MPEG file using a realtime hardware MPEG encoder (Canopus MPEGPRO EMR/MVR)	Testing room illuminated by fluorescent lights mounted on the ceiling. Rat filmed during its subjective night/sleep cycle (lights ON in the colony room)	Frame rate, 29.97 fps	Image size (width x height), 352x240 pixels. Resolution per pixel, 8x8 mm	2004-03-10T12:43:00	1	large Open Field, 160x160 cm table surface on 60 cm high legs	1	objects in arena locales 10 14 5 and 8	1	OF #1 in room U59_south	0	testing room ILLUMINATED (fluorescent lights ON)	Q22ILi2002	462	0	polyethylene cage (35 cm x 30 cm x 16 cm) lined with absorbent bedding material; food and water freely available	0	Lights ON 7 AM to 7 PM in housing colony room	0	Tested during subjective night/sleep cycle (lights ON)	2	Infralimbic Ctx (ILC) targeted	0	No lesion present	QNP	1	QNP 0.5	11	Q22ILi2002_11_5_0277_0001098	2004-03-10 12:43:00	55	11	11
Q22ILi2002_12_0_0331_0001099	10116	rat	Norway rat	Rattus norvegicus	Behavior of rat #Q22ILi2002 in a standard testing arena (large Open Field, 160x160 cm table surface on 60 cm high legs with objects in arena locales 10 14 5 and 8) during a 55 min long TRIAL. Included RAWDATA objects of rat behavior are video (mpg), track (csv), and pathplot (gif) files. Behavior on TRIAL #Q22ILi2002_12_0_0331_0001099 is after injection #12 and is test #12 in this testing arena. …	Health Sciences Centre, McMaster University, Hamilton, Ontario, Canada	43.25978, -79.91763	Adult	Q22ILi2002	wild-type	>8 weeks	male	Long-Evans rats	Charles River, St Constant, Quebec, Canada	videography	Stationary overhead B&W CCD camera (Ikegami ICD-47) interfaced with a vcr recorder. VHS videotape converted offline to MPEG file using a realtime hardware MPEG encoder (Canopus MPEGPRO EMR/MVR)	Testing room illuminated by fluorescent lights mounted on the ceiling. Rat filmed during its subjective night/sleep cycle (lights ON in the colony room)	Frame rate, 29.97 fps	Image size (width x height), 352x240 pixels. Resolution per pixel, 8x8 mm	2004-03-12T12:35:00	1	large Open Field, 160x160 cm table surface on 60 cm high legs	1	objects in arena locales 10 14 5 and 8	1	OF #1 in room U59_south	0	testing room ILLUMINATED (fluorescent lights ON)	Q22ILi2002	468	0	polyethylene cage (35 cm x 30 cm x 16 cm) lined with absorbent bedding material; food and water freely available	0	Lights ON 7 AM to 7 PM in housing colony room	0	Tested during subjective night/sleep cycle (lights ON)	2	Infralimbic Ctx (ILC) targeted	0	No lesion present	SAL	1	SAL 0	01	Q22ILi2002_12_0_0331_0001099	2004-03-12 12:35:00	55	12	12
Q22ILi2002_13_5_0343_0001100	10116	rat	Norway rat	Rattus norvegicus	Behavior of rat #Q22ILi2002 in a standard testing arena (large Open Field, 160x160 cm table surface on 60 cm high legs with objects in arena locales 10 14 5 and 8) during a 55 min long TRIAL. Included RAWDATA objects of rat behavior are video (mpg), track (csv), and pathplot (gif) files. Behavior on TRIAL #Q22ILi2002_13_5_0343_0001100 is after injection #13 and is test #13 in this testing arena. …	Health Sciences Centre, McMaster University, Hamilton, Ontario, Canada	43.25978, -79.91763	Adult	Q22ILi2002	wild-type	>8 weeks	male	Long-Evans rats	Charles River, St Constant, Quebec, Canada	videography	Stationary overhead B&W CCD camera (Ikegami ICD-47) interfaced with a vcr recorder. VHS videotape converted offline to MPEG file using a realtime hardware MPEG encoder (Canopus MPEGPRO EMR/MVR)	Testing room illuminated by fluorescent lights mounted on the ceiling. Rat filmed during its subjective night/sleep cycle (lights ON in the colony room)	Frame rate, 29.97 fps	Image size (width x height), 352x240 pixels. Resolution per pixel, 8x8 mm	2004-03-17T12:29:00	1	large Open Field, 160x160 cm table surface on 60 cm high legs	1	objects in arena locales 10 14 5 and 8	1	OF #1 in room U59_south	0	testing room ILLUMINATED (fluorescent lights ON)	Q22ILi2002	482	0	polyethylene cage (35 cm x 30 cm x 16 cm) lined with absorbent bedding material; food and water freely available	0	Lights ON 7 AM to 7 PM in housing colony room	0	Tested during subjective night/sleep cycle (lights ON)	2	Infralimbic Ctx (ILC) targeted	0	No lesion present	QNP	1	QNP 0.5	12	Q22ILi2002_13_5_0343_0001100	2004-03-17 12:29:00	55	13	13
Q22ILi2002_14_5_0355_0001101	10116	rat	Norway rat	Rattus norvegicus	Behavior of rat #Q22ILi2002 in a standard testing arena (large Open Field, 160x160 cm table surface on 60 cm high legs with objects in arena locales 18 22 9 and 4 (objects ROTATION 180 deg)) during a 55 min long TRIAL. Included RAWDATA objects of rat behavior are video (mpg), track (csv), and pathplot (gif) files. Behavior on TRIAL #Q22ILi2002_14_5_0355_0001101 is after injection #14 and is test …	Health Sciences Centre, McMaster University, Hamilton, Ontario, Canada	43.25978, -79.91763	Adult	Q22ILi2002	wild-type	>8 weeks	male	Long-Evans rats	Charles River, St Constant, Quebec, Canada	videography	Stationary overhead B&W CCD camera (Ikegami ICD-47) interfaced with a vcr recorder. VHS videotape converted offline to MPEG file using a realtime hardware MPEG encoder (Canopus MPEGPRO EMR/MVR)	Testing room illuminated by fluorescent lights mounted on the ceiling. Rat filmed during its subjective night/sleep cycle (lights ON in the colony room)	Frame rate, 29.97 fps	Image size (width x height), 352x240 pixels. Resolution per pixel, 8x8 mm	2004-03-19T12:38:00	1	large Open Field, 160x160 cm table surface on 60 cm high legs	2	objects in arena locales 18 22 9 and 4 (objects ROTATION 180 deg)	1	OF #1 in room U59_south	0	testing room ILLUMINATED (fluorescent lights ON)	Q22ILi2002	480	0	polyethylene cage (35 cm x 30 cm x 16 cm) lined with absorbent bedding material; food and water freely available	0	Lights ON 7 AM to 7 PM in housing colony room	0	Tested during subjective night/sleep cycle (lights ON)	2	Infralimbic Ctx (ILC) targeted	0	No lesion present	QNP	1	QNP 0.5	13	Q22ILi2002_14_5_0355_0001101	2004-03-19 12:38:00	55	14	14
Q22ILi2003_01_5_0046_0001102	10116	rat	Norway rat	Rattus norvegicus	Behavior of rat #Q22ILi2003 in a standard testing arena (large Open Field, 160x160 cm table surface on 60 cm high legs with objects in arena locales 10 14 5 and 8) during a 55 min long TRIAL. Included RAWDATA objects of rat behavior are video (mpg), track (csv), and pathplot (gif) files. Behavior on TRIAL #Q22ILi2003_01_5_0046_0001102 is after injection #01 and is test #01 in this testing arena. …	Health Sciences Centre, McMaster University, Hamilton, Ontario, Canada	43.25978, -79.91763	Adult	Q22ILi2003	wild-type	>8 weeks	male	Long-Evans rats	Charles River, St Constant, Quebec, Canada	videography	Stationary overhead B&W CCD camera (Ikegami ICD-47) interfaced with a vcr recorder. VHS videotape converted offline to MPEG file using a realtime hardware MPEG encoder (Canopus MPEGPRO EMR/MVR)	Testing room illuminated by fluorescent lights mounted on the ceiling. Rat filmed during its subjective night/sleep cycle (lights ON in the colony room)	Frame rate, 29.97 fps	Image size (width x height), 352x240 pixels. Resolution per pixel, 8x8 mm	2004-01-28T11:34:00	1	large Open Field, 160x160 cm table surface on 60 cm high legs	1	objects in arena locales 10 14 5 and 8	1	OF #1 in room U59_south	0	testing room ILLUMINATED (fluorescent lights ON)	Q22ILi2003	321	0	polyethylene cage (35 cm x 30 cm x 16 cm) lined with absorbent bedding material; food and water freely available	0	Lights ON 7 AM to 7 PM in housing colony room	0	Tested during subjective night/sleep cycle (lights ON)	0	No surgery done	0	No lesion present	QNP	1	QNP 0.5	01	Q22ILi2003_01_5_0046_0001102	2004-01-28 11:34:00	55	01	01
Q22ILi2003_02_5_0088_0001103	10116	rat	Norway rat	Rattus norvegicus	Behavior of rat #Q22ILi2003 in a standard testing arena (large Open Field, 160x160 cm table surface on 60 cm high legs with objects in arena locales 10 14 5 and 8) during a 55 min long TRIAL. Included RAWDATA objects of rat behavior are video (mpg), track (csv), and pathplot (gif) files. Behavior on TRIAL #Q22ILi2003_02_5_0088_0001103 is after injection #02 and is test #02 in this testing arena. …	Health Sciences Centre, McMaster University, Hamilton, Ontario, Canada	43.25978, -79.91763	Adult	Q22ILi2003	wild-type	>8 weeks	male	Long-Evans rats	Charles River, St Constant, Quebec, Canada	videography	Stationary overhead B&W CCD camera (Ikegami ICD-47) interfaced with a vcr recorder. VHS videotape converted offline to MPEG file using a realtime hardware MPEG encoder (Canopus MPEGPRO EMR/MVR)	Testing room illuminated by fluorescent lights mounted on the ceiling. Rat filmed during its subjective night/sleep cycle (lights ON in the colony room)	Frame rate, 29.97 fps	Image size (width x height), 352x240 pixels. Resolution per pixel, 8x8 mm	2004-01-30T11:34:00	1	large Open Field, 160x160 cm table surface on 60 cm high legs	1	objects in arena locales 10 14 5 and 8	1	OF #1 in room U59_south	0	testing room ILLUMINATED (fluorescent lights ON)	Q22ILi2003	338	0	polyethylene cage (35 cm x 30 cm x 16 cm) lined with absorbent bedding material; food and water freely available	0	Lights ON 7 AM to 7 PM in housing colony room	0	Tested during subjective night/sleep cycle (lights ON)	0	No surgery done	0	No lesion present	QNP	1	QNP 0.5	02	Q22ILi2003_02_5_0088_0001103	2004-01-30 11:34:00	55	02	02
Q22ILi2003_03_5_0100_0001104	10116	rat	Norway rat	Rattus norvegicus	Behavior of rat #Q22ILi2003 in a standard testing arena (large Open Field, 160x160 cm table surface on 60 cm high legs with objects in arena locales 10 14 5 and 8) during a 55 min long TRIAL. Included RAWDATA objects of rat behavior are video (mpg), track (csv), and pathplot (gif) files. Behavior on TRIAL #Q22ILi2003_03_5_0100_0001104 is after injection #03 and is test #03 in this testing arena. …	Health Sciences Centre, McMaster University, Hamilton, Ontario, Canada	43.25978, -79.91763	Adult	Q22ILi2003	wild-type	>8 weeks	male	Long-Evans rats	Charles River, St Constant, Quebec, Canada	videography	Stationary overhead B&W CCD camera (Ikegami ICD-47) interfaced with a vcr recorder. VHS videotape converted offline to MPEG file using a realtime hardware MPEG encoder (Canopus MPEGPRO EMR/MVR)	Testing room illuminated by fluorescent lights mounted on the ceiling. Rat filmed during its subjective night/sleep cycle (lights ON in the colony room)	Frame rate, 29.97 fps	Image size (width x height), 352x240 pixels. Resolution per pixel, 8x8 mm	2004-02-04T11:23:00	1	large Open Field, 160x160 cm table surface on 60 cm high legs	1	objects in arena locales 10 14 5 and 8	1	OF #1 in room U59_south	0	testing room ILLUMINATED (fluorescent lights ON)	Q22ILi2003	364	0	polyethylene cage (35 cm x 30 cm x 16 cm) lined with absorbent bedding material; food and water freely available	0	Lights ON 7 AM to 7 PM in housing colony room	0	Tested during subjective night/sleep cycle (lights ON)	0	No surgery done	0	No lesion present	QNP	1	QNP 0.5	03	Q22ILi2003_03_5_0100_0001104	2004-02-04 11:23:00	55	03	03
Q22ILi2003_04_5_0119_0001105	10116	rat	Norway rat	Rattus norvegicus	Behavior of rat #Q22ILi2003 in a standard testing arena (large Open Field, 160x160 cm table surface on 60 cm high legs with objects in arena locales 10 14 5 and 8) during a 55 min long TRIAL. Included RAWDATA objects of rat behavior are video (mpg), track (csv), and pathplot (gif) files. Behavior on TRIAL #Q22ILi2003_04_5_0119_0001105 is after injection #04 and is test #04 in this testing arena. …	Health Sciences Centre, McMaster University, Hamilton, Ontario, Canada	43.25978, -79.91763	Adult	Q22ILi2003	wild-type	>8 weeks	male	Long-Evans rats	Charles River, St Constant, Quebec, Canada	videography	Stationary overhead B&W CCD camera (Ikegami ICD-47) interfaced with a vcr recorder. VHS videotape converted offline to MPEG file using a realtime hardware MPEG encoder (Canopus MPEGPRO EMR/MVR)	Testing room illuminated by fluorescent lights mounted on the ceiling. Rat filmed during its subjective night/sleep cycle (lights ON in the colony room)	Frame rate, 29.97 fps	Image size (width x height), 352x240 pixels. Resolution per pixel, 8x8 mm	2004-02-06T11:13:00	1	large Open Field, 160x160 cm table surface on 60 cm high legs	1	objects in arena locales 10 14 5 and 8	1	OF #1 in room U59_south	0	testing room ILLUMINATED (fluorescent lights ON)	Q22ILi2003	369	0	polyethylene cage (35 cm x 30 cm x 16 cm) lined with absorbent bedding material; food and water freely available	0	Lights ON 7 AM to 7 PM in housing colony room	0	Tested during subjective night/sleep cycle (lights ON)	0	No surgery done	0	No lesion present	QNP	1	QNP 0.5	04	Q22ILi2003_04_5_0119_0001105	2004-02-06 11:13:00	55	04	04
Q22ILi2003_05_5_0131_0001106	10116	rat	Norway rat	Rattus norvegicus	Behavior of rat #Q22ILi2003 in a standard testing arena (large Open Field, 160x160 cm table surface on 60 cm high legs with objects in arena locales 10 14 5 and 8) during a 55 min long TRIAL. Included RAWDATA objects of rat behavior are video (mpg), track (csv), and pathplot (gif) files. Behavior on TRIAL #Q22ILi2003_05_5_0131_0001106 is after injection #05 and is test #05 in this testing arena. …	Health Sciences Centre, McMaster University, Hamilton, Ontario, Canada	43.25978, -79.91763	Adult	Q22ILi2003	wild-type	>8 weeks	male	Long-Evans rats	Charles River, St Constant, Quebec, Canada	videography	Stationary overhead B&W CCD camera (Ikegami ICD-47) interfaced with a vcr recorder. VHS videotape converted offline to MPEG file using a realtime hardware MPEG encoder (Canopus MPEGPRO EMR/MVR)	Testing room illuminated by fluorescent lights mounted on the ceiling. Rat filmed during its subjective night/sleep cycle (lights ON in the colony room)	Frame rate, 29.97 fps	Image size (width x height), 352x240 pixels. Resolution per pixel, 8x8 mm	2004-02-11T11:13:00	1	large Open Field, 160x160 cm table surface on 60 cm high legs	1	objects in arena locales 10 14 5 and 8	1	OF #1 in room U59_south	0	testing room ILLUMINATED (fluorescent lights ON)	Q22ILi2003	390	0	polyethylene cage (35 cm x 30 cm x 16 cm) lined with absorbent bedding material; food and water freely available	0	Lights ON 7 AM to 7 PM in housing colony room	0	Tested during subjective night/sleep cycle (lights ON)	0	No surgery done	0	No lesion present	QNP	1	QNP 0.5	05	Q22ILi2003_05_5_0131_0001106	2004-02-11 11:13:00	55	05	05
Q22ILi2003_06_5_0143_0001107	10116	rat	Norway rat	Rattus norvegicus	Behavior of rat #Q22ILi2003 in a standard testing arena (large Open Field, 160x160 cm table surface on 60 cm high legs with objects in arena locales 10 14 5 and 8) during a 55 min long TRIAL. Included RAWDATA objects of rat behavior are video (mpg), track (csv), and pathplot (gif) files. Behavior on TRIAL #Q22ILi2003_06_5_0143_0001107 is after injection #06 and is test #06 in this testing arena. …	Health Sciences Centre, McMaster University, Hamilton, Ontario, Canada	43.25978, -79.91763	Adult	Q22ILi2003	wild-type	>8 weeks	male	Long-Evans rats	Charles River, St Constant, Quebec, Canada	videography	Stationary overhead B&W CCD camera (Ikegami ICD-47) interfaced with a vcr recorder. VHS videotape converted offline to MPEG file using a realtime hardware MPEG encoder (Canopus MPEGPRO EMR/MVR)	Testing room illuminated by fluorescent lights mounted on the ceiling. Rat filmed during its subjective night/sleep cycle (lights ON in the colony room)	Frame rate, 29.97 fps	Image size (width x height), 352x240 pixels. Resolution per pixel, 8x8 mm	2004-02-13T11:13:00	1	large Open Field, 160x160 cm table surface on 60 cm high legs	1	objects in arena locales 10 14 5 and 8	1	OF #1 in room U59_south	0	testing room ILLUMINATED (fluorescent lights ON)	Q22ILi2003	397	0	polyethylene cage (35 cm x 30 cm x 16 cm) lined with absorbent bedding material; food and water freely available	0	Lights ON 7 AM to 7 PM in housing colony room	0	Tested during subjective night/sleep cycle (lights ON)	0	No surgery done	0	No lesion present	QNP	1	QNP 0.5	06	Q22ILi2003_06_5_0143_0001107	2004-02-13 11:13:00	55	06	06
Q22ILi2003_07_5_0215_0001108	10116	rat	Norway rat	Rattus norvegicus	Behavior of rat #Q22ILi2003 in a standard testing arena (large Open Field, 160x160 cm table surface on 60 cm high legs with objects in arena locales 10 14 5 and 8) during a 55 min long TRIAL. Included RAWDATA objects of rat behavior are video (mpg), track (csv), and pathplot (gif) files. Behavior on TRIAL #Q22ILi2003_07_5_0215_0001108 is after injection #07 and is test #07 in this testing arena. …	Health Sciences Centre, McMaster University, Hamilton, Ontario, Canada	43.25978, -79.91763	Adult	Q22ILi2003	wild-type	>8 weeks	male	Long-Evans rats	Charles River, St Constant, Quebec, Canada	videography	Stationary overhead B&W CCD camera (Ikegami ICD-47) interfaced with a vcr recorder. VHS videotape converted offline to MPEG file using a realtime hardware MPEG encoder (Canopus MPEGPRO EMR/MVR)	Testing room illuminated by fluorescent lights mounted on the ceiling. Rat filmed during its subjective night/sleep cycle (lights ON in the colony room)	Frame rate, 29.97 fps	Image size (width x height), 352x240 pixels. Resolution per pixel, 8x8 mm	2004-02-18T11:17:00	1	large Open Field, 160x160 cm table surface on 60 cm high legs	1	objects in arena locales 10 14 5 and 8	1	OF #1 in room U59_south	0	testing room ILLUMINATED (fluorescent lights ON)	Q22ILi2003	423	0	polyethylene cage (35 cm x 30 cm x 16 cm) lined with absorbent bedding material; food and water freely available	0	Lights ON 7 AM to 7 PM in housing colony room	0	Tested during subjective night/sleep cycle (lights ON)	0	No surgery done	0	No lesion present	QNP	1	QNP 0.5	07	Q22ILi2003_07_5_0215_0001108	2004-02-18 11:17:00	55	07	07
Q22ILi2003_08_5_0227_0001109	10116	rat	Norway rat	Rattus norvegicus	Behavior of rat #Q22ILi2003 in a standard testing arena (large Open Field, 160x160 cm table surface on 60 cm high legs with objects in arena locales 10 14 5 and 8) during a 55 min long TRIAL. Included RAWDATA objects of rat behavior are video (mpg), track (csv), and pathplot (gif) files. Behavior on TRIAL #Q22ILi2003_08_5_0227_0001109 is after injection #08 and is test #08 in this testing arena. …	Health Sciences Centre, McMaster University, Hamilton, Ontario, Canada	43.25978, -79.91763	Adult	Q22ILi2003	wild-type	>8 weeks	male	Long-Evans rats	Charles River, St Constant, Quebec, Canada	videography	Stationary overhead B&W CCD camera (Ikegami ICD-47) interfaced with a vcr recorder. VHS videotape converted offline to MPEG file using a realtime hardware MPEG encoder (Canopus MPEGPRO EMR/MVR)	Testing room illuminated by fluorescent lights mounted on the ceiling. Rat filmed during its subjective night/sleep cycle (lights ON in the colony room)	Frame rate, 29.97 fps	Image size (width x height), 352x240 pixels. Resolution per pixel, 8x8 mm	2004-02-20T11:45:00	1	large Open Field, 160x160 cm table surface on 60 cm high legs	1	objects in arena locales 10 14 5 and 8	1	OF #1 in room U59_south	0	testing room ILLUMINATED (fluorescent lights ON)	Q22ILi2003	431	0	polyethylene cage (35 cm x 30 cm x 16 cm) lined with absorbent bedding material; food and water freely available	0	Lights ON 7 AM to 7 PM in housing colony room	0	Tested during subjective night/sleep cycle (lights ON)	0	No surgery done	0	No lesion present	QNP	1	QNP 0.5	08	Q22ILi2003_08_5_0227_0001109	2004-02-20 11:45:00	55	08	08
Q22ILi2003_09_5_0362_0001110	10116	rat	Norway rat	Rattus norvegicus	Behavior of rat #Q22ILi2003 in a standard testing arena (large Open Field, 160x160 cm table surface on 60 cm high legs with objects in arena locales 10 14 5 and 8) during a 55 min long TRIAL. Included RAWDATA objects of rat behavior are video (mpg), track (csv), and pathplot (gif) files. Behavior on TRIAL #Q22ILi2003_09_5_0362_0001110 is after injection #09 and is test #09 in this testing arena. …	Health Sciences Centre, McMaster University, Hamilton, Ontario, Canada	43.25978, -79.91763	Adult	Q22ILi2003	wild-type	>8 weeks	male	Long-Evans rats	Charles River, St Constant, Quebec, Canada	videography	Stationary overhead B&W CCD camera (Ikegami ICD-47) interfaced with a vcr recorder. VHS videotape converted offline to MPEG file using a realtime hardware MPEG encoder (Canopus MPEGPRO EMR/MVR)	Testing room illuminated by fluorescent lights mounted on the ceiling. Rat filmed during its subjective night/sleep cycle (lights ON in the colony room)	Frame rate, 29.97 fps	Image size (width x height), 352x240 pixels. Resolution per pixel, 8x8 mm	2004-02-25T11:23:00	1	large Open Field, 160x160 cm table surface on 60 cm high legs	1	objects in arena locales 10 14 5 and 8	1	OF #1 in room U59_south	0	testing room ILLUMINATED (fluorescent lights ON)	Q22ILi2003	453	0	polyethylene cage (35 cm x 30 cm x 16 cm) lined with absorbent bedding material; food and water freely available	0	Lights ON 7 AM to 7 PM in housing colony room	0	Tested during subjective night/sleep cycle (lights ON)	0	No surgery done	0	No lesion present	QNP	1	QNP 0.5	09	Q22ILi2003_09_5_0362_0001110	2004-02-25 11:23:00	55	09	09
Q22ILi2003_10_5_0022_0001111	10116	rat	Norway rat	Rattus norvegicus	Behavior of rat #Q22ILi2003 in a standard testing arena (large Open Field, 160x160 cm table surface on 60 cm high legs with objects in arena locales 10 14 5 and 8) during a 55 min long TRIAL. Included RAWDATA objects of rat behavior are video (mpg), track (csv), and pathplot (gif) files. Behavior on TRIAL #Q22ILi2003_10_5_0022_0001111 is after injection #10 and is test #10 in this testing arena. …	Health Sciences Centre, McMaster University, Hamilton, Ontario, Canada	43.25978, -79.91763	Adult	Q22ILi2003	wild-type	>8 weeks	male	Long-Evans rats	Charles River, St Constant, Quebec, Canada	videography	Stationary overhead B&W CCD camera (Ikegami ICD-47) interfaced with a vcr recorder. VHS videotape converted offline to MPEG file using a realtime hardware MPEG encoder (Canopus MPEGPRO EMR/MVR)	Testing room illuminated by fluorescent lights mounted on the ceiling. Rat filmed during its subjective night/sleep cycle (lights ON in the colony room)	Frame rate, 29.97 fps	Image size (width x height), 352x240 pixels. Resolution per pixel, 8x8 mm	2004-02-27T11:23:00	1	large Open Field, 160x160 cm table surface on 60 cm high legs	1	objects in arena locales 10 14 5 and 8	1	OF #1 in room U59_south	0	testing room ILLUMINATED (fluorescent lights ON)	Q22ILi2003	452	0	polyethylene cage (35 cm x 30 cm x 16 cm) lined with absorbent bedding material; food and water freely available	0	Lights ON 7 AM to 7 PM in housing colony room	0	Tested during subjective night/sleep cycle (lights ON)	0	No surgery done	0	No lesion present	QNP	1	QNP 0.5	10	Q22ILi2003_10_5_0022_0001111	2004-02-27 11:23:00	55	10	10
Q22ILi2003_11_5_0276_0001112	10116	rat	Norway rat	Rattus norvegicus	Behavior of rat #Q22ILi2003 in a standard testing arena (large Open Field, 160x160 cm table surface on 60 cm high legs with objects in arena locales 10 14 5 and 8) during a 55 min long TRIAL. Included RAWDATA objects of rat behavior are video (mpg), track (csv), and pathplot (gif) files. Behavior on TRIAL #Q22ILi2003_11_5_0276_0001112 is after injection #11 and is test #11 in this testing arena. …	Health Sciences Centre, McMaster University, Hamilton, Ontario, Canada	43.25978, -79.91763	Adult	Q22ILi2003	wild-type	>8 weeks	male	Long-Evans rats	Charles River, St Constant, Quebec, Canada	videography	Stationary overhead B&W CCD camera (Ikegami ICD-47) interfaced with a vcr recorder. VHS videotape converted offline to MPEG file using a realtime hardware MPEG encoder (Canopus MPEGPRO EMR/MVR)	Testing room illuminated by fluorescent lights mounted on the ceiling. Rat filmed during its subjective night/sleep cycle (lights ON in the colony room)	Frame rate, 29.97 fps	Image size (width x height), 352x240 pixels. Resolution per pixel, 8x8 mm	2004-03-10T11:32:00	1	large Open Field, 160x160 cm table surface on 60 cm high legs	1	objects in arena locales 10 14 5 and 8	1	OF #1 in room U59_south	0	testing room ILLUMINATED (fluorescent lights ON)	Q22ILi2003	502	0	polyethylene cage (35 cm x 30 cm x 16 cm) lined with absorbent bedding material; food and water freely available	0	Lights ON 7 AM to 7 PM in housing colony room	0	Tested during subjective night/sleep cycle (lights ON)	1	Sham lesion done	0	No lesion present	QNP	1	QNP 0.5	11	Q22ILi2003_11_5_0276_0001112	2004-03-10 11:32:00	55	11	11
Q22ILi2003_12_0_0330_0001113	10116	rat	Norway rat	Rattus norvegicus	Behavior of rat #Q22ILi2003 in a standard testing arena (large Open Field, 160x160 cm table surface on 60 cm high legs with objects in arena locales 10 14 5 and 8) during a 55 min long TRIAL. Included RAWDATA objects of rat behavior are video (mpg), track (csv), and pathplot (gif) files. Behavior on TRIAL #Q22ILi2003_12_0_0330_0001113 is after injection #12 and is test #12 in this testing arena. …	Health Sciences Centre, McMaster University, Hamilton, Ontario, Canada	43.25978, -79.91763	Adult	Q22ILi2003	wild-type	>8 weeks	male	Long-Evans rats	Charles River, St Constant, Quebec, Canada	videography	Stationary overhead B&W CCD camera (Ikegami ICD-47) interfaced with a vcr recorder. VHS videotape converted offline to MPEG file using a realtime hardware MPEG encoder (Canopus MPEGPRO EMR/MVR)	Testing room illuminated by fluorescent lights mounted on the ceiling. Rat filmed during its subjective night/sleep cycle (lights ON in the colony room)	Frame rate, 29.97 fps	Image size (width x height), 352x240 pixels. Resolution per pixel, 8x8 mm	2004-03-12T11:29:00	1	large Open Field, 160x160 cm table surface on 60 cm high legs	1	objects in arena locales 10 14 5 and 8	1	OF #1 in room U59_south	0	testing room ILLUMINATED (fluorescent lights ON)	Q22ILi2003	511	0	polyethylene cage (35 cm x 30 cm x 16 cm) lined with absorbent bedding material; food and water freely available	0	Lights ON 7 AM to 7 PM in housing colony room	0	Tested during subjective night/sleep cycle (lights ON)	1	Sham lesion done	0	No lesion present	SAL	1	SAL 0	01	Q22ILi2003_12_0_0330_0001113	2004-03-12 11:29:00	55	12	12
Q22ILi2003_13_5_0342_0001114	10116	rat	Norway rat	Rattus norvegicus	Behavior of rat #Q22ILi2003 in a standard testing arena (large Open Field, 160x160 cm table surface on 60 cm high legs with objects in arena locales 10 14 5 and 8) during a 55 min long TRIAL. Included RAWDATA objects of rat behavior are video (mpg), track (csv), and pathplot (gif) files. Behavior on TRIAL #Q22ILi2003_13_5_0342_0001114 is after injection #13 and is test #13 in this testing arena. …	Health Sciences Centre, McMaster University, Hamilton, Ontario, Canada	43.25978, -79.91763	Adult	Q22ILi2003	wild-type	>8 weeks	male	Long-Evans rats	Charles River, St Constant, Quebec, Canada	videography	Stationary overhead B&W CCD camera (Ikegami ICD-47) interfaced with a vcr recorder. VHS videotape converted offline to MPEG file using a realtime hardware MPEG encoder (Canopus MPEGPRO EMR/MVR)	Testing room illuminated by fluorescent lights mounted on the ceiling. Rat filmed during its subjective night/sleep cycle (lights ON in the colony room)	Frame rate, 29.97 fps	Image size (width x height), 352x240 pixels. Resolution per pixel, 8x8 mm	2004-03-17T11:24:00	1	large Open Field, 160x160 cm table surface on 60 cm high legs	1	objects in arena locales 10 14 5 and 8	1	OF #1 in room U59_south	0	testing room ILLUMINATED (fluorescent lights ON)	Q22ILi2003	527	0	polyethylene cage (35 cm x 30 cm x 16 cm) lined with absorbent bedding material; food and water freely available	0	Lights ON 7 AM to 7 PM in housing colony room	0	Tested during subjective night/sleep cycle (lights ON)	1	Sham lesion done	0	No lesion present	QNP	1	QNP 0.5	12	Q22ILi2003_13_5_0342_0001114	2004-03-17 11:24:00	55	13	13
Q22ILi2003_14_5_0354_0001115	10116	rat	Norway rat	Rattus norvegicus	Behavior of rat #Q22ILi2003 in a standard testing arena (large Open Field, 160x160 cm table surface on 60 cm high legs with objects in arena locales 18 22 9 and 4 (objects ROTATION 180 deg)) during a 55 min long TRIAL. Included RAWDATA objects of rat behavior are video (mpg), track (csv), and pathplot (gif) files. Behavior on TRIAL #Q22ILi2003_14_5_0354_0001115 is after injection #14 and is test …	Health Sciences Centre, McMaster University, Hamilton, Ontario, Canada	43.25978, -79.91763	Adult	Q22ILi2003	wild-type	>8 weeks	male	Long-Evans rats	Charles River, St Constant, Quebec, Canada	videography	Stationary overhead B&W CCD camera (Ikegami ICD-47) interfaced with a vcr recorder. VHS videotape converted offline to MPEG file using a realtime hardware MPEG encoder (Canopus MPEGPRO EMR/MVR)	Testing room illuminated by fluorescent lights mounted on the ceiling. Rat filmed during its subjective night/sleep cycle (lights ON in the colony room)	Frame rate, 29.97 fps	Image size (width x height), 352x240 pixels. Resolution per pixel, 8x8 mm	2004-03-19T11:32:00	1	large Open Field, 160x160 cm table surface on 60 cm high legs	2	objects in arena locales 18 22 9 and 4 (objects ROTATION 180 deg)	1	OF #1 in room U59_south	0	testing room ILLUMINATED (fluorescent lights ON)	Q22ILi2003	537	0	polyethylene cage (35 cm x 30 cm x 16 cm) lined with absorbent bedding material; food and water freely available	0	Lights ON 7 AM to 7 PM in housing colony room	0	Tested during subjective night/sleep cycle (lights ON)	1	Sham lesion done	0	No lesion present	QNP	1	QNP 0.5	13	Q22ILi2003_14_5_0354_0001115	2004-03-19 11:32:00	55	14	14
Q22ILi2004_01_5_0028_0001116	10116	rat	Norway rat	Rattus norvegicus	Behavior of rat #Q22ILi2004 in a standard testing arena (large Open Field, 160x160 cm table surface on 60 cm high legs with objects in arena locales 10 14 5 and 8) during a 55 min long TRIAL. Included RAWDATA objects of rat behavior are video (mpg), track (csv), and pathplot (gif) files. Behavior on TRIAL #Q22ILi2004_01_5_0028_0001116 is after injection #01 and is test #01 in this testing arena. …	Health Sciences Centre, McMaster University, Hamilton, Ontario, Canada	43.25978, -79.91763	Adult	Q22ILi2004	wild-type	>8 weeks	male	Long-Evans rats	Charles River, St Constant, Quebec, Canada	videography	Stationary overhead B&W CCD camera (Ikegami ICD-47) interfaced with a vcr recorder. VHS videotape converted offline to MPEG file using a realtime hardware MPEG encoder (Canopus MPEGPRO EMR/MVR)	Testing room illuminated by fluorescent lights mounted on the ceiling. Rat filmed during its subjective night/sleep cycle (lights ON in the colony room)	Frame rate, 29.97 fps	Image size (width x height), 352x240 pixels. Resolution per pixel, 8x8 mm	2004-01-27T11:10:00	1	large Open Field, 160x160 cm table surface on 60 cm high legs	1	objects in arena locales 10 14 5 and 8	1	OF #1 in room U59_south	0	testing room ILLUMINATED (fluorescent lights ON)	Q22ILi2004	301	0	polyethylene cage (35 cm x 30 cm x 16 cm) lined with absorbent bedding material; food and water freely available	0	Lights ON 7 AM to 7 PM in housing colony room	0	Tested during subjective night/sleep cycle (lights ON)	0	No surgery done	0	No lesion present	QNP	1	QNP 0.5	01	Q22ILi2004_01_5_0028_0001116	2004-01-27 11:10:00	55	01	01
Q22ILi2004_02_5_0058_0001117	10116	rat	Norway rat	Rattus norvegicus	Behavior of rat #Q22ILi2004 in a standard testing arena (large Open Field, 160x160 cm table surface on 60 cm high legs with objects in arena locales 10 14 5 and 8) during a 55 min long TRIAL. Included RAWDATA objects of rat behavior are video (mpg), track (csv), and pathplot (gif) files. Behavior on TRIAL #Q22ILi2004_02_5_0058_0001117 is after injection #02 and is test #02 in this testing arena. …	Health Sciences Centre, McMaster University, Hamilton, Ontario, Canada	43.25978, -79.91763	Adult	Q22ILi2004	wild-type	>8 weeks	male	Long-Evans rats	Charles River, St Constant, Quebec, Canada	videography	Stationary overhead B&W CCD camera (Ikegami ICD-47) interfaced with a vcr recorder. VHS videotape converted offline to MPEG file using a realtime hardware MPEG encoder (Canopus MPEGPRO EMR/MVR)	Testing room illuminated by fluorescent lights mounted on the ceiling. Rat filmed during its subjective night/sleep cycle (lights ON in the colony room)	Frame rate, 29.97 fps	Image size (width x height), 352x240 pixels. Resolution per pixel, 8x8 mm	2004-01-29T11:11:00	1	large Open Field, 160x160 cm table surface on 60 cm high legs	1	objects in arena locales 10 14 5 and 8	1	OF #1 in room U59_south	0	testing room ILLUMINATED (fluorescent lights ON)	Q22ILi2004	302	0	polyethylene cage (35 cm x 30 cm x 16 cm) lined with absorbent bedding material; food and water freely available	0	Lights ON 7 AM to 7 PM in housing colony room	0	Tested during subjective night/sleep cycle (lights ON)	0	No surgery done	0	No lesion present	QNP	1	QNP 0.5	02	Q22ILi2004_02_5_0058_0001117	2004-01-29 11:11:00	55	02	02
Q22ILi2004_03_5_0040_0001118	10116	rat	Norway rat	Rattus norvegicus	Behavior of rat #Q22ILi2004 in a standard testing arena (large Open Field, 160x160 cm table surface on 60 cm high legs with objects in arena locales 10 14 5 and 8) during a 55 min long TRIAL. Included RAWDATA objects of rat behavior are video (mpg), track (csv), and pathplot (gif) files. Behavior on TRIAL #Q22ILi2004_03_5_0040_0001118 is after injection #03 and is test #03 in this testing arena. …	Health Sciences Centre, McMaster University, Hamilton, Ontario, Canada	43.25978, -79.91763	Adult	Q22ILi2004	wild-type	>8 weeks	male	Long-Evans rats	Charles River, St Constant, Quebec, Canada	videography	Stationary overhead B&W CCD camera (Ikegami ICD-47) interfaced with a vcr recorder. VHS videotape converted offline to MPEG file using a realtime hardware MPEG encoder (Canopus MPEGPRO EMR/MVR)	Testing room illuminated by fluorescent lights mounted on the ceiling. Rat filmed during its subjective night/sleep cycle (lights ON in the colony room)	Frame rate, 29.97 fps	Image size (width x height), 352x240 pixels. Resolution per pixel, 8x8 mm	2004-02-03T11:10:00	1	large Open Field, 160x160 cm table surface on 60 cm high legs	1	objects in arena locales 10 14 5 and 8	1	OF #1 in room U59_south	0	testing room ILLUMINATED (fluorescent lights ON)	Q22ILi2004	325	0	polyethylene cage (35 cm x 30 cm x 16 cm) lined with absorbent bedding material; food and water freely available	0	Lights ON 7 AM to 7 PM in housing colony room	0	Tested during subjective night/sleep cycle (lights ON)	0	No surgery done	0	No lesion present	QNP	1	QNP 0.5	03	Q22ILi2004_03_5_0040_0001118	2004-02-03 11:10:00	55	03	03
Q22ILi2004_04_5_0126_0001119	10116	rat	Norway rat	Rattus norvegicus	Behavior of rat #Q22ILi2004 in a standard testing arena (large Open Field, 160x160 cm table surface on 60 cm high legs with objects in arena locales 10 14 5 and 8) during a 55 min long TRIAL. Included RAWDATA objects of rat behavior are video (mpg), track (csv), and pathplot (gif) files. Behavior on TRIAL #Q22ILi2004_04_5_0126_0001119 is after injection #04 and is test #04 in this testing arena. …	Health Sciences Centre, McMaster University, Hamilton, Ontario, Canada	43.25978, -79.91763	Adult	Q22ILi2004	wild-type	>8 weeks	male	Long-Evans rats	Charles River, St Constant, Quebec, Canada	videography	Stationary overhead B&W CCD camera (Ikegami ICD-47) interfaced with a vcr recorder. VHS videotape converted offline to MPEG file using a realtime hardware MPEG encoder (Canopus MPEGPRO EMR/MVR)	Testing room illuminated by fluorescent lights mounted on the ceiling. Rat filmed during its subjective night/sleep cycle (lights ON in the colony room)	Frame rate, 29.97 fps	Image size (width x height), 352x240 pixels. Resolution per pixel, 8x8 mm	2004-02-05T11:16:00	1	large Open Field, 160x160 cm table surface on 60 cm high legs	1	objects in arena locales 10 14 5 and 8	1	OF #1 in room U59_south	0	testing room ILLUMINATED (fluorescent lights ON)	Q22ILi2004	327	0	polyethylene cage (35 cm x 30 cm x 16 cm) lined with absorbent bedding material; food and water freely available	0	Lights ON 7 AM to 7 PM in housing colony room	0	Tested during subjective night/sleep cycle (lights ON)	0	No surgery done	0	No lesion present	QNP	1	QNP 0.5	04	Q22ILi2004_04_5_0126_0001119	2004-02-05 11:16:00	55	04	04
Q22ILi2004_05_5_0113_0001120	10116	rat	Norway rat	Rattus norvegicus	Behavior of rat #Q22ILi2004 in a standard testing arena (large Open Field, 160x160 cm table surface on 60 cm high legs with objects in arena locales 10 14 5 and 8) during a 55 min long TRIAL. Included RAWDATA objects of rat behavior are video (mpg), track (csv), and pathplot (gif) files. Behavior on TRIAL #Q22ILi2004_05_5_0113_0001120 is after injection #05 and is test #05 in this testing arena. …	Health Sciences Centre, McMaster University, Hamilton, Ontario, Canada	43.25978, -79.91763	Adult	Q22ILi2004	wild-type	>8 weeks	male	Long-Evans rats	Charles River, St Constant, Quebec, Canada	videography	Stationary overhead B&W CCD camera (Ikegami ICD-47) interfaced with a vcr recorder. VHS videotape converted offline to MPEG file using a realtime hardware MPEG encoder (Canopus MPEGPRO EMR/MVR)	Testing room illuminated by fluorescent lights mounted on the ceiling. Rat filmed during its subjective night/sleep cycle (lights ON in the colony room)	Frame rate, 29.97 fps	Image size (width x height), 352x240 pixels. Resolution per pixel, 8x8 mm	2004-02-10T11:17:00	1	large Open Field, 160x160 cm table surface on 60 cm high legs	1	objects in arena locales 10 14 5 and 8	1	OF #1 in room U59_south	0	testing room ILLUMINATED (fluorescent lights ON)	Q22ILi2004	339	0	polyethylene cage (35 cm x 30 cm x 16 cm) lined with absorbent bedding material; food and water freely available	0	Lights ON 7 AM to 7 PM in housing colony room	0	Tested during subjective night/sleep cycle (lights ON)	0	No surgery done	0	No lesion present	QNP	1	QNP 0.5	05	Q22ILi2004_05_5_0113_0001120	2004-02-10 11:17:00	55	05	05
Q22ILi2004_06_5_0137_0001121	10116	rat	Norway rat	Rattus norvegicus	Behavior of rat #Q22ILi2004 in a standard testing arena (large Open Field, 160x160 cm table surface on 60 cm high legs with objects in arena locales 10 14 5 and 8) during a 55 min long TRIAL. Included RAWDATA objects of rat behavior are video (mpg), track (csv), and pathplot (gif) files. Behavior on TRIAL #Q22ILi2004_06_5_0137_0001121 is after injection #06 and is test #06 in this testing arena. …	Health Sciences Centre, McMaster University, Hamilton, Ontario, Canada	43.25978, -79.91763	Adult	Q22ILi2004	wild-type	>8 weeks	male	Long-Evans rats	Charles River, St Constant, Quebec, Canada	videography	Stationary overhead B&W CCD camera (Ikegami ICD-47) interfaced with a vcr recorder. VHS videotape converted offline to MPEG file using a realtime hardware MPEG encoder (Canopus MPEGPRO EMR/MVR)	Testing room illuminated by fluorescent lights mounted on the ceiling. Rat filmed during its subjective night/sleep cycle (lights ON in the colony room)	Frame rate, 29.97 fps	Image size (width x height), 352x240 pixels. Resolution per pixel, 8x8 mm	2004-02-12T11:25:00	1	large Open Field, 160x160 cm table surface on 60 cm high legs	1	objects in arena locales 10 14 5 and 8	1	OF #1 in room U59_south	0	testing room ILLUMINATED (fluorescent lights ON)	Q22ILi2004	348	0	polyethylene cage (35 cm x 30 cm x 16 cm) lined with absorbent bedding material; food and water freely available	0	Lights ON 7 AM to 7 PM in housing colony room	0	Tested during subjective night/sleep cycle (lights ON)	0	No surgery done	0	No lesion present	QNP	1	QNP 0.5	06	Q22ILi2004_06_5_0137_0001121	2004-02-12 11:25:00	55	06	06
Q22ILi2004_07_5_0183_0001122	10116	rat	Norway rat	Rattus norvegicus	Behavior of rat #Q22ILi2004 in a standard testing arena (large Open Field, 160x160 cm table surface on 60 cm high legs with objects in arena locales 10 14 5 and 8) during a 55 min long TRIAL. Included RAWDATA objects of rat behavior are video (mpg), track (csv), and pathplot (gif) files. Behavior on TRIAL #Q22ILi2004_07_5_0183_0001122 is after injection #07 and is test #07 in this testing arena. …	Health Sciences Centre, McMaster University, Hamilton, Ontario, Canada	43.25978, -79.91763	Adult	Q22ILi2004	wild-type	>8 weeks	male	Long-Evans rats	Charles River, St Constant, Quebec, Canada	videography	Stationary overhead B&W CCD camera (Ikegami ICD-47) interfaced with a vcr recorder. VHS videotape converted offline to MPEG file using a realtime hardware MPEG encoder (Canopus MPEGPRO EMR/MVR)	Testing room illuminated by fluorescent lights mounted on the ceiling. Rat filmed during its subjective night/sleep cycle (lights ON in the colony room)	Frame rate, 29.97 fps	Image size (width x height), 352x240 pixels. Resolution per pixel, 8x8 mm	2004-02-17T11:20:00	1	large Open Field, 160x160 cm table surface on 60 cm high legs	1	objects in arena locales 10 14 5 and 8	1	OF #1 in room U59_south	0	testing room ILLUMINATED (fluorescent lights ON)	Q22ILi2004	368	0	polyethylene cage (35 cm x 30 cm x 16 cm) lined with absorbent bedding material; food and water freely available	0	Lights ON 7 AM to 7 PM in housing colony room	0	Tested during subjective night/sleep cycle (lights ON)	0	No surgery done	0	No lesion present	QNP	1	QNP 0.5	07	Q22ILi2004_07_5_0183_0001122	2004-02-17 11:20:00	55	07	07
Q22ILi2004_08_5_0221_0001123	10116	rat	Norway rat	Rattus norvegicus	Behavior of rat #Q22ILi2004 in a standard testing arena (large Open Field, 160x160 cm table surface on 60 cm high legs with objects in arena locales 10 14 5 and 8) during a 55 min long TRIAL. Included RAWDATA objects of rat behavior are video (mpg), track (csv), and pathplot (gif) files. Behavior on TRIAL #Q22ILi2004_08_5_0221_0001123 is after injection #08 and is test #08 in this testing arena. …	Health Sciences Centre, McMaster University, Hamilton, Ontario, Canada	43.25978, -79.91763	Adult	Q22ILi2004	wild-type	>8 weeks	male	Long-Evans rats	Charles River, St Constant, Quebec, Canada	videography	Stationary overhead B&W CCD camera (Ikegami ICD-47) interfaced with a vcr recorder. VHS videotape converted offline to MPEG file using a realtime hardware MPEG encoder (Canopus MPEGPRO EMR/MVR)	Testing room illuminated by fluorescent lights mounted on the ceiling. Rat filmed during its subjective night/sleep cycle (lights ON in the colony room)	Frame rate, 29.97 fps	Image size (width x height), 352x240 pixels. Resolution per pixel, 8x8 mm	2004-02-19T11:28:00	1	large Open Field, 160x160 cm table surface on 60 cm high legs	1	objects in arena locales 10 14 5 and 8	1	OF #1 in room U59_south	0	testing room ILLUMINATED (fluorescent lights ON)	Q22ILi2004	370	0	polyethylene cage (35 cm x 30 cm x 16 cm) lined with absorbent bedding material; food and water freely available	0	Lights ON 7 AM to 7 PM in housing colony room	0	Tested during subjective night/sleep cycle (lights ON)	0	No surgery done	0	No lesion present	QNP	1	QNP 0.5	08	Q22ILi2004_08_5_0221_0001123	2004-02-19 11:28:00	55	08	08
Q22ILi2004_09_5_0233_0001124	10116	rat	Norway rat	Rattus norvegicus	Behavior of rat #Q22ILi2004 in a standard testing arena (large Open Field, 160x160 cm table surface on 60 cm high legs with objects in arena locales 10 14 5 and 8) during a 55 min long TRIAL. Included RAWDATA objects of rat behavior are video (mpg), track (csv), and pathplot (gif) files. Behavior on TRIAL #Q22ILi2004_09_5_0233_0001124 is after injection #09 and is test #09 in this testing arena. …	Health Sciences Centre, McMaster University, Hamilton, Ontario, Canada	43.25978, -79.91763	Adult	Q22ILi2004	wild-type	>8 weeks	male	Long-Evans rats	Charles River, St Constant, Quebec, Canada	videography	Stationary overhead B&W CCD camera (Ikegami ICD-47) interfaced with a vcr recorder. VHS videotape converted offline to MPEG file using a realtime hardware MPEG encoder (Canopus MPEGPRO EMR/MVR)	Testing room illuminated by fluorescent lights mounted on the ceiling. Rat filmed during its subjective night/sleep cycle (lights ON in the colony room)	Frame rate, 29.97 fps	Image size (width x height), 352x240 pixels. Resolution per pixel, 8x8 mm	2004-02-24T11:20:00	1	large Open Field, 160x160 cm table surface on 60 cm high legs	1	objects in arena locales 10 14 5 and 8	1	OF #1 in room U59_south	0	testing room ILLUMINATED (fluorescent lights ON)	Q22ILi2004	390	0	polyethylene cage (35 cm x 30 cm x 16 cm) lined with absorbent bedding material; food and water freely available	0	Lights ON 7 AM to 7 PM in housing colony room	0	Tested during subjective night/sleep cycle (lights ON)	0	No surgery done	0	No lesion present	QNP	1	QNP 0.5	09	Q22ILi2004_09_5_0233_0001124	2004-02-24 11:20:00	55	09	09
Q22ILi2004_10_5_0016_0001125	10116	rat	Norway rat	Rattus norvegicus	Behavior of rat #Q22ILi2004 in a standard testing arena (large Open Field, 160x160 cm table surface on 60 cm high legs with objects in arena locales 10 14 5 and 8) during a 55 min long TRIAL. Included RAWDATA objects of rat behavior are video (mpg), track (csv), and pathplot (gif) files. Behavior on TRIAL #Q22ILi2004_10_5_0016_0001125 is after injection #10 and is test #10 in this testing arena. …	Health Sciences Centre, McMaster University, Hamilton, Ontario, Canada	43.25978, -79.91763	Adult	Q22ILi2004	wild-type	>8 weeks	male	Long-Evans rats	Charles River, St Constant, Quebec, Canada	videography	Stationary overhead B&W CCD camera (Ikegami ICD-47) interfaced with a vcr recorder. VHS videotape converted offline to MPEG file using a realtime hardware MPEG encoder (Canopus MPEGPRO EMR/MVR)	Testing room illuminated by fluorescent lights mounted on the ceiling. Rat filmed during its subjective night/sleep cycle (lights ON in the colony room)	Frame rate, 29.97 fps	Image size (width x height), 352x240 pixels. Resolution per pixel, 8x8 mm	2004-02-26T11:26:00	1	large Open Field, 160x160 cm table surface on 60 cm high legs	1	objects in arena locales 10 14 5 and 8	1	OF #1 in room U59_south	0	testing room ILLUMINATED (fluorescent lights ON)	Q22ILi2004	388	0	polyethylene cage (35 cm x 30 cm x 16 cm) lined with absorbent bedding material; food and water freely available	0	Lights ON 7 AM to 7 PM in housing colony room	0	Tested during subjective night/sleep cycle (lights ON)	0	No surgery done	0	No lesion present	QNP	1	QNP 0.5	10	Q22ILi2004_10_5_0016_0001125	2004-02-26 11:26:00	55	10	10
Q22ILi2004_11_5_0270_0001126	10116	rat	Norway rat	Rattus norvegicus	Behavior of rat #Q22ILi2004 in a standard testing arena (large Open Field, 160x160 cm table surface on 60 cm high legs with objects in arena locales 10 14 5 and 8) during a 55 min long TRIAL. Included RAWDATA objects of rat behavior are video (mpg), track (csv), and pathplot (gif) files. Behavior on TRIAL #Q22ILi2004_11_5_0270_0001126 is after injection #11 and is test #11 in this testing arena. …	Health Sciences Centre, McMaster University, Hamilton, Ontario, Canada	43.25978, -79.91763	Adult	Q22ILi2004	wild-type	>8 weeks	male	Long-Evans rats	Charles River, St Constant, Quebec, Canada	videography	Stationary overhead B&W CCD camera (Ikegami ICD-47) interfaced with a vcr recorder. VHS videotape converted offline to MPEG file using a realtime hardware MPEG encoder (Canopus MPEGPRO EMR/MVR)	Testing room illuminated by fluorescent lights mounted on the ceiling. Rat filmed during its subjective night/sleep cycle (lights ON in the colony room)	Frame rate, 29.97 fps	Image size (width x height), 352x240 pixels. Resolution per pixel, 8x8 mm	2004-03-09T11:22:00	1	large Open Field, 160x160 cm table surface on 60 cm high legs	1	objects in arena locales 10 14 5 and 8	1	OF #1 in room U59_south	0	testing room ILLUMINATED (fluorescent lights ON)	Q22ILi2004	429	0	polyethylene cage (35 cm x 30 cm x 16 cm) lined with absorbent bedding material; food and water freely available	0	Lights ON 7 AM to 7 PM in housing colony room	0	Tested during subjective night/sleep cycle (lights ON)	2	Infralimbic Ctx (ILC) targeted	0	No lesion present	QNP	1	QNP 0.5	11	Q22ILi2004_11_5_0270_0001126	2004-03-09 11:22:00	55	11	11
Q22ILi2004_12_0_0282_0001127	10116	rat	Norway rat	Rattus norvegicus	Behavior of rat #Q22ILi2004 in a standard testing arena (large Open Field, 160x160 cm table surface on 60 cm high legs with objects in arena locales 10 14 5 and 8) during a 55 min long TRIAL. Included RAWDATA objects of rat behavior are video (mpg), track (csv), and pathplot (gif) files. Behavior on TRIAL #Q22ILi2004_12_0_0282_0001127 is after injection #12 and is test #12 in this testing arena. …	Health Sciences Centre, McMaster University, Hamilton, Ontario, Canada	43.25978, -79.91763	Adult	Q22ILi2004	wild-type	>8 weeks	male	Long-Evans rats	Charles River, St Constant, Quebec, Canada	videography	Stationary overhead B&W CCD camera (Ikegami ICD-47) interfaced with a vcr recorder. VHS videotape converted offline to MPEG file using a realtime hardware MPEG encoder (Canopus MPEGPRO EMR/MVR)	Testing room illuminated by fluorescent lights mounted on the ceiling. Rat filmed during its subjective night/sleep cycle (lights ON in the colony room)	Frame rate, 29.97 fps	Image size (width x height), 352x240 pixels. Resolution per pixel, 8x8 mm	2004-03-11T11:13:00	1	large Open Field, 160x160 cm table surface on 60 cm high legs	1	objects in arena locales 10 14 5 and 8	1	OF #1 in room U59_south	0	testing room ILLUMINATED (fluorescent lights ON)	Q22ILi2004	423	0	polyethylene cage (35 cm x 30 cm x 16 cm) lined with absorbent bedding material; food and water freely available	0	Lights ON 7 AM to 7 PM in housing colony room	0	Tested during subjective night/sleep cycle (lights ON)	2	Infralimbic Ctx (ILC) targeted	0	No lesion present	SAL	1	SAL 0	01	Q22ILi2004_12_0_0282_0001127	2004-03-11 11:13:00	55	12	12
Q22ILi2004_13_5_0336_0001128	10116	rat	Norway rat	Rattus norvegicus	Behavior of rat #Q22ILi2004 in a standard testing arena (large Open Field, 160x160 cm table surface on 60 cm high legs with objects in arena locales 10 14 5 and 8) during a 55 min long TRIAL. Included RAWDATA objects of rat behavior are video (mpg), track (csv), and pathplot (gif) files. Behavior on TRIAL #Q22ILi2004_13_5_0336_0001128 is after injection #13 and is test #13 in this testing arena. …	Health Sciences Centre, McMaster University, Hamilton, Ontario, Canada	43.25978, -79.91763	Adult	Q22ILi2004	wild-type	>8 weeks	male	Long-Evans rats	Charles River, St Constant, Quebec, Canada	videography	Stationary overhead B&W CCD camera (Ikegami ICD-47) interfaced with a vcr recorder. VHS videotape converted offline to MPEG file using a realtime hardware MPEG encoder (Canopus MPEGPRO EMR/MVR)	Testing room illuminated by fluorescent lights mounted on the ceiling. Rat filmed during its subjective night/sleep cycle (lights ON in the colony room)	Frame rate, 29.97 fps	Image size (width x height), 352x240 pixels. Resolution per pixel, 8x8 mm	2004-03-16T11:21:00	1	large Open Field, 160x160 cm table surface on 60 cm high legs	1	objects in arena locales 10 14 5 and 8	1	OF #1 in room U59_south	0	testing room ILLUMINATED (fluorescent lights ON)	Q22ILi2004	444	0	polyethylene cage (35 cm x 30 cm x 16 cm) lined with absorbent bedding material; food and water freely available	0	Lights ON 7 AM to 7 PM in housing colony room	0	Tested during subjective night/sleep cycle (lights ON)	2	Infralimbic Ctx (ILC) targeted	0	No lesion present	QNP	1	QNP 0.5	12	Q22ILi2004_13_5_0336_0001128	2004-03-16 11:21:00	55	13	13
Q22ILi2004_14_5_0348_0001129	10116	rat	Norway rat	Rattus norvegicus	Behavior of rat #Q22ILi2004 in a standard testing arena (large Open Field, 160x160 cm table surface on 60 cm high legs with objects in arena locales 18 22 9 and 4 (objects ROTATION 180 deg)) during a 55 min long TRIAL. Included RAWDATA objects of rat behavior are video (mpg), track (csv), and pathplot (gif) files. Behavior on TRIAL #Q22ILi2004_14_5_0348_0001129 is after injection #14 and is test …	Health Sciences Centre, McMaster University, Hamilton, Ontario, Canada	43.25978, -79.91763	Adult	Q22ILi2004	wild-type	>8 weeks	male	Long-Evans rats	Charles River, St Constant, Quebec, Canada	videography	Stationary overhead B&W CCD camera (Ikegami ICD-47) interfaced with a vcr recorder. VHS videotape converted offline to MPEG file using a realtime hardware MPEG encoder (Canopus MPEGPRO EMR/MVR)	Testing room illuminated by fluorescent lights mounted on the ceiling. Rat filmed during its subjective night/sleep cycle (lights ON in the colony room)	Frame rate, 29.97 fps	Image size (width x height), 352x240 pixels. Resolution per pixel, 8x8 mm	2004-03-18T11:27:00	1	large Open Field, 160x160 cm table surface on 60 cm high legs	2	objects in arena locales 18 22 9 and 4 (objects ROTATION 180 deg)	1	OF #1 in room U59_south	0	testing room ILLUMINATED (fluorescent lights ON)	Q22ILi2004	445	0	polyethylene cage (35 cm x 30 cm x 16 cm) lined with absorbent bedding material; food and water freely available	0	Lights ON 7 AM to 7 PM in housing colony room	0	Tested during subjective night/sleep cycle (lights ON)	2	Infralimbic Ctx (ILC) targeted	0	No lesion present	QNP	1	QNP 0.5	13	Q22ILi2004_14_5_0348_0001129	2004-03-18 11:27:00	55	14	14
Q22ILi2005_01_5_0026_0001130	10116	rat	Norway rat	Rattus norvegicus	Behavior of rat #Q22ILi2005 in a standard testing arena (large Open Field, 160x160 cm table surface on 60 cm high legs with objects in arena locales 10 14 5 and 8) during a 55 min long TRIAL. Included RAWDATA objects of rat behavior are video (mpg), track (csv), and pathplot (gif) files. Behavior on TRIAL #Q22ILi2005_01_5_0026_0001130 is after injection #01 and is test #01 in this testing arena. …	Health Sciences Centre, McMaster University, Hamilton, Ontario, Canada	43.25978, -79.91763	Adult	Q22ILi2005	wild-type	>8 weeks	male	Long-Evans rats	Charles River, St Constant, Quebec, Canada	videography	Stationary overhead B&W CCD camera (Ikegami ICD-47) interfaced with a vcr recorder. VHS videotape converted offline to MPEG file using a realtime hardware MPEG encoder (Canopus MPEGPRO EMR/MVR)	Testing room illuminated by fluorescent lights mounted on the ceiling. Rat filmed during its subjective night/sleep cycle (lights ON in the colony room)	Frame rate, 29.97 fps	Image size (width x height), 352x240 pixels. Resolution per pixel, 8x8 mm	2004-01-27T08:38:00	1	large Open Field, 160x160 cm table surface on 60 cm high legs	1	objects in arena locales 10 14 5 and 8	1	OF #1 in room U59_south	0	testing room ILLUMINATED (fluorescent lights ON)	Q22ILi2005	292	0	polyethylene cage (35 cm x 30 cm x 16 cm) lined with absorbent bedding material; food and water freely available	0	Lights ON 7 AM to 7 PM in housing colony room	0	Tested during subjective night/sleep cycle (lights ON)	0	No surgery done	0	No lesion present	QNP	1	QNP 0.5	01	Q22ILi2005_01_5_0026_0001130	2004-01-27 08:38:00	55	01	01
Q22ILi2005_02_5_0056_0001131	10116	rat	Norway rat	Rattus norvegicus	Behavior of rat #Q22ILi2005 in a standard testing arena (large Open Field, 160x160 cm table surface on 60 cm high legs with objects in arena locales 10 14 5 and 8) during a 55 min long TRIAL. Included RAWDATA objects of rat behavior are video (mpg), track (csv), and pathplot (gif) files. Behavior on TRIAL #Q22ILi2005_02_5_0056_0001131 is after injection #02 and is test #02 in this testing arena. …	Health Sciences Centre, McMaster University, Hamilton, Ontario, Canada	43.25978, -79.91763	Adult	Q22ILi2005	wild-type	>8 weeks	male	Long-Evans rats	Charles River, St Constant, Quebec, Canada	videography	Stationary overhead B&W CCD camera (Ikegami ICD-47) interfaced with a vcr recorder. VHS videotape converted offline to MPEG file using a realtime hardware MPEG encoder (Canopus MPEGPRO EMR/MVR)	Testing room illuminated by fluorescent lights mounted on the ceiling. Rat filmed during its subjective night/sleep cycle (lights ON in the colony room)	Frame rate, 29.97 fps	Image size (width x height), 352x240 pixels. Resolution per pixel, 8x8 mm	2004-01-29T08:43:00	1	large Open Field, 160x160 cm table surface on 60 cm high legs	1	objects in arena locales 10 14 5 and 8	1	OF #1 in room U59_south	0	testing room ILLUMINATED (fluorescent lights ON)	Q22ILi2005	302	0	polyethylene cage (35 cm x 30 cm x 16 cm) lined with absorbent bedding material; food and water freely available	0	Lights ON 7 AM to 7 PM in housing colony room	0	Tested during subjective night/sleep cycle (lights ON)	0	No surgery done	0	No lesion present	QNP	1	QNP 0.5	02	Q22ILi2005_02_5_0056_0001131	2004-01-29 08:43:00	55	02	02
Q22ILi2005_03_5_0038_0001132	10116	rat	Norway rat	Rattus norvegicus	Behavior of rat #Q22ILi2005 in a standard testing arena (large Open Field, 160x160 cm table surface on 60 cm high legs with objects in arena locales 10 14 5 and 8) during a 55 min long TRIAL. Included RAWDATA objects of rat behavior are video (mpg), track (csv), and pathplot (gif) files. Behavior on TRIAL #Q22ILi2005_03_5_0038_0001132 is after injection #03 and is test #03 in this testing arena. …	Health Sciences Centre, McMaster University, Hamilton, Ontario, Canada	43.25978, -79.91763	Adult	Q22ILi2005	wild-type	>8 weeks	male	Long-Evans rats	Charles River, St Constant, Quebec, Canada	videography	Stationary overhead B&W CCD camera (Ikegami ICD-47) interfaced with a vcr recorder. VHS videotape converted offline to MPEG file using a realtime hardware MPEG encoder (Canopus MPEGPRO EMR/MVR)	Testing room illuminated by fluorescent lights mounted on the ceiling. Rat filmed during its subjective night/sleep cycle (lights ON in the colony room)	Frame rate, 29.97 fps	Image size (width x height), 352x240 pixels. Resolution per pixel, 8x8 mm	2004-03-23T08:26:00	1	large Open Field, 160x160 cm table surface on 60 cm high legs	1	objects in arena locales 10 14 5 and 8	1	OF #1 in room U59_south	0	testing room ILLUMINATED (fluorescent lights ON)	Q22ILi2005	335	0	polyethylene cage (35 cm x 30 cm x 16 cm) lined with absorbent bedding material; food and water freely available	0	Lights ON 7 AM to 7 PM in housing colony room	0	Tested during subjective night/sleep cycle (lights ON)	0	No surgery done	0	No lesion present	QNP	1	QNP 0.5	13	Q22ILi2005_03_5_0038_0001132	2004-03-23 08:26:00	55	03	03
Q22ILi2005_04_5_0124_0001133	10116	rat	Norway rat	Rattus norvegicus	Behavior of rat #Q22ILi2005 in a standard testing arena (large Open Field, 160x160 cm table surface on 60 cm high legs with objects in arena locales 10 14 5 and 8) during a 55 min long TRIAL. Included RAWDATA objects of rat behavior are video (mpg), track (csv), and pathplot (gif) files. Behavior on TRIAL #Q22ILi2005_04_5_0124_0001133 is after injection #04 and is test #04 in this testing arena. …	Health Sciences Centre, McMaster University, Hamilton, Ontario, Canada	43.25978, -79.91763	Adult	Q22ILi2005	wild-type	>8 weeks	male	Long-Evans rats	Charles River, St Constant, Quebec, Canada	videography	Stationary overhead B&W CCD camera (Ikegami ICD-47) interfaced with a vcr recorder. VHS videotape converted offline to MPEG file using a realtime hardware MPEG encoder (Canopus MPEGPRO EMR/MVR)	Testing room illuminated by fluorescent lights mounted on the ceiling. Rat filmed during its subjective night/sleep cycle (lights ON in the colony room)	Frame rate, 29.97 fps	Image size (width x height), 352x240 pixels. Resolution per pixel, 8x8 mm	2004-02-05T08:22:00	1	large Open Field, 160x160 cm table surface on 60 cm high legs	1	objects in arena locales 10 14 5 and 8	1	OF #1 in room U59_south	0	testing room ILLUMINATED (fluorescent lights ON)	Q22ILi2005	336	0	polyethylene cage (35 cm x 30 cm x 16 cm) lined with absorbent bedding material; food and water freely available	0	Lights ON 7 AM to 7 PM in housing colony room	0	Tested during subjective night/sleep cycle (lights ON)	0	No surgery done	0	No lesion present	QNP	1	QNP 0.5	03	Q22ILi2005_04_5_0124_0001133	2004-02-05 08:22:00	55	04	04
Q22ILi2005_05_5_0111_0001134	10116	rat	Norway rat	Rattus norvegicus	Behavior of rat #Q22ILi2005 in a standard testing arena (large Open Field, 160x160 cm table surface on 60 cm high legs with objects in arena locales 10 14 5 and 8) during a 55 min long TRIAL. Included RAWDATA objects of rat behavior are video (mpg), track (csv), and pathplot (gif) files. Behavior on TRIAL #Q22ILi2005_05_5_0111_0001134 is after injection #05 and is test #05 in this testing arena. …	Health Sciences Centre, McMaster University, Hamilton, Ontario, Canada	43.25978, -79.91763	Adult	Q22ILi2005	wild-type	>8 weeks	male	Long-Evans rats	Charles River, St Constant, Quebec, Canada	videography	Stationary overhead B&W CCD camera (Ikegami ICD-47) interfaced with a vcr recorder. VHS videotape converted offline to MPEG file using a realtime hardware MPEG encoder (Canopus MPEGPRO EMR/MVR)	Testing room illuminated by fluorescent lights mounted on the ceiling. Rat filmed during its subjective night/sleep cycle (lights ON in the colony room)	Frame rate, 29.97 fps	Image size (width x height), 352x240 pixels. Resolution per pixel, 8x8 mm	2004-02-10T08:29:00	1	large Open Field, 160x160 cm table surface on 60 cm high legs	1	objects in arena locales 10 14 5 and 8	1	OF #1 in room U59_south	0	testing room ILLUMINATED (fluorescent lights ON)	Q22ILi2005	363	0	polyethylene cage (35 cm x 30 cm x 16 cm) lined with absorbent bedding material; food and water freely available	0	Lights ON 7 AM to 7 PM in housing colony room	0	Tested during subjective night/sleep cycle (lights ON)	0	No surgery done	0	No lesion present	QNP	1	QNP 0.5	04	Q22ILi2005_05_5_0111_0001134	2004-02-10 08:29:00	55	05	05
Q22ILi2005_06_5_0135_0001135	10116	rat	Norway rat	Rattus norvegicus	Behavior of rat #Q22ILi2005 in a standard testing arena (large Open Field, 160x160 cm table surface on 60 cm high legs with objects in arena locales 10 14 5 and 8) during a 55 min long TRIAL. Included RAWDATA objects of rat behavior are video (mpg), track (csv), and pathplot (gif) files. Behavior on TRIAL #Q22ILi2005_06_5_0135_0001135 is after injection #06 and is test #06 in this testing arena. …	Health Sciences Centre, McMaster University, Hamilton, Ontario, Canada	43.25978, -79.91763	Adult	Q22ILi2005	wild-type	>8 weeks	male	Long-Evans rats	Charles River, St Constant, Quebec, Canada	videography	Stationary overhead B&W CCD camera (Ikegami ICD-47) interfaced with a vcr recorder. VHS videotape converted offline to MPEG file using a realtime hardware MPEG encoder (Canopus MPEGPRO EMR/MVR)	Testing room illuminated by fluorescent lights mounted on the ceiling. Rat filmed during its subjective night/sleep cycle (lights ON in the colony room)	Frame rate, 29.97 fps	Image size (width x height), 352x240 pixels. Resolution per pixel, 8x8 mm	2004-02-12T08:42:00	1	large Open Field, 160x160 cm table surface on 60 cm high legs	1	objects in arena locales 10 14 5 and 8	1	OF #1 in room U59_south	0	testing room ILLUMINATED (fluorescent lights ON)	Q22ILi2005	361	0	polyethylene cage (35 cm x 30 cm x 16 cm) lined with absorbent bedding material; food and water freely available	0	Lights ON 7 AM to 7 PM in housing colony room	0	Tested during subjective night/sleep cycle (lights ON)	0	No surgery done	0	No lesion present	QNP	1	QNP 0.5	05	Q22ILi2005_06_5_0135_0001135	2004-02-12 08:42:00	55	06	06
Q22ILi2005_07_5_0181_0001136	10116	rat	Norway rat	Rattus norvegicus	Behavior of rat #Q22ILi2005 in a standard testing arena (large Open Field, 160x160 cm table surface on 60 cm high legs with objects in arena locales 10 14 5 and 8) during a 55 min long TRIAL. Included RAWDATA objects of rat behavior are video (mpg), track (csv), and pathplot (gif) files. Behavior on TRIAL #Q22ILi2005_07_5_0181_0001136 is after injection #07 and is test #07 in this testing arena. …	Health Sciences Centre, McMaster University, Hamilton, Ontario, Canada	43.25978, -79.91763	Adult	Q22ILi2005	wild-type	>8 weeks	male	Long-Evans rats	Charles River, St Constant, Quebec, Canada	videography	Stationary overhead B&W CCD camera (Ikegami ICD-47) interfaced with a vcr recorder. VHS videotape converted offline to MPEG file using a realtime hardware MPEG encoder (Canopus MPEGPRO EMR/MVR)	Testing room illuminated by fluorescent lights mounted on the ceiling. Rat filmed during its subjective night/sleep cycle (lights ON in the colony room)	Frame rate, 29.97 fps	Image size (width x height), 352x240 pixels. Resolution per pixel, 8x8 mm	2004-02-17T08:41:00	1	large Open Field, 160x160 cm table surface on 60 cm high legs	1	objects in arena locales 10 14 5 and 8	1	OF #1 in room U59_south	0	testing room ILLUMINATED (fluorescent lights ON)	Q22ILi2005	384	0	polyethylene cage (35 cm x 30 cm x 16 cm) lined with absorbent bedding material; food and water freely available	0	Lights ON 7 AM to 7 PM in housing colony room	0	Tested during subjective night/sleep cycle (lights ON)	0	No surgery done	0	No lesion present	QNP	1	QNP 0.5	06	Q22ILi2005_07_5_0181_0001136	2004-02-17 08:41:00	55	07	07
Q22ILi2005_08_5_0219_0001137	10116	rat	Norway rat	Rattus norvegicus	Behavior of rat #Q22ILi2005 in a standard testing arena (large Open Field, 160x160 cm table surface on 60 cm high legs with objects in arena locales 10 14 5 and 8) during a 55 min long TRIAL. Included RAWDATA objects of rat behavior are video (mpg), track (csv), and pathplot (gif) files. Behavior on TRIAL #Q22ILi2005_08_5_0219_0001137 is after injection #08 and is test #08 in this testing arena. …	Health Sciences Centre, McMaster University, Hamilton, Ontario, Canada	43.25978, -79.91763	Adult	Q22ILi2005	wild-type	>8 weeks	male	Long-Evans rats	Charles River, St Constant, Quebec, Canada	videography	Stationary overhead B&W CCD camera (Ikegami ICD-47) interfaced with a vcr recorder. VHS videotape converted offline to MPEG file using a realtime hardware MPEG encoder (Canopus MPEGPRO EMR/MVR)	Testing room illuminated by fluorescent lights mounted on the ceiling. Rat filmed during its subjective night/sleep cycle (lights ON in the colony room)	Frame rate, 29.97 fps	Image size (width x height), 352x240 pixels. Resolution per pixel, 8x8 mm	2004-02-19T08:39:00	1	large Open Field, 160x160 cm table surface on 60 cm high legs	1	objects in arena locales 10 14 5 and 8	1	OF #1 in room U59_south	0	testing room ILLUMINATED (fluorescent lights ON)	Q22ILi2005	384	0	polyethylene cage (35 cm x 30 cm x 16 cm) lined with absorbent bedding material; food and water freely available	0	Lights ON 7 AM to 7 PM in housing colony room	0	Tested during subjective night/sleep cycle (lights ON)	0	No surgery done	0	No lesion present	QNP	1	QNP 0.5	07	Q22ILi2005_08_5_0219_0001137	2004-02-19 08:39:00	55	08	08
Q22ILi2005_09_5_0231_0001138	10116	rat	Norway rat	Rattus norvegicus	Behavior of rat #Q22ILi2005 in a standard testing arena (large Open Field, 160x160 cm table surface on 60 cm high legs with objects in arena locales 10 14 5 and 8) during a 55 min long TRIAL. Included RAWDATA objects of rat behavior are video (mpg), track (csv), and pathplot (gif) files. Behavior on TRIAL #Q22ILi2005_09_5_0231_0001138 is after injection #09 and is test #09 in this testing arena. …	Health Sciences Centre, McMaster University, Hamilton, Ontario, Canada	43.25978, -79.91763	Adult	Q22ILi2005	wild-type	>8 weeks	male	Long-Evans rats	Charles River, St Constant, Quebec, Canada	videography	Stationary overhead B&W CCD camera (Ikegami ICD-47) interfaced with a vcr recorder. VHS videotape converted offline to MPEG file using a realtime hardware MPEG encoder (Canopus MPEGPRO EMR/MVR)	Testing room illuminated by fluorescent lights mounted on the ceiling. Rat filmed during its subjective night/sleep cycle (lights ON in the colony room)	Frame rate, 29.97 fps	Image size (width x height), 352x240 pixels. Resolution per pixel, 8x8 mm	2004-02-24T08:39:00	1	large Open Field, 160x160 cm table surface on 60 cm high legs	1	objects in arena locales 10 14 5 and 8	1	OF #1 in room U59_south	0	testing room ILLUMINATED (fluorescent lights ON)	Q22ILi2005	408	0	polyethylene cage (35 cm x 30 cm x 16 cm) lined with absorbent bedding material; food and water freely available	0	Lights ON 7 AM to 7 PM in housing colony room	0	Tested during subjective night/sleep cycle (lights ON)	0	No surgery done	0	No lesion present	QNP	1	QNP 0.5	08	Q22ILi2005_09_5_0231_0001138	2004-02-24 08:39:00	55	09	09
Q22ILi2005_10_5_0014_0001139	10116	rat	Norway rat	Rattus norvegicus	Behavior of rat #Q22ILi2005 in a standard testing arena (large Open Field, 160x160 cm table surface on 60 cm high legs with objects in arena locales 10 14 5 and 8) during a 55 min long TRIAL. Included RAWDATA objects of rat behavior are video (mpg), track (csv), and pathplot (gif) files. Behavior on TRIAL #Q22ILi2005_10_5_0014_0001139 is after injection #10 and is test #10 in this testing arena. …	Health Sciences Centre, McMaster University, Hamilton, Ontario, Canada	43.25978, -79.91763	Adult	Q22ILi2005	wild-type	>8 weeks	male	Long-Evans rats	Charles River, St Constant, Quebec, Canada	videography	Stationary overhead B&W CCD camera (Ikegami ICD-47) interfaced with a vcr recorder. VHS videotape converted offline to MPEG file using a realtime hardware MPEG encoder (Canopus MPEGPRO EMR/MVR)	Testing room illuminated by fluorescent lights mounted on the ceiling. Rat filmed during its subjective night/sleep cycle (lights ON in the colony room)	Frame rate, 29.97 fps	Image size (width x height), 352x240 pixels. Resolution per pixel, 8x8 mm	2004-02-26T08:39:00	1	large Open Field, 160x160 cm table surface on 60 cm high legs	1	objects in arena locales 10 14 5 and 8	1	OF #1 in room U59_south	0	testing room ILLUMINATED (fluorescent lights ON)	Q22ILi2005	421	0	polyethylene cage (35 cm x 30 cm x 16 cm) lined with absorbent bedding material; food and water freely available	0	Lights ON 7 AM to 7 PM in housing colony room	0	Tested during subjective night/sleep cycle (lights ON)	0	No surgery done	0	No lesion present	QNP	1	QNP 0.5	09	Q22ILi2005_10_5_0014_0001139	2004-02-26 08:39:00	55	10	10
Q22ILi2005_11_5_0268_0001140	10116	rat	Norway rat	Rattus norvegicus	Behavior of rat #Q22ILi2005 in a standard testing arena (large Open Field, 160x160 cm table surface on 60 cm high legs with objects in arena locales 10 14 5 and 8) during a 55 min long TRIAL. Included RAWDATA objects of rat behavior are video (mpg), track (csv), and pathplot (gif) files. Behavior on TRIAL #Q22ILi2005_11_5_0268_0001140 is after injection #11 and is test #11 in this testing arena. …	Health Sciences Centre, McMaster University, Hamilton, Ontario, Canada	43.25978, -79.91763	Adult	Q22ILi2005	wild-type	>8 weeks	male	Long-Evans rats	Charles River, St Constant, Quebec, Canada	videography	Stationary overhead B&W CCD camera (Ikegami ICD-47) interfaced with a vcr recorder. VHS videotape converted offline to MPEG file using a realtime hardware MPEG encoder (Canopus MPEGPRO EMR/MVR)	Testing room illuminated by fluorescent lights mounted on the ceiling. Rat filmed during its subjective night/sleep cycle (lights ON in the colony room)	Frame rate, 29.97 fps	Image size (width x height), 352x240 pixels. Resolution per pixel, 8x8 mm	2004-03-09T08:43:00	1	large Open Field, 160x160 cm table surface on 60 cm high legs	1	objects in arena locales 10 14 5 and 8	1	OF #1 in room U59_south	0	testing room ILLUMINATED (fluorescent lights ON)	Q22ILi2005	443	0	polyethylene cage (35 cm x 30 cm x 16 cm) lined with absorbent bedding material; food and water freely available	0	Lights ON 7 AM to 7 PM in housing colony room	0	Tested during subjective night/sleep cycle (lights ON)	2	Infralimbic Ctx (ILC) targeted	0	No lesion present	QNP	1	QNP 0.5	10	Q22ILi2005_11_5_0268_0001140	2004-03-09 08:43:00	55	11	11
Q22ILi2005_12_0_0280_0001141	10116	rat	Norway rat	Rattus norvegicus	Behavior of rat #Q22ILi2005 in a standard testing arena (large Open Field, 160x160 cm table surface on 60 cm high legs with objects in arena locales 10 14 5 and 8) during a 55 min long TRIAL. Included RAWDATA objects of rat behavior are video (mpg), track (csv), and pathplot (gif) files. Behavior on TRIAL #Q22ILi2005_12_0_0280_0001141 is after injection #12 and is test #12 in this testing arena. …	Health Sciences Centre, McMaster University, Hamilton, Ontario, Canada	43.25978, -79.91763	Adult	Q22ILi2005	wild-type	>8 weeks	male	Long-Evans rats	Charles River, St Constant, Quebec, Canada	videography	Stationary overhead B&W CCD camera (Ikegami ICD-47) interfaced with a vcr recorder. VHS videotape converted offline to MPEG file using a realtime hardware MPEG encoder (Canopus MPEGPRO EMR/MVR)	Testing room illuminated by fluorescent lights mounted on the ceiling. Rat filmed during its subjective night/sleep cycle (lights ON in the colony room)	Frame rate, 29.97 fps	Image size (width x height), 352x240 pixels. Resolution per pixel, 8x8 mm	2004-03-11T08:38:00	1	large Open Field, 160x160 cm table surface on 60 cm high legs	1	objects in arena locales 10 14 5 and 8	1	OF #1 in room U59_south	0	testing room ILLUMINATED (fluorescent lights ON)	Q22ILi2005	440	0	polyethylene cage (35 cm x 30 cm x 16 cm) lined with absorbent bedding material; food and water freely available	0	Lights ON 7 AM to 7 PM in housing colony room	0	Tested during subjective night/sleep cycle (lights ON)	2	Infralimbic Ctx (ILC) targeted	0	No lesion present	SAL	1	SAL 0	01	Q22ILi2005_12_0_0280_0001141	2004-03-11 08:38:00	55	12	12
Q22ILi2005_13_5_0334_0001142	10116	rat	Norway rat	Rattus norvegicus	Behavior of rat #Q22ILi2005 in a standard testing arena (large Open Field, 160x160 cm table surface on 60 cm high legs with objects in arena locales 10 14 5 and 8) during a 55 min long TRIAL. Included RAWDATA objects of rat behavior are video (mpg), track (csv), and pathplot (gif) files. Behavior on TRIAL #Q22ILi2005_13_5_0334_0001142 is after injection #13 and is test #13 in this testing arena. …	Health Sciences Centre, McMaster University, Hamilton, Ontario, Canada	43.25978, -79.91763	Adult	Q22ILi2005	wild-type	>8 weeks	male	Long-Evans rats	Charles River, St Constant, Quebec, Canada	videography	Stationary overhead B&W CCD camera (Ikegami ICD-47) interfaced with a vcr recorder. VHS videotape converted offline to MPEG file using a realtime hardware MPEG encoder (Canopus MPEGPRO EMR/MVR)	Testing room illuminated by fluorescent lights mounted on the ceiling. Rat filmed during its subjective night/sleep cycle (lights ON in the colony room)	Frame rate, 29.97 fps	Image size (width x height), 352x240 pixels. Resolution per pixel, 8x8 mm	2004-03-16T08:44:00	1	large Open Field, 160x160 cm table surface on 60 cm high legs	1	objects in arena locales 10 14 5 and 8	1	OF #1 in room U59_south	0	testing room ILLUMINATED (fluorescent lights ON)	Q22ILi2005	455	0	polyethylene cage (35 cm x 30 cm x 16 cm) lined with absorbent bedding material; food and water freely available	0	Lights ON 7 AM to 7 PM in housing colony room	0	Tested during subjective night/sleep cycle (lights ON)	2	Infralimbic Ctx (ILC) targeted	0	No lesion present	QNP	1	QNP 0.5	11	Q22ILi2005_13_5_0334_0001142	2004-03-16 08:44:00	55	13	13
Q22ILi2005_14_5_0346_0001143	10116	rat	Norway rat	Rattus norvegicus	Behavior of rat #Q22ILi2005 in a standard testing arena (large Open Field, 160x160 cm table surface on 60 cm high legs with objects in arena locales 18 22 9 and 4 (objects ROTATION 180 deg)) during a 55 min long TRIAL. Included RAWDATA objects of rat behavior are video (mpg), track (csv), and pathplot (gif) files. Behavior on TRIAL #Q22ILi2005_14_5_0346_0001143 is after injection #14 and is test …	Health Sciences Centre, McMaster University, Hamilton, Ontario, Canada	43.25978, -79.91763	Adult	Q22ILi2005	wild-type	>8 weeks	male	Long-Evans rats	Charles River, St Constant, Quebec, Canada	videography	Stationary overhead B&W CCD camera (Ikegami ICD-47) interfaced with a vcr recorder. VHS videotape converted offline to MPEG file using a realtime hardware MPEG encoder (Canopus MPEGPRO EMR/MVR)	Testing room illuminated by fluorescent lights mounted on the ceiling. Rat filmed during its subjective night/sleep cycle (lights ON in the colony room)	Frame rate, 29.97 fps	Image size (width x height), 352x240 pixels. Resolution per pixel, 8x8 mm	2004-03-18T08:50:00	1	large Open Field, 160x160 cm table surface on 60 cm high legs	2	objects in arena locales 18 22 9 and 4 (objects ROTATION 180 deg)	1	OF #1 in room U59_south	0	testing room ILLUMINATED (fluorescent lights ON)	Q22ILi2005	460	0	polyethylene cage (35 cm x 30 cm x 16 cm) lined with absorbent bedding material; food and water freely available	0	Lights ON 7 AM to 7 PM in housing colony room	0	Tested during subjective night/sleep cycle (lights ON)	2	Infralimbic Ctx (ILC) targeted	0	No lesion present	QNP	1	QNP 0.5	12	Q22ILi2005_14_5_0346_0001143	2004-03-18 08:50:00	55	14	14
Q22ILi2006_01_5_0031_0001144	10116	rat	Norway rat	Rattus norvegicus	Behavior of rat #Q22ILi2006 in a standard testing arena (large Open Field, 160x160 cm table surface on 60 cm high legs with objects in arena locales 10 14 5 and 8) during a 55 min long TRIAL. Included RAWDATA objects of rat behavior are video (mpg), track (csv), and pathplot (gif) files. Behavior on TRIAL #Q22ILi2006_01_5_0031_0001144 is after injection #01 and is test #01 in this testing arena. …	Health Sciences Centre, McMaster University, Hamilton, Ontario, Canada	43.25978, -79.91763	Adult	Q22ILi2006	wild-type	>8 weeks	male	Long-Evans rats	Charles River, St Constant, Quebec, Canada	videography	Stationary overhead B&W CCD camera (Ikegami ICD-47) interfaced with a vcr recorder. VHS videotape converted offline to MPEG file using a realtime hardware MPEG encoder (Canopus MPEGPRO EMR/MVR)	Testing room illuminated by fluorescent lights mounted on the ceiling. Rat filmed during its subjective night/sleep cycle (lights ON in the colony room)	Frame rate, 29.97 fps	Image size (width x height), 352x240 pixels. Resolution per pixel, 8x8 mm	2004-01-27T16:03:00	1	large Open Field, 160x160 cm table surface on 60 cm high legs	1	objects in arena locales 10 14 5 and 8	1	OF #1 in room U59_south	0	testing room ILLUMINATED (fluorescent lights ON)	Q22ILi2006	284	0	polyethylene cage (35 cm x 30 cm x 16 cm) lined with absorbent bedding material; food and water freely available	0	Lights ON 7 AM to 7 PM in housing colony room	0	Tested during subjective night/sleep cycle (lights ON)	0	No surgery done	0	No lesion present	QNP	1	QNP 0.5	01	Q22ILi2006_01_5_0031_0001144	2004-01-27 16:03:00	55	01	01
Q22ILi2006_02_5_0123_0001145	10116	rat	Norway rat	Rattus norvegicus	Behavior of rat #Q22ILi2006 in a standard testing arena (large Open Field, 160x160 cm table surface on 60 cm high legs with objects in arena locales 10 14 5 and 8) during a 55 min long TRIAL. Included RAWDATA objects of rat behavior are video (mpg), track (csv), and pathplot (gif) files. Behavior on TRIAL #Q22ILi2006_02_5_0123_0001145 is after injection #02 and is test #02 in this testing arena. …	Health Sciences Centre, McMaster University, Hamilton, Ontario, Canada	43.25978, -79.91763	Adult	Q22ILi2006	wild-type	>8 weeks	male	Long-Evans rats	Charles River, St Constant, Quebec, Canada	videography	Stationary overhead B&W CCD camera (Ikegami ICD-47) interfaced with a vcr recorder. VHS videotape converted offline to MPEG file using a realtime hardware MPEG encoder (Canopus MPEGPRO EMR/MVR)	Testing room illuminated by fluorescent lights mounted on the ceiling. Rat filmed during its subjective night/sleep cycle (lights ON in the colony room)	Frame rate, 29.97 fps	Image size (width x height), 352x240 pixels. Resolution per pixel, 8x8 mm	2004-01-29T15:43:00	1	large Open Field, 160x160 cm table surface on 60 cm high legs	1	objects in arena locales 10 14 5 and 8	1	OF #1 in room U59_south	0	testing room ILLUMINATED (fluorescent lights ON)	Q22ILi2006	299	0	polyethylene cage (35 cm x 30 cm x 16 cm) lined with absorbent bedding material; food and water freely available	0	Lights ON 7 AM to 7 PM in housing colony room	0	Tested during subjective night/sleep cycle (lights ON)	0	No surgery done	0	No lesion present	QNP	1	QNP 0.5	02	Q22ILi2006_02_5_0123_0001145	2004-01-29 15:43:00	55	02	02
Q22ILi2006_03_5_0043_0001146	10116	rat	Norway rat	Rattus norvegicus	Behavior of rat #Q22ILi2006 in a standard testing arena (large Open Field, 160x160 cm table surface on 60 cm high legs with objects in arena locales 10 14 5 and 8) during a 55 min long TRIAL. Included RAWDATA objects of rat behavior are video (mpg), track (csv), and pathplot (gif) files. Behavior on TRIAL #Q22ILi2006_03_5_0043_0001146 is after injection #03 and is test #03 in this testing arena. …	Health Sciences Centre, McMaster University, Hamilton, Ontario, Canada	43.25978, -79.91763	Adult	Q22ILi2006	wild-type	>8 weeks	male	Long-Evans rats	Charles River, St Constant, Quebec, Canada	videography	Stationary overhead B&W CCD camera (Ikegami ICD-47) interfaced with a vcr recorder. VHS videotape converted offline to MPEG file using a realtime hardware MPEG encoder (Canopus MPEGPRO EMR/MVR)	Testing room illuminated by fluorescent lights mounted on the ceiling. Rat filmed during its subjective night/sleep cycle (lights ON in the colony room)	Frame rate, 29.97 fps	Image size (width x height), 352x240 pixels. Resolution per pixel, 8x8 mm	2004-02-03T15:11:00	1	large Open Field, 160x160 cm table surface on 60 cm high legs	1	objects in arena locales 10 14 5 and 8	1	OF #1 in room U59_south	0	testing room ILLUMINATED (fluorescent lights ON)	Q22ILi2006	258	0	polyethylene cage (35 cm x 30 cm x 16 cm) lined with absorbent bedding material; food and water freely available	0	Lights ON 7 AM to 7 PM in housing colony room	0	Tested during subjective night/sleep cycle (lights ON)	0	No surgery done	0	No lesion present	QNP	1	QNP 0.5	03	Q22ILi2006_03_5_0043_0001146	2004-02-03 15:11:00	55	03	03
Q22ILi2006_04_5_0211_0001147	10116	rat	Norway rat	Rattus norvegicus	Behavior of rat #Q22ILi2006 in a standard testing arena (large Open Field, 160x160 cm table surface on 60 cm high legs with objects in arena locales 10 14 5 and 8) during a 55 min long TRIAL. Included RAWDATA objects of rat behavior are video (mpg), track (csv), and pathplot (gif) files. Behavior on TRIAL #Q22ILi2006_04_5_0211_0001147 is after injection #04 and is test #04 in this testing arena. …	Health Sciences Centre, McMaster University, Hamilton, Ontario, Canada	43.25978, -79.91763	Adult	Q22ILi2006	wild-type	>8 weeks	male	Long-Evans rats	Charles River, St Constant, Quebec, Canada	videography	Stationary overhead B&W CCD camera (Ikegami ICD-47) interfaced with a vcr recorder. VHS videotape converted offline to MPEG file using a realtime hardware MPEG encoder (Canopus MPEGPRO EMR/MVR)	Testing room illuminated by fluorescent lights mounted on the ceiling. Rat filmed during its subjective night/sleep cycle (lights ON in the colony room)	Frame rate, 29.97 fps	Image size (width x height), 352x240 pixels. Resolution per pixel, 8x8 mm	2004-02-05T14:57:00	1	large Open Field, 160x160 cm table surface on 60 cm high legs	1	objects in arena locales 10 14 5 and 8	1	OF #1 in room U59_south	0	testing room ILLUMINATED (fluorescent lights ON)	Q22ILi2006	336	0	polyethylene cage (35 cm x 30 cm x 16 cm) lined with absorbent bedding material; food and water freely available	0	Lights ON 7 AM to 7 PM in housing colony room	0	Tested during subjective night/sleep cycle (lights ON)	0	No surgery done	0	No lesion present	QNP	1	QNP 0.5	04	Q22ILi2006_04_5_0211_0001147	2004-02-05 14:57:00	55	04	04
Q22ILi2006_05_5_0116_0001148	10116	rat	Norway rat	Rattus norvegicus	Behavior of rat #Q22ILi2006 in a standard testing arena (large Open Field, 160x160 cm table surface on 60 cm high legs with objects in arena locales 10 14 5 and 8) during a 55 min long TRIAL. Included RAWDATA objects of rat behavior are video (mpg), track (csv), and pathplot (gif) files. Behavior on TRIAL #Q22ILi2006_05_5_0116_0001148 is after injection #05 and is test #05 in this testing arena. …	Health Sciences Centre, McMaster University, Hamilton, Ontario, Canada	43.25978, -79.91763	Adult	Q22ILi2006	wild-type	>8 weeks	male	Long-Evans rats	Charles River, St Constant, Quebec, Canada	videography	Stationary overhead B&W CCD camera (Ikegami ICD-47) interfaced with a vcr recorder. VHS videotape converted offline to MPEG file using a realtime hardware MPEG encoder (Canopus MPEGPRO EMR/MVR)	Testing room illuminated by fluorescent lights mounted on the ceiling. Rat filmed during its subjective night/sleep cycle (lights ON in the colony room)	Frame rate, 29.97 fps	Image size (width x height), 352x240 pixels. Resolution per pixel, 8x8 mm	2004-02-10T15:06:00	1	large Open Field, 160x160 cm table surface on 60 cm high legs	1	objects in arena locales 10 14 5 and 8	1	OF #1 in room U59_south	0	testing room ILLUMINATED (fluorescent lights ON)	Q22ILi2006	362	0	polyethylene cage (35 cm x 30 cm x 16 cm) lined with absorbent bedding material; food and water freely available	0	Lights ON 7 AM to 7 PM in housing colony room	0	Tested during subjective night/sleep cycle (lights ON)	0	No surgery done	0	No lesion present	QNP	1	QNP 0.5	05	Q22ILi2006_05_5_0116_0001148	2004-02-10 15:06:00	55	05	05
Q22ILi2006_06_5_0212_0001149	10116	rat	Norway rat	Rattus norvegicus	Behavior of rat #Q22ILi2006 in a standard testing arena (large Open Field, 160x160 cm table surface on 60 cm high legs with objects in arena locales 10 14 5 and 8) during a 55 min long TRIAL. Included RAWDATA objects of rat behavior are video (mpg), track (csv), and pathplot (gif) files. Behavior on TRIAL #Q22ILi2006_06_5_0212_0001149 is after injection #06 and is test #06 in this testing arena. …	Health Sciences Centre, McMaster University, Hamilton, Ontario, Canada	43.25978, -79.91763	Adult	Q22ILi2006	wild-type	>8 weeks	male	Long-Evans rats	Charles River, St Constant, Quebec, Canada	videography	Stationary overhead B&W CCD camera (Ikegami ICD-47) interfaced with a vcr recorder. VHS videotape converted offline to MPEG file using a realtime hardware MPEG encoder (Canopus MPEGPRO EMR/MVR)	Testing room illuminated by fluorescent lights mounted on the ceiling. Rat filmed during its subjective night/sleep cycle (lights ON in the colony room)	Frame rate, 29.97 fps	Image size (width x height), 352x240 pixels. Resolution per pixel, 8x8 mm	2004-02-12T15:07:00	1	large Open Field, 160x160 cm table surface on 60 cm high legs	1	objects in arena locales 10 14 5 and 8	1	OF #1 in room U59_south	0	testing room ILLUMINATED (fluorescent lights ON)	Q22ILi2006	372	0	polyethylene cage (35 cm x 30 cm x 16 cm) lined with absorbent bedding material; food and water freely available	0	Lights ON 7 AM to 7 PM in housing colony room	0	Tested during subjective night/sleep cycle (lights ON)	0	No surgery done	0	No lesion present	QNP	1	QNP 0.5	06	Q22ILi2006_06_5_0212_0001149	2004-02-12 15:07:00	55	06	06
Q22ILi2006_07_5_0186_0001150	10116	rat	Norway rat	Rattus norvegicus	Behavior of rat #Q22ILi2006 in a standard testing arena (large Open Field, 160x160 cm table surface on 60 cm high legs with objects in arena locales 10 14 5 and 8) during a 55 min long TRIAL. Included RAWDATA objects of rat behavior are video (mpg), track (csv), and pathplot (gif) files. Behavior on TRIAL #Q22ILi2006_07_5_0186_0001150 is after injection #07 and is test #07 in this testing arena. …	Health Sciences Centre, McMaster University, Hamilton, Ontario, Canada	43.25978, -79.91763	Adult	Q22ILi2006	wild-type	>8 weeks	male	Long-Evans rats	Charles River, St Constant, Quebec, Canada	videography	Stationary overhead B&W CCD camera (Ikegami ICD-47) interfaced with a vcr recorder. VHS videotape converted offline to MPEG file using a realtime hardware MPEG encoder (Canopus MPEGPRO EMR/MVR)	Testing room illuminated by fluorescent lights mounted on the ceiling. Rat filmed during its subjective night/sleep cycle (lights ON in the colony room)	Frame rate, 29.97 fps	Image size (width x height), 352x240 pixels. Resolution per pixel, 8x8 mm	2004-02-17T15:01:00	1	large Open Field, 160x160 cm table surface on 60 cm high legs	1	objects in arena locales 10 14 5 and 8	1	OF #1 in room U59_south	0	testing room ILLUMINATED (fluorescent lights ON)	Q22ILi2006	386	0	polyethylene cage (35 cm x 30 cm x 16 cm) lined with absorbent bedding material; food and water freely available	0	Lights ON 7 AM to 7 PM in housing colony room	0	Tested during subjective night/sleep cycle (lights ON)	0	No surgery done	0	No lesion present	QNP	1	QNP 0.5	07	Q22ILi2006_07_5_0186_0001150	2004-02-17 15:01:00	55	07	07
Q22ILi2006_08_5_0224_0001151	10116	rat	Norway rat	Rattus norvegicus	Behavior of rat #Q22ILi2006 in a standard testing arena (large Open Field, 160x160 cm table surface on 60 cm high legs with objects in arena locales 10 14 5 and 8) during a 55 min long TRIAL. Included RAWDATA objects of rat behavior are video (mpg), track (csv), and pathplot (gif) files. Behavior on TRIAL #Q22ILi2006_08_5_0224_0001151 is after injection #08 and is test #08 in this testing arena. …	Health Sciences Centre, McMaster University, Hamilton, Ontario, Canada	43.25978, -79.91763	Adult	Q22ILi2006	wild-type	>8 weeks	male	Long-Evans rats	Charles River, St Constant, Quebec, Canada	videography	Stationary overhead B&W CCD camera (Ikegami ICD-47) interfaced with a vcr recorder. VHS videotape converted offline to MPEG file using a realtime hardware MPEG encoder (Canopus MPEGPRO EMR/MVR)	Testing room illuminated by fluorescent lights mounted on the ceiling. Rat filmed during its subjective night/sleep cycle (lights ON in the colony room)	Frame rate, 29.97 fps	Image size (width x height), 352x240 pixels. Resolution per pixel, 8x8 mm	2004-02-19T14:55:00	1	large Open Field, 160x160 cm table surface on 60 cm high legs	1	objects in arena locales 10 14 5 and 8	1	OF #1 in room U59_south	0	testing room ILLUMINATED (fluorescent lights ON)	Q22ILi2006	391	0	polyethylene cage (35 cm x 30 cm x 16 cm) lined with absorbent bedding material; food and water freely available	0	Lights ON 7 AM to 7 PM in housing colony room	0	Tested during subjective night/sleep cycle (lights ON)	0	No surgery done	0	No lesion present	QNP	1	QNP 0.5	08	Q22ILi2006_08_5_0224_0001151	2004-02-19 14:55:00	55	08	08
Q22ILi2006_09_5_0236_0001152	10116	rat	Norway rat	Rattus norvegicus	Behavior of rat #Q22ILi2006 in a standard testing arena (large Open Field, 160x160 cm table surface on 60 cm high legs with objects in arena locales 10 14 5 and 8) during a 55 min long TRIAL. Included RAWDATA objects of rat behavior are video (mpg), track (csv), and pathplot (gif) files. Behavior on TRIAL #Q22ILi2006_09_5_0236_0001152 is after injection #09 and is test #09 in this testing arena. …	Health Sciences Centre, McMaster University, Hamilton, Ontario, Canada	43.25978, -79.91763	Adult	Q22ILi2006	wild-type	>8 weeks	male	Long-Evans rats	Charles River, St Constant, Quebec, Canada	videography	Stationary overhead B&W CCD camera (Ikegami ICD-47) interfaced with a vcr recorder. VHS videotape converted offline to MPEG file using a realtime hardware MPEG encoder (Canopus MPEGPRO EMR/MVR)	Testing room illuminated by fluorescent lights mounted on the ceiling. Rat filmed during its subjective night/sleep cycle (lights ON in the colony room)	Frame rate, 29.97 fps	Image size (width x height), 352x240 pixels. Resolution per pixel, 8x8 mm	2004-02-24T15:17:00	1	large Open Field, 160x160 cm table surface on 60 cm high legs	1	objects in arena locales 10 14 5 and 8	1	OF #1 in room U59_south	0	testing room ILLUMINATED (fluorescent lights ON)	Q22ILi2006	418	0	polyethylene cage (35 cm x 30 cm x 16 cm) lined with absorbent bedding material; food and water freely available	0	Lights ON 7 AM to 7 PM in housing colony room	0	Tested during subjective night/sleep cycle (lights ON)	0	No surgery done	0	No lesion present	QNP	1	QNP 0.5	09	Q22ILi2006_09_5_0236_0001152	2004-02-24 15:17:00	55	09	09
Q22ILi2006_10_5_0019_0001153	10116	rat	Norway rat	Rattus norvegicus	Behavior of rat #Q22ILi2006 in a standard testing arena (large Open Field, 160x160 cm table surface on 60 cm high legs with objects in arena locales 10 14 5 and 8) during a 55 min long TRIAL. Included RAWDATA objects of rat behavior are video (mpg), track (csv), and pathplot (gif) files. Behavior on TRIAL #Q22ILi2006_10_5_0019_0001153 is after injection #10 and is test #10 in this testing arena. …	Health Sciences Centre, McMaster University, Hamilton, Ontario, Canada	43.25978, -79.91763	Adult	Q22ILi2006	wild-type	>8 weeks	male	Long-Evans rats	Charles River, St Constant, Quebec, Canada	videography	Stationary overhead B&W CCD camera (Ikegami ICD-47) interfaced with a vcr recorder. VHS videotape converted offline to MPEG file using a realtime hardware MPEG encoder (Canopus MPEGPRO EMR/MVR)	Testing room illuminated by fluorescent lights mounted on the ceiling. Rat filmed during its subjective night/sleep cycle (lights ON in the colony room)	Frame rate, 29.97 fps	Image size (width x height), 352x240 pixels. Resolution per pixel, 8x8 mm	2004-02-26T14:52:00	1	large Open Field, 160x160 cm table surface on 60 cm high legs	1	objects in arena locales 10 14 5 and 8	1	OF #1 in room U59_south	0	testing room ILLUMINATED (fluorescent lights ON)	Q22ILi2006	417	0	polyethylene cage (35 cm x 30 cm x 16 cm) lined with absorbent bedding material; food and water freely available	0	Lights ON 7 AM to 7 PM in housing colony room	0	Tested during subjective night/sleep cycle (lights ON)	0	No surgery done	0	No lesion present	QNP	1	QNP 0.5	10	Q22ILi2006_10_5_0019_0001153	2004-02-26 14:52:00	55	10	10
Q22ILi2006_11_5_0273_0001154	10116	rat	Norway rat	Rattus norvegicus	Behavior of rat #Q22ILi2006 in a standard testing arena (large Open Field, 160x160 cm table surface on 60 cm high legs with objects in arena locales 10 14 5 and 8) during a 55 min long TRIAL. Included RAWDATA objects of rat behavior are video (mpg), track (csv), and pathplot (gif) files. Behavior on TRIAL #Q22ILi2006_11_5_0273_0001154 is after injection #11 and is test #11 in this testing arena. …	Health Sciences Centre, McMaster University, Hamilton, Ontario, Canada	43.25978, -79.91763	Adult	Q22ILi2006	wild-type	>8 weeks	male	Long-Evans rats	Charles River, St Constant, Quebec, Canada	videography	Stationary overhead B&W CCD camera (Ikegami ICD-47) interfaced with a vcr recorder. VHS videotape converted offline to MPEG file using a realtime hardware MPEG encoder (Canopus MPEGPRO EMR/MVR)	Testing room illuminated by fluorescent lights mounted on the ceiling. Rat filmed during its subjective night/sleep cycle (lights ON in the colony room)	Frame rate, 29.97 fps	Image size (width x height), 352x240 pixels. Resolution per pixel, 8x8 mm	2004-03-09T14:47:00	1	large Open Field, 160x160 cm table surface on 60 cm high legs	1	objects in arena locales 10 14 5 and 8	1	OF #1 in room U59_south	0	testing room ILLUMINATED (fluorescent lights ON)	Q22ILi2006	454	0	polyethylene cage (35 cm x 30 cm x 16 cm) lined with absorbent bedding material; food and water freely available	0	Lights ON 7 AM to 7 PM in housing colony room	0	Tested during subjective night/sleep cycle (lights ON)	2	Infralimbic Ctx (ILC) targeted	0	No lesion present	QNP	1	QNP 0.5	11	Q22ILi2006_11_5_0273_0001154	2004-03-09 14:47:00	55	11	11
Q22ILi2006_12_0_0285_0001155	10116	rat	Norway rat	Rattus norvegicus	Behavior of rat #Q22ILi2006 in a standard testing arena (large Open Field, 160x160 cm table surface on 60 cm high legs with objects in arena locales 10 14 5 and 8) during a 55 min long TRIAL. Included RAWDATA objects of rat behavior are video (mpg), track (csv), and pathplot (gif) files. Behavior on TRIAL #Q22ILi2006_12_0_0285_0001155 is after injection #12 and is test #12 in this testing arena. …	Health Sciences Centre, McMaster University, Hamilton, Ontario, Canada	43.25978, -79.91763	Adult	Q22ILi2006	wild-type	>8 weeks	male	Long-Evans rats	Charles River, St Constant, Quebec, Canada	videography	Stationary overhead B&W CCD camera (Ikegami ICD-47) interfaced with a vcr recorder. VHS videotape converted offline to MPEG file using a realtime hardware MPEG encoder (Canopus MPEGPRO EMR/MVR)	Testing room illuminated by fluorescent lights mounted on the ceiling. Rat filmed during its subjective night/sleep cycle (lights ON in the colony room)	Frame rate, 29.97 fps	Image size (width x height), 352x240 pixels. Resolution per pixel, 8x8 mm	2004-03-11T14:35:00	1	large Open Field, 160x160 cm table surface on 60 cm high legs	1	objects in arena locales 10 14 5 and 8	1	OF #1 in room U59_south	0	testing room ILLUMINATED (fluorescent lights ON)	Q22ILi2006	451	0	polyethylene cage (35 cm x 30 cm x 16 cm) lined with absorbent bedding material; food and water freely available	0	Lights ON 7 AM to 7 PM in housing colony room	0	Tested during subjective night/sleep cycle (lights ON)	2	Infralimbic Ctx (ILC) targeted	0	No lesion present	SAL	1	SAL 0	01	Q22ILi2006_12_0_0285_0001155	2004-03-11 14:35:00	55	12	12
Q22ILi2006_13_5_0339_0001156	10116	rat	Norway rat	Rattus norvegicus	Behavior of rat #Q22ILi2006 in a standard testing arena (large Open Field, 160x160 cm table surface on 60 cm high legs with objects in arena locales 10 14 5 and 8) during a 55 min long TRIAL. Included RAWDATA objects of rat behavior are video (mpg), track (csv), and pathplot (gif) files. Behavior on TRIAL #Q22ILi2006_13_5_0339_0001156 is after injection #13 and is test #13 in this testing arena. …	Health Sciences Centre, McMaster University, Hamilton, Ontario, Canada	43.25978, -79.91763	Adult	Q22ILi2006	wild-type	>8 weeks	male	Long-Evans rats	Charles River, St Constant, Quebec, Canada	videography	Stationary overhead B&W CCD camera (Ikegami ICD-47) interfaced with a vcr recorder. VHS videotape converted offline to MPEG file using a realtime hardware MPEG encoder (Canopus MPEGPRO EMR/MVR)	Testing room illuminated by fluorescent lights mounted on the ceiling. Rat filmed during its subjective night/sleep cycle (lights ON in the colony room)	Frame rate, 29.97 fps	Image size (width x height), 352x240 pixels. Resolution per pixel, 8x8 mm	2004-03-16T14:45:00	1	large Open Field, 160x160 cm table surface on 60 cm high legs	1	objects in arena locales 10 14 5 and 8	1	OF #1 in room U59_south	0	testing room ILLUMINATED (fluorescent lights ON)	Q22ILi2006	474	0	polyethylene cage (35 cm x 30 cm x 16 cm) lined with absorbent bedding material; food and water freely available	0	Lights ON 7 AM to 7 PM in housing colony room	0	Tested during subjective night/sleep cycle (lights ON)	2	Infralimbic Ctx (ILC) targeted	0	No lesion present	QNP	1	QNP 0.5	12	Q22ILi2006_13_5_0339_0001156	2004-03-16 14:45:00	55	13	13
Q22ILi2006_14_5_0351_0001157	10116	rat	Norway rat	Rattus norvegicus	Behavior of rat #Q22ILi2006 in a standard testing arena (large Open Field, 160x160 cm table surface on 60 cm high legs with objects in arena locales 18 22 9 and 4 (objects ROTATION 180 deg)) during a 55 min long TRIAL. Included RAWDATA objects of rat behavior are video (mpg), track (csv), and pathplot (gif) files. Behavior on TRIAL #Q22ILi2006_14_5_0351_0001157 is after injection #14 and is test …	Health Sciences Centre, McMaster University, Hamilton, Ontario, Canada	43.25978, -79.91763	Adult	Q22ILi2006	wild-type	>8 weeks	male	Long-Evans rats	Charles River, St Constant, Quebec, Canada	videography	Stationary overhead B&W CCD camera (Ikegami ICD-47) interfaced with a vcr recorder. VHS videotape converted offline to MPEG file using a realtime hardware MPEG encoder (Canopus MPEGPRO EMR/MVR)	Testing room illuminated by fluorescent lights mounted on the ceiling. Rat filmed during its subjective night/sleep cycle (lights ON in the colony room)	Frame rate, 29.97 fps	Image size (width x height), 352x240 pixels. Resolution per pixel, 8x8 mm	2004-03-18T15:04:00	1	large Open Field, 160x160 cm table surface on 60 cm high legs	2	objects in arena locales 18 22 9 and 4 (objects ROTATION 180 deg)	1	OF #1 in room U59_south	0	testing room ILLUMINATED (fluorescent lights ON)	Q22ILi2006	475	0	polyethylene cage (35 cm x 30 cm x 16 cm) lined with absorbent bedding material; food and water freely available	0	Lights ON 7 AM to 7 PM in housing colony room	0	Tested during subjective night/sleep cycle (lights ON)	2	Infralimbic Ctx (ILC) targeted	0	No lesion present	QNP	1	QNP 0.5	13	Q22ILi2006_14_5_0351_0001157	2004-03-18 15:04:00	55	14	14
Q22ILi2007_01_5_0030_0001158	10116	rat	Norway rat	Rattus norvegicus	Behavior of rat #Q22ILi2007 in a standard testing arena (large Open Field, 160x160 cm table surface on 60 cm high legs with objects in arena locales 10 14 5 and 8) during a 55 min long TRIAL. Included RAWDATA objects of rat behavior are video (mpg), track (csv), and pathplot (gif) files. Behavior on TRIAL #Q22ILi2007_01_5_0030_0001158 is after injection #01 and is test #01 in this testing arena. …	Health Sciences Centre, McMaster University, Hamilton, Ontario, Canada	43.25978, -79.91763	Adult	Q22ILi2007	wild-type	>8 weeks	male	Long-Evans rats	Charles River, St Constant, Quebec, Canada	videography	Stationary overhead B&W CCD camera (Ikegami ICD-47) interfaced with a vcr recorder. VHS videotape converted offline to MPEG file using a realtime hardware MPEG encoder (Canopus MPEGPRO EMR/MVR)	Testing room illuminated by fluorescent lights mounted on the ceiling. Rat filmed during its subjective night/sleep cycle (lights ON in the colony room)	Frame rate, 29.97 fps	Image size (width x height), 352x240 pixels. Resolution per pixel, 8x8 mm	2004-01-27T14:37:00	1	large Open Field, 160x160 cm table surface on 60 cm high legs	1	objects in arena locales 10 14 5 and 8	1	OF #1 in room U59_south	0	testing room ILLUMINATED (fluorescent lights ON)	Q22ILi2007	284	0	polyethylene cage (35 cm x 30 cm x 16 cm) lined with absorbent bedding material; food and water freely available	0	Lights ON 7 AM to 7 PM in housing colony room	0	Tested during subjective night/sleep cycle (lights ON)	0	No surgery done	0	No lesion present	QNP	1	QNP 0.5	01	Q22ILi2007_01_5_0030_0001158	2004-01-27 14:37:00	55	01	01
Q22ILi2007_02_5_0060_0001159	10116	rat	Norway rat	Rattus norvegicus	Behavior of rat #Q22ILi2007 in a standard testing arena (large Open Field, 160x160 cm table surface on 60 cm high legs with objects in arena locales 10 14 5 and 8) during a 55 min long TRIAL. Included RAWDATA objects of rat behavior are video (mpg), track (csv), and pathplot (gif) files. Behavior on TRIAL #Q22ILi2007_02_5_0060_0001159 is after injection #02 and is test #02 in this testing arena. …	Health Sciences Centre, McMaster University, Hamilton, Ontario, Canada	43.25978, -79.91763	Adult	Q22ILi2007	wild-type	>8 weeks	male	Long-Evans rats	Charles River, St Constant, Quebec, Canada	videography	Stationary overhead B&W CCD camera (Ikegami ICD-47) interfaced with a vcr recorder. VHS videotape converted offline to MPEG file using a realtime hardware MPEG encoder (Canopus MPEGPRO EMR/MVR)	Testing room illuminated by fluorescent lights mounted on the ceiling. Rat filmed during its subjective night/sleep cycle (lights ON in the colony room)	Frame rate, 29.97 fps	Image size (width x height), 352x240 pixels. Resolution per pixel, 8x8 mm	2004-01-29T14:14:00	1	large Open Field, 160x160 cm table surface on 60 cm high legs	1	objects in arena locales 10 14 5 and 8	1	OF #1 in room U59_south	0	testing room ILLUMINATED (fluorescent lights ON)	Q22ILi2007	294	0	polyethylene cage (35 cm x 30 cm x 16 cm) lined with absorbent bedding material; food and water freely available	0	Lights ON 7 AM to 7 PM in housing colony room	0	Tested during subjective night/sleep cycle (lights ON)	0	No surgery done	0	No lesion present	QNP	1	QNP 0.5	02	Q22ILi2007_02_5_0060_0001159	2004-01-29 14:14:00	55	02	02
Q22ILi2007_03_5_0042_0001160	10116	rat	Norway rat	Rattus norvegicus	Behavior of rat #Q22ILi2007 in a standard testing arena (large Open Field, 160x160 cm table surface on 60 cm high legs with objects in arena locales 10 14 5 and 8) during a 55 min long TRIAL. Included RAWDATA objects of rat behavior are video (mpg), track (csv), and pathplot (gif) files. Behavior on TRIAL #Q22ILi2007_03_5_0042_0001160 is after injection #03 and is test #03 in this testing arena. …	Health Sciences Centre, McMaster University, Hamilton, Ontario, Canada	43.25978, -79.91763	Adult	Q22ILi2007	wild-type	>8 weeks	male	Long-Evans rats	Charles River, St Constant, Quebec, Canada	videography	Stationary overhead B&W CCD camera (Ikegami ICD-47) interfaced with a vcr recorder. VHS videotape converted offline to MPEG file using a realtime hardware MPEG encoder (Canopus MPEGPRO EMR/MVR)	Testing room illuminated by fluorescent lights mounted on the ceiling. Rat filmed during its subjective night/sleep cycle (lights ON in the colony room)	Frame rate, 29.97 fps	Image size (width x height), 352x240 pixels. Resolution per pixel, 8x8 mm	2004-02-03T13:59:00	1	large Open Field, 160x160 cm table surface on 60 cm high legs	1	objects in arena locales 10 14 5 and 8	1	OF #1 in room U59_south	0	testing room ILLUMINATED (fluorescent lights ON)	Q22ILi2007	326	0	polyethylene cage (35 cm x 30 cm x 16 cm) lined with absorbent bedding material; food and water freely available	0	Lights ON 7 AM to 7 PM in housing colony room	0	Tested during subjective night/sleep cycle (lights ON)	0	No surgery done	0	No lesion present	QNP	1	QNP 0.5	03	Q22ILi2007_03_5_0042_0001160	2004-02-03 13:59:00	55	03	03
Q22ILi2007_04_5_0128_0001161	10116	rat	Norway rat	Rattus norvegicus	Behavior of rat #Q22ILi2007 in a standard testing arena (large Open Field, 160x160 cm table surface on 60 cm high legs with objects in arena locales 10 14 5 and 8) during a 55 min long TRIAL. Included RAWDATA objects of rat behavior are video (mpg), track (csv), and pathplot (gif) files. Behavior on TRIAL #Q22ILi2007_04_5_0128_0001161 is after injection #04 and is test #04 in this testing arena. …	Health Sciences Centre, McMaster University, Hamilton, Ontario, Canada	43.25978, -79.91763	Adult	Q22ILi2007	wild-type	>8 weeks	male	Long-Evans rats	Charles River, St Constant, Quebec, Canada	videography	Stationary overhead B&W CCD camera (Ikegami ICD-47) interfaced with a vcr recorder. VHS videotape converted offline to MPEG file using a realtime hardware MPEG encoder (Canopus MPEGPRO EMR/MVR)	Testing room illuminated by fluorescent lights mounted on the ceiling. Rat filmed during its subjective night/sleep cycle (lights ON in the colony room)	Frame rate, 29.97 fps	Image size (width x height), 352x240 pixels. Resolution per pixel, 8x8 mm	2004-02-05T13:40:00	1	large Open Field, 160x160 cm table surface on 60 cm high legs	1	objects in arena locales 10 14 5 and 8	1	OF #1 in room U59_south	0	testing room ILLUMINATED (fluorescent lights ON)	Q22ILi2007	335	0	polyethylene cage (35 cm x 30 cm x 16 cm) lined with absorbent bedding material; food and water freely available	0	Lights ON 7 AM to 7 PM in housing colony room	0	Tested during subjective night/sleep cycle (lights ON)	0	No surgery done	0	No lesion present	QNP	1	QNP 0.5	04	Q22ILi2007_04_5_0128_0001161	2004-02-05 13:40:00	55	04	04
Q22ILi2007_05_5_0115_0001162	10116	rat	Norway rat	Rattus norvegicus	Behavior of rat #Q22ILi2007 in a standard testing arena (large Open Field, 160x160 cm table surface on 60 cm high legs with objects in arena locales 10 14 5 and 8) during a 55 min long TRIAL. Included RAWDATA objects of rat behavior are video (mpg), track (csv), and pathplot (gif) files. Behavior on TRIAL #Q22ILi2007_05_5_0115_0001162 is after injection #05 and is test #05 in this testing arena. …	Health Sciences Centre, McMaster University, Hamilton, Ontario, Canada	43.25978, -79.91763	Adult	Q22ILi2007	wild-type	>8 weeks	male	Long-Evans rats	Charles River, St Constant, Quebec, Canada	videography	Stationary overhead B&W CCD camera (Ikegami ICD-47) interfaced with a vcr recorder. VHS videotape converted offline to MPEG file using a realtime hardware MPEG encoder (Canopus MPEGPRO EMR/MVR)	Testing room illuminated by fluorescent lights mounted on the ceiling. Rat filmed during its subjective night/sleep cycle (lights ON in the colony room)	Frame rate, 29.97 fps	Image size (width x height), 352x240 pixels. Resolution per pixel, 8x8 mm	2004-02-10T13:54:00	1	large Open Field, 160x160 cm table surface on 60 cm high legs	1	objects in arena locales 10 14 5 and 8	1	OF #1 in room U59_south	0	testing room ILLUMINATED (fluorescent lights ON)	Q22ILi2007	360	0	polyethylene cage (35 cm x 30 cm x 16 cm) lined with absorbent bedding material; food and water freely available	0	Lights ON 7 AM to 7 PM in housing colony room	0	Tested during subjective night/sleep cycle (lights ON)	0	No surgery done	0	No lesion present	QNP	1	QNP 0.5	05	Q22ILi2007_05_5_0115_0001162	2004-02-10 13:54:00	55	05	05
Q22ILi2007_06_5_0139_0001163	10116	rat	Norway rat	Rattus norvegicus	Behavior of rat #Q22ILi2007 in a standard testing arena (large Open Field, 160x160 cm table surface on 60 cm high legs with objects in arena locales 10 14 5 and 8) during a 55 min long TRIAL. Included RAWDATA objects of rat behavior are video (mpg), track (csv), and pathplot (gif) files. Behavior on TRIAL #Q22ILi2007_06_5_0139_0001163 is after injection #06 and is test #06 in this testing arena. …	Health Sciences Centre, McMaster University, Hamilton, Ontario, Canada	43.25978, -79.91763	Adult	Q22ILi2007	wild-type	>8 weeks	male	Long-Evans rats	Charles River, St Constant, Quebec, Canada	videography	Stationary overhead B&W CCD camera (Ikegami ICD-47) interfaced with a vcr recorder. VHS videotape converted offline to MPEG file using a realtime hardware MPEG encoder (Canopus MPEGPRO EMR/MVR)	Testing room illuminated by fluorescent lights mounted on the ceiling. Rat filmed during its subjective night/sleep cycle (lights ON in the colony room)	Frame rate, 29.97 fps	Image size (width x height), 352x240 pixels. Resolution per pixel, 8x8 mm	2004-02-12T13:55:00	1	large Open Field, 160x160 cm table surface on 60 cm high legs	1	objects in arena locales 10 14 5 and 8	1	OF #1 in room U59_south	0	testing room ILLUMINATED (fluorescent lights ON)	Q22ILi2007	362	0	polyethylene cage (35 cm x 30 cm x 16 cm) lined with absorbent bedding material; food and water freely available	0	Lights ON 7 AM to 7 PM in housing colony room	0	Tested during subjective night/sleep cycle (lights ON)	0	No surgery done	0	No lesion present	QNP	1	QNP 0.5	06	Q22ILi2007_06_5_0139_0001163	2004-02-12 13:55:00	55	06	06
Q22ILi2007_07_5_0185_0001164	10116	rat	Norway rat	Rattus norvegicus	Behavior of rat #Q22ILi2007 in a standard testing arena (large Open Field, 160x160 cm table surface on 60 cm high legs with objects in arena locales 10 14 5 and 8) during a 55 min long TRIAL. Included RAWDATA objects of rat behavior are video (mpg), track (csv), and pathplot (gif) files. Behavior on TRIAL #Q22ILi2007_07_5_0185_0001164 is after injection #07 and is test #07 in this testing arena. …	Health Sciences Centre, McMaster University, Hamilton, Ontario, Canada	43.25978, -79.91763	Adult	Q22ILi2007	wild-type	>8 weeks	male	Long-Evans rats	Charles River, St Constant, Quebec, Canada	videography	Stationary overhead B&W CCD camera (Ikegami ICD-47) interfaced with a vcr recorder. VHS videotape converted offline to MPEG file using a realtime hardware MPEG encoder (Canopus MPEGPRO EMR/MVR)	Testing room illuminated by fluorescent lights mounted on the ceiling. Rat filmed during its subjective night/sleep cycle (lights ON in the colony room)	Frame rate, 29.97 fps	Image size (width x height), 352x240 pixels. Resolution per pixel, 8x8 mm	2004-02-17T13:50:00	1	large Open Field, 160x160 cm table surface on 60 cm high legs	1	objects in arena locales 10 14 5 and 8	1	OF #1 in room U59_south	0	testing room ILLUMINATED (fluorescent lights ON)	Q22ILi2007	383	0	polyethylene cage (35 cm x 30 cm x 16 cm) lined with absorbent bedding material; food and water freely available	0	Lights ON 7 AM to 7 PM in housing colony room	0	Tested during subjective night/sleep cycle (lights ON)	0	No surgery done	0	No lesion present	QNP	1	QNP 0.5	07	Q22ILi2007_07_5_0185_0001164	2004-02-17 13:50:00	55	07	07
Q22ILi2007_08_5_0223_0001165	10116	rat	Norway rat	Rattus norvegicus	Behavior of rat #Q22ILi2007 in a standard testing arena (large Open Field, 160x160 cm table surface on 60 cm high legs with objects in arena locales 10 14 5 and 8) during a 55 min long TRIAL. Included RAWDATA objects of rat behavior are video (mpg), track (csv), and pathplot (gif) files. Behavior on TRIAL #Q22ILi2007_08_5_0223_0001165 is after injection #08 and is test #08 in this testing arena. …	Health Sciences Centre, McMaster University, Hamilton, Ontario, Canada	43.25978, -79.91763	Adult	Q22ILi2007	wild-type	>8 weeks	male	Long-Evans rats	Charles River, St Constant, Quebec, Canada	videography	Stationary overhead B&W CCD camera (Ikegami ICD-47) interfaced with a vcr recorder. VHS videotape converted offline to MPEG file using a realtime hardware MPEG encoder (Canopus MPEGPRO EMR/MVR)	Testing room illuminated by fluorescent lights mounted on the ceiling. Rat filmed during its subjective night/sleep cycle (lights ON in the colony room)	Frame rate, 29.97 fps	Image size (width x height), 352x240 pixels. Resolution per pixel, 8x8 mm	2004-02-19T13:46:00	1	large Open Field, 160x160 cm table surface on 60 cm high legs	1	objects in arena locales 10 14 5 and 8	1	OF #1 in room U59_south	0	testing room ILLUMINATED (fluorescent lights ON)	Q22ILi2007	371	0	polyethylene cage (35 cm x 30 cm x 16 cm) lined with absorbent bedding material; food and water freely available	0	Lights ON 7 AM to 7 PM in housing colony room	0	Tested during subjective night/sleep cycle (lights ON)	0	No surgery done	0	No lesion present	QNP	1	QNP 0.5	08	Q22ILi2007_08_5_0223_0001165	2004-02-19 13:46:00	55	08	08
Q22ILi2007_09_5_0235_0001166	10116	rat	Norway rat	Rattus norvegicus	Behavior of rat #Q22ILi2007 in a standard testing arena (large Open Field, 160x160 cm table surface on 60 cm high legs with objects in arena locales 10 14 5 and 8) during a 55 min long TRIAL. Included RAWDATA objects of rat behavior are video (mpg), track (csv), and pathplot (gif) files. Behavior on TRIAL #Q22ILi2007_09_5_0235_0001166 is after injection #09 and is test #09 in this testing arena. …	Health Sciences Centre, McMaster University, Hamilton, Ontario, Canada	43.25978, -79.91763	Adult	Q22ILi2007	wild-type	>8 weeks	male	Long-Evans rats	Charles River, St Constant, Quebec, Canada	videography	Stationary overhead B&W CCD camera (Ikegami ICD-47) interfaced with a vcr recorder. VHS videotape converted offline to MPEG file using a realtime hardware MPEG encoder (Canopus MPEGPRO EMR/MVR)	Testing room illuminated by fluorescent lights mounted on the ceiling. Rat filmed during its subjective night/sleep cycle (lights ON in the colony room)	Frame rate, 29.97 fps	Image size (width x height), 352x240 pixels. Resolution per pixel, 8x8 mm	2004-02-24T14:01:00	1	large Open Field, 160x160 cm table surface on 60 cm high legs	1	objects in arena locales 10 14 5 and 8	1	OF #1 in room U59_south	0	testing room ILLUMINATED (fluorescent lights ON)	Q22ILi2007	402	0	polyethylene cage (35 cm x 30 cm x 16 cm) lined with absorbent bedding material; food and water freely available	0	Lights ON 7 AM to 7 PM in housing colony room	0	Tested during subjective night/sleep cycle (lights ON)	0	No surgery done	0	No lesion present	QNP	1	QNP 0.5	09	Q22ILi2007_09_5_0235_0001166	2004-02-24 14:01:00	55	09	09
Q22ILi2007_10_5_0018_0001167	10116	rat	Norway rat	Rattus norvegicus	Behavior of rat #Q22ILi2007 in a standard testing arena (large Open Field, 160x160 cm table surface on 60 cm high legs with objects in arena locales 10 14 5 and 8) during a 55 min long TRIAL. Included RAWDATA objects of rat behavior are video (mpg), track (csv), and pathplot (gif) files. Behavior on TRIAL #Q22ILi2007_10_5_0018_0001167 is after injection #10 and is test #10 in this testing arena. …	Health Sciences Centre, McMaster University, Hamilton, Ontario, Canada	43.25978, -79.91763	Adult	Q22ILi2007	wild-type	>8 weeks	male	Long-Evans rats	Charles River, St Constant, Quebec, Canada	videography	Stationary overhead B&W CCD camera (Ikegami ICD-47) interfaced with a vcr recorder. VHS videotape converted offline to MPEG file using a realtime hardware MPEG encoder (Canopus MPEGPRO EMR/MVR)	Testing room illuminated by fluorescent lights mounted on the ceiling. Rat filmed during its subjective night/sleep cycle (lights ON in the colony room)	Frame rate, 29.97 fps	Image size (width x height), 352x240 pixels. Resolution per pixel, 8x8 mm	2004-02-26T13:42:00	1	large Open Field, 160x160 cm table surface on 60 cm high legs	1	objects in arena locales 10 14 5 and 8	1	OF #1 in room U59_south	0	testing room ILLUMINATED (fluorescent lights ON)	Q22ILi2007	408	0	polyethylene cage (35 cm x 30 cm x 16 cm) lined with absorbent bedding material; food and water freely available	0	Lights ON 7 AM to 7 PM in housing colony room	0	Tested during subjective night/sleep cycle (lights ON)	0	No surgery done	0	No lesion present	QNP	1	QNP 0.5	10	Q22ILi2007_10_5_0018_0001167	2004-02-26 13:42:00	55	10	10
Q22ILi2007_11_5_0272_0001168	10116	rat	Norway rat	Rattus norvegicus	Behavior of rat #Q22ILi2007 in a standard testing arena (large Open Field, 160x160 cm table surface on 60 cm high legs with objects in arena locales 10 14 5 and 8) during a 55 min long TRIAL. Included RAWDATA objects of rat behavior are video (mpg), track (csv), and pathplot (gif) files. Behavior on TRIAL #Q22ILi2007_11_5_0272_0001168 is after injection #11 and is test #11 in this testing arena. …	Health Sciences Centre, McMaster University, Hamilton, Ontario, Canada	43.25978, -79.91763	Adult	Q22ILi2007	wild-type	>8 weeks	male	Long-Evans rats	Charles River, St Constant, Quebec, Canada	videography	Stationary overhead B&W CCD camera (Ikegami ICD-47) interfaced with a vcr recorder. VHS videotape converted offline to MPEG file using a realtime hardware MPEG encoder (Canopus MPEGPRO EMR/MVR)	Testing room illuminated by fluorescent lights mounted on the ceiling. Rat filmed during its subjective night/sleep cycle (lights ON in the colony room)	Frame rate, 29.97 fps	Image size (width x height), 352x240 pixels. Resolution per pixel, 8x8 mm	2004-03-09T13:40:00	1	large Open Field, 160x160 cm table surface on 60 cm high legs	1	objects in arena locales 10 14 5 and 8	1	OF #1 in room U59_south	0	testing room ILLUMINATED (fluorescent lights ON)	Q22ILi2007	453	0	polyethylene cage (35 cm x 30 cm x 16 cm) lined with absorbent bedding material; food and water freely available	0	Lights ON 7 AM to 7 PM in housing colony room	0	Tested during subjective night/sleep cycle (lights ON)	2	Infralimbic Ctx (ILC) targeted	0	No lesion present	QNP	1	QNP 0.5	11	Q22ILi2007_11_5_0272_0001168	2004-03-09 13:40:00	55	11	11
Q22ILi2007_12_0_0284_0001169	10116	rat	Norway rat	Rattus norvegicus	Behavior of rat #Q22ILi2007 in a standard testing arena (large Open Field, 160x160 cm table surface on 60 cm high legs with objects in arena locales 10 14 5 and 8) during a 55 min long TRIAL. Included RAWDATA objects of rat behavior are video (mpg), track (csv), and pathplot (gif) files. Behavior on TRIAL #Q22ILi2007_12_0_0284_0001169 is after injection #12 and is test #12 in this testing arena. …	Health Sciences Centre, McMaster University, Hamilton, Ontario, Canada	43.25978, -79.91763	Adult	Q22ILi2007	wild-type	>8 weeks	male	Long-Evans rats	Charles River, St Constant, Quebec, Canada	videography	Stationary overhead B&W CCD camera (Ikegami ICD-47) interfaced with a vcr recorder. VHS videotape converted offline to MPEG file using a realtime hardware MPEG encoder (Canopus MPEGPRO EMR/MVR)	Testing room illuminated by fluorescent lights mounted on the ceiling. Rat filmed during its subjective night/sleep cycle (lights ON in the colony room)	Frame rate, 29.97 fps	Image size (width x height), 352x240 pixels. Resolution per pixel, 8x8 mm	2004-03-11T13:28:00	1	large Open Field, 160x160 cm table surface on 60 cm high legs	1	objects in arena locales 10 14 5 and 8	1	OF #1 in room U59_south	0	testing room ILLUMINATED (fluorescent lights ON)	Q22ILi2007	456	0	polyethylene cage (35 cm x 30 cm x 16 cm) lined with absorbent bedding material; food and water freely available	0	Lights ON 7 AM to 7 PM in housing colony room	0	Tested during subjective night/sleep cycle (lights ON)	2	Infralimbic Ctx (ILC) targeted	0	No lesion present	SAL	1	SAL 0	01	Q22ILi2007_12_0_0284_0001169	2004-03-11 13:28:00	55	12	12
Q22ILi2007_13_5_0338_0001170	10116	rat	Norway rat	Rattus norvegicus	Behavior of rat #Q22ILi2007 in a standard testing arena (large Open Field, 160x160 cm table surface on 60 cm high legs with objects in arena locales 10 14 5 and 8) during a 55 min long TRIAL. Included RAWDATA objects of rat behavior are video (mpg), track (csv), and pathplot (gif) files. Behavior on TRIAL #Q22ILi2007_13_5_0338_0001170 is after injection #13 and is test #13 in this testing arena. …	Health Sciences Centre, McMaster University, Hamilton, Ontario, Canada	43.25978, -79.91763	Adult	Q22ILi2007	wild-type	>8 weeks	male	Long-Evans rats	Charles River, St Constant, Quebec, Canada	videography	Stationary overhead B&W CCD camera (Ikegami ICD-47) interfaced with a vcr recorder. VHS videotape converted offline to MPEG file using a realtime hardware MPEG encoder (Canopus MPEGPRO EMR/MVR)	Testing room illuminated by fluorescent lights mounted on the ceiling. Rat filmed during its subjective night/sleep cycle (lights ON in the colony room)	Frame rate, 29.97 fps	Image size (width x height), 352x240 pixels. Resolution per pixel, 8x8 mm	2004-03-16T13:38:00	1	large Open Field, 160x160 cm table surface on 60 cm high legs	1	objects in arena locales 10 14 5 and 8	1	OF #1 in room U59_south	0	testing room ILLUMINATED (fluorescent lights ON)	Q22ILi2007	473	0	polyethylene cage (35 cm x 30 cm x 16 cm) lined with absorbent bedding material; food and water freely available	0	Lights ON 7 AM to 7 PM in housing colony room	0	Tested during subjective night/sleep cycle (lights ON)	2	Infralimbic Ctx (ILC) targeted	0	No lesion present	QNP	1	QNP 0.5	12	Q22ILi2007_13_5_0338_0001170	2004-03-16 13:38:00	55	13	13
Q22ILi2007_14_5_0350_0001171	10116	rat	Norway rat	Rattus norvegicus	Behavior of rat #Q22ILi2007 in a standard testing arena (large Open Field, 160x160 cm table surface on 60 cm high legs with objects in arena locales 18 22 9 and 4 (objects ROTATION 180 deg)) during a 55 min long TRIAL. Included RAWDATA objects of rat behavior are video (mpg), track (csv), and pathplot (gif) files. Behavior on TRIAL #Q22ILi2007_14_5_0350_0001171 is after injection #14 and is test …	Health Sciences Centre, McMaster University, Hamilton, Ontario, Canada	43.25978, -79.91763	Adult	Q22ILi2007	wild-type	>8 weeks	male	Long-Evans rats	Charles River, St Constant, Quebec, Canada	videography	Stationary overhead B&W CCD camera (Ikegami ICD-47) interfaced with a vcr recorder. VHS videotape converted offline to MPEG file using a realtime hardware MPEG encoder (Canopus MPEGPRO EMR/MVR)	Testing room illuminated by fluorescent lights mounted on the ceiling. Rat filmed during its subjective night/sleep cycle (lights ON in the colony room)	Frame rate, 29.97 fps	Image size (width x height), 352x240 pixels. Resolution per pixel, 8x8 mm	2004-03-18T13:55:00	1	large Open Field, 160x160 cm table surface on 60 cm high legs	2	objects in arena locales 18 22 9 and 4 (objects ROTATION 180 deg)	1	OF #1 in room U59_south	0	testing room ILLUMINATED (fluorescent lights ON)	Q22ILi2007	476	0	polyethylene cage (35 cm x 30 cm x 16 cm) lined with absorbent bedding material; food and water freely available	0	Lights ON 7 AM to 7 PM in housing colony room	0	Tested during subjective night/sleep cycle (lights ON)	2	Infralimbic Ctx (ILC) targeted	0	No lesion present	QNP	1	QNP 0.5	13	Q22ILi2007_14_5_0350_0001171	2004-03-18 13:55:00	55	14	14
Q22ILi2008_01_5_0027_0001172	10116	rat	Norway rat	Rattus norvegicus	Behavior of rat #Q22ILi2008 in a standard testing arena (large Open Field, 160x160 cm table surface on 60 cm high legs with objects in arena locales 10 14 5 and 8) during a 55 min long TRIAL. Included RAWDATA objects of rat behavior are video (mpg), track (csv), and pathplot (gif) files. Behavior on TRIAL #Q22ILi2008_01_5_0027_0001172 is after injection #01 and is test #01 in this testing arena. …	Health Sciences Centre, McMaster University, Hamilton, Ontario, Canada	43.25978, -79.91763	Adult	Q22ILi2008	wild-type	>8 weeks	male	Long-Evans rats	Charles River, St Constant, Quebec, Canada	videography	Stationary overhead B&W CCD camera (Ikegami ICD-47) interfaced with a vcr recorder. VHS videotape converted offline to MPEG file using a realtime hardware MPEG encoder (Canopus MPEGPRO EMR/MVR)	Testing room illuminated by fluorescent lights mounted on the ceiling. Rat filmed during its subjective night/sleep cycle (lights ON in the colony room)	Frame rate, 29.97 fps	Image size (width x height), 352x240 pixels. Resolution per pixel, 8x8 mm	2004-01-27T09:51:00	1	large Open Field, 160x160 cm table surface on 60 cm high legs	1	objects in arena locales 10 14 5 and 8	1	OF #1 in room U59_south	0	testing room ILLUMINATED (fluorescent lights ON)	Q22ILi2008	303	0	polyethylene cage (35 cm x 30 cm x 16 cm) lined with absorbent bedding material; food and water freely available	0	Lights ON 7 AM to 7 PM in housing colony room	0	Tested during subjective night/sleep cycle (lights ON)	0	No surgery done	0	No lesion present	QNP	1	QNP 0.5	01	Q22ILi2008_01_5_0027_0001172	2004-01-27 09:51:00	55	01	01
Q22ILi2008_02_5_0057_0001173	10116	rat	Norway rat	Rattus norvegicus	Behavior of rat #Q22ILi2008 in a standard testing arena (large Open Field, 160x160 cm table surface on 60 cm high legs with objects in arena locales 10 14 5 and 8) during a 55 min long TRIAL. Included RAWDATA objects of rat behavior are video (mpg), track (csv), and pathplot (gif) files. Behavior on TRIAL #Q22ILi2008_02_5_0057_0001173 is after injection #02 and is test #02 in this testing arena. …	Health Sciences Centre, McMaster University, Hamilton, Ontario, Canada	43.25978, -79.91763	Adult	Q22ILi2008	wild-type	>8 weeks	male	Long-Evans rats	Charles River, St Constant, Quebec, Canada	videography	Stationary overhead B&W CCD camera (Ikegami ICD-47) interfaced with a vcr recorder. VHS videotape converted offline to MPEG file using a realtime hardware MPEG encoder (Canopus MPEGPRO EMR/MVR)	Testing room illuminated by fluorescent lights mounted on the ceiling. Rat filmed during its subjective night/sleep cycle (lights ON in the colony room)	Frame rate, 29.97 fps	Image size (width x height), 352x240 pixels. Resolution per pixel, 8x8 mm	2004-01-29T09:53:00	1	large Open Field, 160x160 cm table surface on 60 cm high legs	1	objects in arena locales 10 14 5 and 8	1	OF #1 in room U59_south	0	testing room ILLUMINATED (fluorescent lights ON)	Q22ILi2008	316	0	polyethylene cage (35 cm x 30 cm x 16 cm) lined with absorbent bedding material; food and water freely available	0	Lights ON 7 AM to 7 PM in housing colony room	0	Tested during subjective night/sleep cycle (lights ON)	0	No surgery done	0	No lesion present	QNP	1	QNP 0.5	02	Q22ILi2008_02_5_0057_0001173	2004-01-29 09:53:00	55	02	02
Q22ILi2008_03_5_0039_0001174	10116	rat	Norway rat	Rattus norvegicus	Behavior of rat #Q22ILi2008 in a standard testing arena (large Open Field, 160x160 cm table surface on 60 cm high legs with objects in arena locales 10 14 5 and 8) during a 55 min long TRIAL. Included RAWDATA objects of rat behavior are video (mpg), track (csv), and pathplot (gif) files. Behavior on TRIAL #Q22ILi2008_03_5_0039_0001174 is after injection #03 and is test #03 in this testing arena. …	Health Sciences Centre, McMaster University, Hamilton, Ontario, Canada	43.25978, -79.91763	Adult	Q22ILi2008	wild-type	>8 weeks	male	Long-Evans rats	Charles River, St Constant, Quebec, Canada	videography	Stationary overhead B&W CCD camera (Ikegami ICD-47) interfaced with a vcr recorder. VHS videotape converted offline to MPEG file using a realtime hardware MPEG encoder (Canopus MPEGPRO EMR/MVR)	Testing room illuminated by fluorescent lights mounted on the ceiling. Rat filmed during its subjective night/sleep cycle (lights ON in the colony room)	Frame rate, 29.97 fps	Image size (width x height), 352x240 pixels. Resolution per pixel, 8x8 mm	2004-02-03T09:39:00	1	large Open Field, 160x160 cm table surface on 60 cm high legs	1	objects in arena locales 10 14 5 and 8	1	OF #1 in room U59_south	0	testing room ILLUMINATED (fluorescent lights ON)	Q22ILi2008	331	0	polyethylene cage (35 cm x 30 cm x 16 cm) lined with absorbent bedding material; food and water freely available	0	Lights ON 7 AM to 7 PM in housing colony room	0	Tested during subjective night/sleep cycle (lights ON)	0	No surgery done	0	No lesion present	QNP	1	QNP 0.5	03	Q22ILi2008_03_5_0039_0001174	2004-02-03 09:39:00	55	03	03
Q22ILi2008_04_5_0125_0001175	10116	rat	Norway rat	Rattus norvegicus	Behavior of rat #Q22ILi2008 in a standard testing arena (large Open Field, 160x160 cm table surface on 60 cm high legs with objects in arena locales 10 14 5 and 8) during a 55 min long TRIAL. Included RAWDATA objects of rat behavior are video (mpg), track (csv), and pathplot (gif) files. Behavior on TRIAL #Q22ILi2008_04_5_0125_0001175 is after injection #04 and is test #04 in this testing arena. …	Health Sciences Centre, McMaster University, Hamilton, Ontario, Canada	43.25978, -79.91763	Adult	Q22ILi2008	wild-type	>8 weeks	male	Long-Evans rats	Charles River, St Constant, Quebec, Canada	videography	Stationary overhead B&W CCD camera (Ikegami ICD-47) interfaced with a vcr recorder. VHS videotape converted offline to MPEG file using a realtime hardware MPEG encoder (Canopus MPEGPRO EMR/MVR)	Testing room illuminated by fluorescent lights mounted on the ceiling. Rat filmed during its subjective night/sleep cycle (lights ON in the colony room)	Frame rate, 29.97 fps	Image size (width x height), 352x240 pixels. Resolution per pixel, 8x8 mm	2004-02-05T09:36:00	1	large Open Field, 160x160 cm table surface on 60 cm high legs	1	objects in arena locales 10 14 5 and 8	1	OF #1 in room U59_south	0	testing room ILLUMINATED (fluorescent lights ON)	Q22ILi2008	337	0	polyethylene cage (35 cm x 30 cm x 16 cm) lined with absorbent bedding material; food and water freely available	0	Lights ON 7 AM to 7 PM in housing colony room	0	Tested during subjective night/sleep cycle (lights ON)	0	No surgery done	0	No lesion present	QNP	1	QNP 0.5	04	Q22ILi2008_04_5_0125_0001175	2004-02-05 09:36:00	55	04	04
Q22ILi2008_05_5_0112_0001176	10116	rat	Norway rat	Rattus norvegicus	Behavior of rat #Q22ILi2008 in a standard testing arena (large Open Field, 160x160 cm table surface on 60 cm high legs with objects in arena locales 10 14 5 and 8) during a 55 min long TRIAL. Included RAWDATA objects of rat behavior are video (mpg), track (csv), and pathplot (gif) files. Behavior on TRIAL #Q22ILi2008_05_5_0112_0001176 is after injection #05 and is test #05 in this testing arena. …	Health Sciences Centre, McMaster University, Hamilton, Ontario, Canada	43.25978, -79.91763	Adult	Q22ILi2008	wild-type	>8 weeks	male	Long-Evans rats	Charles River, St Constant, Quebec, Canada	videography	Stationary overhead B&W CCD camera (Ikegami ICD-47) interfaced with a vcr recorder. VHS videotape converted offline to MPEG file using a realtime hardware MPEG encoder (Canopus MPEGPRO EMR/MVR)	Testing room illuminated by fluorescent lights mounted on the ceiling. Rat filmed during its subjective night/sleep cycle (lights ON in the colony room)	Frame rate, 29.97 fps	Image size (width x height), 352x240 pixels. Resolution per pixel, 8x8 mm	2004-02-10T09:48:00	1	large Open Field, 160x160 cm table surface on 60 cm high legs	1	objects in arena locales 10 14 5 and 8	1	OF #1 in room U59_south	0	testing room ILLUMINATED (fluorescent lights ON)	Q22ILi2008	367	0	polyethylene cage (35 cm x 30 cm x 16 cm) lined with absorbent bedding material; food and water freely available	0	Lights ON 7 AM to 7 PM in housing colony room	0	Tested during subjective night/sleep cycle (lights ON)	0	No surgery done	0	No lesion present	QNP	1	QNP 0.5	05	Q22ILi2008_05_5_0112_0001176	2004-02-10 09:48:00	55	05	05
Q22ILi2008_06_5_0136_0001177	10116	rat	Norway rat	Rattus norvegicus	Behavior of rat #Q22ILi2008 in a standard testing arena (large Open Field, 160x160 cm table surface on 60 cm high legs with objects in arena locales 10 14 5 and 8) during a 55 min long TRIAL. Included RAWDATA objects of rat behavior are video (mpg), track (csv), and pathplot (gif) files. Behavior on TRIAL #Q22ILi2008_06_5_0136_0001177 is after injection #06 and is test #06 in this testing arena. …	Health Sciences Centre, McMaster University, Hamilton, Ontario, Canada	43.25978, -79.91763	Adult	Q22ILi2008	wild-type	>8 weeks	male	Long-Evans rats	Charles River, St Constant, Quebec, Canada	videography	Stationary overhead B&W CCD camera (Ikegami ICD-47) interfaced with a vcr recorder. VHS videotape converted offline to MPEG file using a realtime hardware MPEG encoder (Canopus MPEGPRO EMR/MVR)	Testing room illuminated by fluorescent lights mounted on the ceiling. Rat filmed during its subjective night/sleep cycle (lights ON in the colony room)	Frame rate, 29.97 fps	Image size (width x height), 352x240 pixels. Resolution per pixel, 8x8 mm	2004-02-12T10:00:00	1	large Open Field, 160x160 cm table surface on 60 cm high legs	1	objects in arena locales 10 14 5 and 8	1	OF #1 in room U59_south	0	testing room ILLUMINATED (fluorescent lights ON)	Q22ILi2008	356	0	polyethylene cage (35 cm x 30 cm x 16 cm) lined with absorbent bedding material; food and water freely available	0	Lights ON 7 AM to 7 PM in housing colony room	0	Tested during subjective night/sleep cycle (lights ON)	0	No surgery done	0	No lesion present	QNP	1	QNP 0.5	06	Q22ILi2008_06_5_0136_0001177	2004-02-12 10:00:00	55	06	06
Q22ILi2008_07_5_0182_0001178	10116	rat	Norway rat	Rattus norvegicus	Behavior of rat #Q22ILi2008 in a standard testing arena (large Open Field, 160x160 cm table surface on 60 cm high legs with objects in arena locales 10 14 5 and 8) during a 55 min long TRIAL. Included RAWDATA objects of rat behavior are video (mpg), track (csv), and pathplot (gif) files. Behavior on TRIAL #Q22ILi2008_07_5_0182_0001178 is after injection #07 and is test #07 in this testing arena. …	Health Sciences Centre, McMaster University, Hamilton, Ontario, Canada	43.25978, -79.91763	Adult	Q22ILi2008	wild-type	>8 weeks	male	Long-Evans rats	Charles River, St Constant, Quebec, Canada	videography	Stationary overhead B&W CCD camera (Ikegami ICD-47) interfaced with a vcr recorder. VHS videotape converted offline to MPEG file using a realtime hardware MPEG encoder (Canopus MPEGPRO EMR/MVR)	Testing room illuminated by fluorescent lights mounted on the ceiling. Rat filmed during its subjective night/sleep cycle (lights ON in the colony room)	Frame rate, 29.97 fps	Image size (width x height), 352x240 pixels. Resolution per pixel, 8x8 mm	2004-02-17T09:47:00	1	large Open Field, 160x160 cm table surface on 60 cm high legs	1	objects in arena locales 10 14 5 and 8	1	OF #1 in room U59_south	0	testing room ILLUMINATED (fluorescent lights ON)	Q22ILi2008	371	0	polyethylene cage (35 cm x 30 cm x 16 cm) lined with absorbent bedding material; food and water freely available	0	Lights ON 7 AM to 7 PM in housing colony room	0	Tested during subjective night/sleep cycle (lights ON)	0	No surgery done	0	No lesion present	QNP	1	QNP 0.5	07	Q22ILi2008_07_5_0182_0001178	2004-02-17 09:47:00	55	07	07
Q22ILi2008_08_5_0220_0001179	10116	rat	Norway rat	Rattus norvegicus	Behavior of rat #Q22ILi2008 in a standard testing arena (large Open Field, 160x160 cm table surface on 60 cm high legs with objects in arena locales 10 14 5 and 8) during a 55 min long TRIAL. Included RAWDATA objects of rat behavior are video (mpg), track (csv), and pathplot (gif) files. Behavior on TRIAL #Q22ILi2008_08_5_0220_0001179 is after injection #08 and is test #08 in this testing arena. …	Health Sciences Centre, McMaster University, Hamilton, Ontario, Canada	43.25978, -79.91763	Adult	Q22ILi2008	wild-type	>8 weeks	male	Long-Evans rats	Charles River, St Constant, Quebec, Canada	videography	Stationary overhead B&W CCD camera (Ikegami ICD-47) interfaced with a vcr recorder. VHS videotape converted offline to MPEG file using a realtime hardware MPEG encoder (Canopus MPEGPRO EMR/MVR)	Testing room illuminated by fluorescent lights mounted on the ceiling. Rat filmed during its subjective night/sleep cycle (lights ON in the colony room)	Frame rate, 29.97 fps	Image size (width x height), 352x240 pixels. Resolution per pixel, 8x8 mm	2004-02-19T09:46:00	1	large Open Field, 160x160 cm table surface on 60 cm high legs	1	objects in arena locales 10 14 5 and 8	1	OF #1 in room U59_south	0	testing room ILLUMINATED (fluorescent lights ON)	Q22ILi2008	376	0	polyethylene cage (35 cm x 30 cm x 16 cm) lined with absorbent bedding material; food and water freely available	0	Lights ON 7 AM to 7 PM in housing colony room	0	Tested during subjective night/sleep cycle (lights ON)	0	No surgery done	0	No lesion present	QNP	1	QNP 0.5	08	Q22ILi2008_08_5_0220_0001179	2004-02-19 09:46:00	55	08	08
Q22ILi2008_09_5_0232_0001180	10116	rat	Norway rat	Rattus norvegicus	Behavior of rat #Q22ILi2008 in a standard testing arena (large Open Field, 160x160 cm table surface on 60 cm high legs with objects in arena locales 10 14 5 and 8) during a 55 min long TRIAL. Included RAWDATA objects of rat behavior are video (mpg), track (csv), and pathplot (gif) files. Behavior on TRIAL #Q22ILi2008_09_5_0232_0001180 is after injection #09 and is test #09 in this testing arena. …	Health Sciences Centre, McMaster University, Hamilton, Ontario, Canada	43.25978, -79.91763	Adult	Q22ILi2008	wild-type	>8 weeks	male	Long-Evans rats	Charles River, St Constant, Quebec, Canada	videography	Stationary overhead B&W CCD camera (Ikegami ICD-47) interfaced with a vcr recorder. VHS videotape converted offline to MPEG file using a realtime hardware MPEG encoder (Canopus MPEGPRO EMR/MVR)	Testing room illuminated by fluorescent lights mounted on the ceiling. Rat filmed during its subjective night/sleep cycle (lights ON in the colony room)	Frame rate, 29.97 fps	Image size (width x height), 352x240 pixels. Resolution per pixel, 8x8 mm	2004-02-24T09:45:00	1	large Open Field, 160x160 cm table surface on 60 cm high legs	1	objects in arena locales 10 14 5 and 8	1	OF #1 in room U59_south	0	testing room ILLUMINATED (fluorescent lights ON)	Q22ILi2008	390	0	polyethylene cage (35 cm x 30 cm x 16 cm) lined with absorbent bedding material; food and water freely available	0	Lights ON 7 AM to 7 PM in housing colony room	0	Tested during subjective night/sleep cycle (lights ON)	0	No surgery done	0	No lesion present	QNP	1	QNP 0.5	09	Q22ILi2008_09_5_0232_0001180	2004-02-24 09:45:00	55	09	09
Q22ILi2008_10_5_0015_0001181	10116	rat	Norway rat	Rattus norvegicus	Behavior of rat #Q22ILi2008 in a standard testing arena (large Open Field, 160x160 cm table surface on 60 cm high legs with objects in arena locales 10 14 5 and 8) during a 55 min long TRIAL. Included RAWDATA objects of rat behavior are video (mpg), track (csv), and pathplot (gif) files. Behavior on TRIAL #Q22ILi2008_10_5_0015_0001181 is after injection #10 and is test #10 in this testing arena. …	Health Sciences Centre, McMaster University, Hamilton, Ontario, Canada	43.25978, -79.91763	Adult	Q22ILi2008	wild-type	>8 weeks	male	Long-Evans rats	Charles River, St Constant, Quebec, Canada	videography	Stationary overhead B&W CCD camera (Ikegami ICD-47) interfaced with a vcr recorder. VHS videotape converted offline to MPEG file using a realtime hardware MPEG encoder (Canopus MPEGPRO EMR/MVR)	Testing room illuminated by fluorescent lights mounted on the ceiling. Rat filmed during its subjective night/sleep cycle (lights ON in the colony room)	Frame rate, 29.97 fps	Image size (width x height), 352x240 pixels. Resolution per pixel, 8x8 mm	2004-02-26T10:00:00	1	large Open Field, 160x160 cm table surface on 60 cm high legs	1	objects in arena locales 10 14 5 and 8	1	OF #1 in room U59_south	0	testing room ILLUMINATED (fluorescent lights ON)	Q22ILi2008	419	0	polyethylene cage (35 cm x 30 cm x 16 cm) lined with absorbent bedding material; food and water freely available	0	Lights ON 7 AM to 7 PM in housing colony room	0	Tested during subjective night/sleep cycle (lights ON)	0	No surgery done	0	No lesion present	QNP	1	QNP 0.5	10	Q22ILi2008_10_5_0015_0001181	2004-02-26 10:00:00	55	10	10
Q22ILi2008_11_5_0269_0001182	10116	rat	Norway rat	Rattus norvegicus	Behavior of rat #Q22ILi2008 in a standard testing arena (large Open Field, 160x160 cm table surface on 60 cm high legs with objects in arena locales 10 14 5 and 8) during a 55 min long TRIAL. Included RAWDATA objects of rat behavior are video (mpg), track (csv), and pathplot (gif) files. Behavior on TRIAL #Q22ILi2008_11_5_0269_0001182 is after injection #11 and is test #11 in this testing arena. …	Health Sciences Centre, McMaster University, Hamilton, Ontario, Canada	43.25978, -79.91763	Adult	Q22ILi2008	wild-type	>8 weeks	male	Long-Evans rats	Charles River, St Constant, Quebec, Canada	videography	Stationary overhead B&W CCD camera (Ikegami ICD-47) interfaced with a vcr recorder. VHS videotape converted offline to MPEG file using a realtime hardware MPEG encoder (Canopus MPEGPRO EMR/MVR)	Testing room illuminated by fluorescent lights mounted on the ceiling. Rat filmed during its subjective night/sleep cycle (lights ON in the colony room)	Frame rate, 29.97 fps	Image size (width x height), 352x240 pixels. Resolution per pixel, 8x8 mm	2004-03-09T09:56:00	1	large Open Field, 160x160 cm table surface on 60 cm high legs	1	objects in arena locales 10 14 5 and 8	1	OF #1 in room U59_south	0	testing room ILLUMINATED (fluorescent lights ON)	Q22ILi2008	421	0	polyethylene cage (35 cm x 30 cm x 16 cm) lined with absorbent bedding material; food and water freely available	0	Lights ON 7 AM to 7 PM in housing colony room	0	Tested during subjective night/sleep cycle (lights ON)	1	Sham lesion done	0	No lesion present	QNP	1	QNP 0.5	11	Q22ILi2008_11_5_0269_0001182	2004-03-09 09:56:00	55	11	11
Q22ILi2008_12_0_0281_0001183	10116	rat	Norway rat	Rattus norvegicus	Behavior of rat #Q22ILi2008 in a standard testing arena (large Open Field, 160x160 cm table surface on 60 cm high legs with objects in arena locales 10 14 5 and 8) during a 55 min long TRIAL. Included RAWDATA objects of rat behavior are video (mpg), track (csv), and pathplot (gif) files. Behavior on TRIAL #Q22ILi2008_12_0_0281_0001183 is after injection #12 and is test #12 in this testing arena. …	Health Sciences Centre, McMaster University, Hamilton, Ontario, Canada	43.25978, -79.91763	Adult	Q22ILi2008	wild-type	>8 weeks	male	Long-Evans rats	Charles River, St Constant, Quebec, Canada	videography	Stationary overhead B&W CCD camera (Ikegami ICD-47) interfaced with a vcr recorder. VHS videotape converted offline to MPEG file using a realtime hardware MPEG encoder (Canopus MPEGPRO EMR/MVR)	Testing room illuminated by fluorescent lights mounted on the ceiling. Rat filmed during its subjective night/sleep cycle (lights ON in the colony room)	Frame rate, 29.97 fps	Image size (width x height), 352x240 pixels. Resolution per pixel, 8x8 mm	2004-03-11T09:51:00	1	large Open Field, 160x160 cm table surface on 60 cm high legs	1	objects in arena locales 10 14 5 and 8	1	OF #1 in room U59_south	0	testing room ILLUMINATED (fluorescent lights ON)	Q22ILi2008	465	0	polyethylene cage (35 cm x 30 cm x 16 cm) lined with absorbent bedding material; food and water freely available	0	Lights ON 7 AM to 7 PM in housing colony room	0	Tested during subjective night/sleep cycle (lights ON)	1	Sham lesion done	0	No lesion present	SAL	1	SAL 0	01	Q22ILi2008_12_0_0281_0001183	2004-03-11 09:51:00	55	12	12
Q22ILi2008_13_5_0335_0001184	10116	rat	Norway rat	Rattus norvegicus	Behavior of rat #Q22ILi2008 in a standard testing arena (large Open Field, 160x160 cm table surface on 60 cm high legs with objects in arena locales 10 14 5 and 8) during a 55 min long TRIAL. Included RAWDATA objects of rat behavior are video (mpg), track (csv), and pathplot (gif) files. Behavior on TRIAL #Q22ILi2008_13_5_0335_0001184 is after injection #13 and is test #13 in this testing arena. …	Health Sciences Centre, McMaster University, Hamilton, Ontario, Canada	43.25978, -79.91763	Adult	Q22ILi2008	wild-type	>8 weeks	male	Long-Evans rats	Charles River, St Constant, Quebec, Canada	videography	Stationary overhead B&W CCD camera (Ikegami ICD-47) interfaced with a vcr recorder. VHS videotape converted offline to MPEG file using a realtime hardware MPEG encoder (Canopus MPEGPRO EMR/MVR)	Testing room illuminated by fluorescent lights mounted on the ceiling. Rat filmed during its subjective night/sleep cycle (lights ON in the colony room)	Frame rate, 29.97 fps	Image size (width x height), 352x240 pixels. Resolution per pixel, 8x8 mm	2004-03-16T09:58:00	1	large Open Field, 160x160 cm table surface on 60 cm high legs	1	objects in arena locales 10 14 5 and 8	1	OF #1 in room U59_south	0	testing room ILLUMINATED (fluorescent lights ON)	Q22ILi2008	429	0	polyethylene cage (35 cm x 30 cm x 16 cm) lined with absorbent bedding material; food and water freely available	0	Lights ON 7 AM to 7 PM in housing colony room	0	Tested during subjective night/sleep cycle (lights ON)	1	Sham lesion done	0	No lesion present	QNP	1	QNP 0.5	12	Q22ILi2008_13_5_0335_0001184	2004-03-16 09:58:00	55	13	13
Q22ILi2008_14_5_0347_0001185	10116	rat	Norway rat	Rattus norvegicus	Behavior of rat #Q22ILi2008 in a standard testing arena (large Open Field, 160x160 cm table surface on 60 cm high legs with objects in arena locales 18 22 9 and 4 (objects ROTATION 180 deg)) during a 55 min long TRIAL. Included RAWDATA objects of rat behavior are video (mpg), track (csv), and pathplot (gif) files. Behavior on TRIAL #Q22ILi2008_14_5_0347_0001185 is after injection #14 and is test …	Health Sciences Centre, McMaster University, Hamilton, Ontario, Canada	43.25978, -79.91763	Adult	Q22ILi2008	wild-type	>8 weeks	male	Long-Evans rats	Charles River, St Constant, Quebec, Canada	videography	Stationary overhead B&W CCD camera (Ikegami ICD-47) interfaced with a vcr recorder. VHS videotape converted offline to MPEG file using a realtime hardware MPEG encoder (Canopus MPEGPRO EMR/MVR)	Testing room illuminated by fluorescent lights mounted on the ceiling. Rat filmed during its subjective night/sleep cycle (lights ON in the colony room)	Frame rate, 29.97 fps	Image size (width x height), 352x240 pixels. Resolution per pixel, 8x8 mm	2004-03-18T10:06:00	1	large Open Field, 160x160 cm table surface on 60 cm high legs	2	objects in arena locales 18 22 9 and 4 (objects ROTATION 180 deg)	1	OF #1 in room U59_south	0	testing room ILLUMINATED (fluorescent lights ON)	Q22ILi2008	432	0	polyethylene cage (35 cm x 30 cm x 16 cm) lined with absorbent bedding material; food and water freely available	0	Lights ON 7 AM to 7 PM in housing colony room	0	Tested during subjective night/sleep cycle (lights ON)	1	Sham lesion done	0	No lesion present	QNP	1	QNP 0.5	13	Q22ILi2008_14_5_0347_0001185	2004-03-18 10:06:00	55	14	14
Q22ILi2009_01_0_0044_0001186	10116	rat	Norway rat	Rattus norvegicus	Behavior of rat #Q22ILi2009 in a standard testing arena (large Open Field, 160x160 cm table surface on 60 cm high legs with objects in arena locales 10 14 5 and 8) during a 55 min long TRIAL. Included RAWDATA objects of rat behavior are video (mpg), track (csv), and pathplot (gif) files. Behavior on TRIAL #Q22ILi2009_01_0_0044_0001186 is after injection #01 and is test #01 in this testing arena. …	Health Sciences Centre, McMaster University, Hamilton, Ontario, Canada	43.25978, -79.91763	Adult	Q22ILi2009	wild-type	>8 weeks	male	Long-Evans rats	Charles River, St Constant, Quebec, Canada	videography	Stationary overhead B&W CCD camera (Ikegami ICD-47) interfaced with a vcr recorder. VHS videotape converted offline to MPEG file using a realtime hardware MPEG encoder (Canopus MPEGPRO EMR/MVR)	Testing room illuminated by fluorescent lights mounted on the ceiling. Rat filmed during its subjective night/sleep cycle (lights ON in the colony room)	Frame rate, 29.97 fps	Image size (width x height), 352x240 pixels. Resolution per pixel, 8x8 mm	2004-01-28T08:50:00	1	large Open Field, 160x160 cm table surface on 60 cm high legs	1	objects in arena locales 10 14 5 and 8	1	OF #1 in room U59_south	0	testing room ILLUMINATED (fluorescent lights ON)	Q22ILi2009	316	0	polyethylene cage (35 cm x 30 cm x 16 cm) lined with absorbent bedding material; food and water freely available	0	Lights ON 7 AM to 7 PM in housing colony room	0	Tested during subjective night/sleep cycle (lights ON)	0	No surgery done	0	No lesion present	SAL	1	SAL 0	01	Q22ILi2009_01_0_0044_0001186	2004-01-28 08:50:00	55	01	01
Q22ILi2009_02_0_0086_0001187	10116	rat	Norway rat	Rattus norvegicus	Behavior of rat #Q22ILi2009 in a standard testing arena (large Open Field, 160x160 cm table surface on 60 cm high legs with objects in arena locales 10 14 5 and 8) during a 55 min long TRIAL. Included RAWDATA objects of rat behavior are video (mpg), track (csv), and pathplot (gif) files. Behavior on TRIAL #Q22ILi2009_02_0_0086_0001187 is after injection #02 and is test #02 in this testing arena. …	Health Sciences Centre, McMaster University, Hamilton, Ontario, Canada	43.25978, -79.91763	Adult	Q22ILi2009	wild-type	>8 weeks	male	Long-Evans rats	Charles River, St Constant, Quebec, Canada	videography	Stationary overhead B&W CCD camera (Ikegami ICD-47) interfaced with a vcr recorder. VHS videotape converted offline to MPEG file using a realtime hardware MPEG encoder (Canopus MPEGPRO EMR/MVR)	Testing room illuminated by fluorescent lights mounted on the ceiling. Rat filmed during its subjective night/sleep cycle (lights ON in the colony room)	Frame rate, 29.97 fps	Image size (width x height), 352x240 pixels. Resolution per pixel, 8x8 mm	2004-01-30T08:24:00	1	large Open Field, 160x160 cm table surface on 60 cm high legs	1	objects in arena locales 10 14 5 and 8	1	OF #1 in room U59_south	0	testing room ILLUMINATED (fluorescent lights ON)	Q22ILi2009	329	0	polyethylene cage (35 cm x 30 cm x 16 cm) lined with absorbent bedding material; food and water freely available	0	Lights ON 7 AM to 7 PM in housing colony room	0	Tested during subjective night/sleep cycle (lights ON)	0	No surgery done	0	No lesion present	SAL	1	SAL 0	02	Q22ILi2009_02_0_0086_0001187	2004-01-30 08:24:00	55	02	02
Q22ILi2009_03_0_0098_0001188	10116	rat	Norway rat	Rattus norvegicus	Behavior of rat #Q22ILi2009 in a standard testing arena (large Open Field, 160x160 cm table surface on 60 cm high legs with objects in arena locales 10 14 5 and 8) during a 55 min long TRIAL. Included RAWDATA objects of rat behavior are video (mpg), track (csv), and pathplot (gif) files. Behavior on TRIAL #Q22ILi2009_03_0_0098_0001188 is after injection #03 and is test #03 in this testing arena. …	Health Sciences Centre, McMaster University, Hamilton, Ontario, Canada	43.25978, -79.91763	Adult	Q22ILi2009	wild-type	>8 weeks	male	Long-Evans rats	Charles River, St Constant, Quebec, Canada	videography	Stationary overhead B&W CCD camera (Ikegami ICD-47) interfaced with a vcr recorder. VHS videotape converted offline to MPEG file using a realtime hardware MPEG encoder (Canopus MPEGPRO EMR/MVR)	Testing room illuminated by fluorescent lights mounted on the ceiling. Rat filmed during its subjective night/sleep cycle (lights ON in the colony room)	Frame rate, 29.97 fps	Image size (width x height), 352x240 pixels. Resolution per pixel, 8x8 mm	2004-02-04T08:21:00	1	large Open Field, 160x160 cm table surface on 60 cm high legs	1	objects in arena locales 10 14 5 and 8	1	OF #1 in room U59_south	0	testing room ILLUMINATED (fluorescent lights ON)	Q22ILi2009	358	0	polyethylene cage (35 cm x 30 cm x 16 cm) lined with absorbent bedding material; food and water freely available	0	Lights ON 7 AM to 7 PM in housing colony room	0	Tested during subjective night/sleep cycle (lights ON)	0	No surgery done	0	No lesion present	SAL	1	SAL 0	03	Q22ILi2009_03_0_0098_0001188	2004-02-04 08:21:00	55	03	03
Q22ILi2009_04_0_0117_0001189	10116	rat	Norway rat	Rattus norvegicus	Behavior of rat #Q22ILi2009 in a standard testing arena (large Open Field, 160x160 cm table surface on 60 cm high legs with objects in arena locales 10 14 5 and 8) during a 55 min long TRIAL. Included RAWDATA objects of rat behavior are video (mpg), track (csv), and pathplot (gif) files. Behavior on TRIAL #Q22ILi2009_04_0_0117_0001189 is after injection #04 and is test #04 in this testing arena. …	Health Sciences Centre, McMaster University, Hamilton, Ontario, Canada	43.25978, -79.91763	Adult	Q22ILi2009	wild-type	>8 weeks	male	Long-Evans rats	Charles River, St Constant, Quebec, Canada	videography	Stationary overhead B&W CCD camera (Ikegami ICD-47) interfaced with a vcr recorder. VHS videotape converted offline to MPEG file using a realtime hardware MPEG encoder (Canopus MPEGPRO EMR/MVR)	Testing room illuminated by fluorescent lights mounted on the ceiling. Rat filmed during its subjective night/sleep cycle (lights ON in the colony room)	Frame rate, 29.97 fps	Image size (width x height), 352x240 pixels. Resolution per pixel, 8x8 mm	2004-02-06T08:25:00	1	large Open Field, 160x160 cm table surface on 60 cm high legs	1	objects in arena locales 10 14 5 and 8	1	OF #1 in room U59_south	0	testing room ILLUMINATED (fluorescent lights ON)	Q22ILi2009	369	0	polyethylene cage (35 cm x 30 cm x 16 cm) lined with absorbent bedding material; food and water freely available	0	Lights ON 7 AM to 7 PM in housing colony room	0	Tested during subjective night/sleep cycle (lights ON)	0	No surgery done	0	No lesion present	SAL	1	SAL 0	04	Q22ILi2009_04_0_0117_0001189	2004-02-06 08:25:00	55	04	04
Q22ILi2009_05_0_0129_0001190	10116	rat	Norway rat	Rattus norvegicus	Behavior of rat #Q22ILi2009 in a standard testing arena (large Open Field, 160x160 cm table surface on 60 cm high legs with objects in arena locales 10 14 5 and 8) during a 55 min long TRIAL. Included RAWDATA objects of rat behavior are video (mpg), track (csv), and pathplot (gif) files. Behavior on TRIAL #Q22ILi2009_05_0_0129_0001190 is after injection #05 and is test #05 in this testing arena. …	Health Sciences Centre, McMaster University, Hamilton, Ontario, Canada	43.25978, -79.91763	Adult	Q22ILi2009	wild-type	>8 weeks	male	Long-Evans rats	Charles River, St Constant, Quebec, Canada	videography	Stationary overhead B&W CCD camera (Ikegami ICD-47) interfaced with a vcr recorder. VHS videotape converted offline to MPEG file using a realtime hardware MPEG encoder (Canopus MPEGPRO EMR/MVR)	Testing room illuminated by fluorescent lights mounted on the ceiling. Rat filmed during its subjective night/sleep cycle (lights ON in the colony room)	Frame rate, 29.97 fps	Image size (width x height), 352x240 pixels. Resolution per pixel, 8x8 mm	2004-02-11T08:32:00	1	large Open Field, 160x160 cm table surface on 60 cm high legs	1	objects in arena locales 10 14 5 and 8	1	OF #1 in room U59_south	0	testing room ILLUMINATED (fluorescent lights ON)	Q22ILi2009	392	0	polyethylene cage (35 cm x 30 cm x 16 cm) lined with absorbent bedding material; food and water freely available	0	Lights ON 7 AM to 7 PM in housing colony room	0	Tested during subjective night/sleep cycle (lights ON)	0	No surgery done	0	No lesion present	SAL	1	SAL 0	05	Q22ILi2009_05_0_0129_0001190	2004-02-11 08:32:00	55	05	05
Q22ILi2009_06_0_0141_0001191	10116	rat	Norway rat	Rattus norvegicus	Behavior of rat #Q22ILi2009 in a standard testing arena (large Open Field, 160x160 cm table surface on 60 cm high legs with objects in arena locales 10 14 5 and 8) during a 55 min long TRIAL. Included RAWDATA objects of rat behavior are video (mpg), track (csv), and pathplot (gif) files. Behavior on TRIAL #Q22ILi2009_06_0_0141_0001191 is after injection #06 and is test #06 in this testing arena. …	Health Sciences Centre, McMaster University, Hamilton, Ontario, Canada	43.25978, -79.91763	Adult	Q22ILi2009	wild-type	>8 weeks	male	Long-Evans rats	Charles River, St Constant, Quebec, Canada	videography	Stationary overhead B&W CCD camera (Ikegami ICD-47) interfaced with a vcr recorder. VHS videotape converted offline to MPEG file using a realtime hardware MPEG encoder (Canopus MPEGPRO EMR/MVR)	Testing room illuminated by fluorescent lights mounted on the ceiling. Rat filmed during its subjective night/sleep cycle (lights ON in the colony room)	Frame rate, 29.97 fps	Image size (width x height), 352x240 pixels. Resolution per pixel, 8x8 mm	2004-02-13T08:29:00	1	large Open Field, 160x160 cm table surface on 60 cm high legs	1	objects in arena locales 10 14 5 and 8	1	OF #1 in room U59_south	0	testing room ILLUMINATED (fluorescent lights ON)	Q22ILi2009	404	0	polyethylene cage (35 cm x 30 cm x 16 cm) lined with absorbent bedding material; food and water freely available	0	Lights ON 7 AM to 7 PM in housing colony room	0	Tested during subjective night/sleep cycle (lights ON)	0	No surgery done	0	No lesion present	SAL	1	SAL 0	06	Q22ILi2009_06_0_0141_0001191	2004-02-13 08:29:00	55	06	06
Q22ILi2009_07_0_0213_0001192	10116	rat	Norway rat	Rattus norvegicus	Behavior of rat #Q22ILi2009 in a standard testing arena (large Open Field, 160x160 cm table surface on 60 cm high legs with objects in arena locales 10 14 5 and 8) during a 55 min long TRIAL. Included RAWDATA objects of rat behavior are video (mpg), track (csv), and pathplot (gif) files. Behavior on TRIAL #Q22ILi2009_07_0_0213_0001192 is after injection #07 and is test #07 in this testing arena. …	Health Sciences Centre, McMaster University, Hamilton, Ontario, Canada	43.25978, -79.91763	Adult	Q22ILi2009	wild-type	>8 weeks	male	Long-Evans rats	Charles River, St Constant, Quebec, Canada	videography	Stationary overhead B&W CCD camera (Ikegami ICD-47) interfaced with a vcr recorder. VHS videotape converted offline to MPEG file using a realtime hardware MPEG encoder (Canopus MPEGPRO EMR/MVR)	Testing room illuminated by fluorescent lights mounted on the ceiling. Rat filmed during its subjective night/sleep cycle (lights ON in the colony room)	Frame rate, 29.97 fps	Image size (width x height), 352x240 pixels. Resolution per pixel, 8x8 mm	2004-02-18T08:39:00	1	large Open Field, 160x160 cm table surface on 60 cm high legs	1	objects in arena locales 10 14 5 and 8	1	OF #1 in room U59_south	0	testing room ILLUMINATED (fluorescent lights ON)	Q22ILi2009	320	0	polyethylene cage (35 cm x 30 cm x 16 cm) lined with absorbent bedding material; food and water freely available	0	Lights ON 7 AM to 7 PM in housing colony room	0	Tested during subjective night/sleep cycle (lights ON)	0	No surgery done	0	No lesion present	SAL	1	SAL 0	07	Q22ILi2009_07_0_0213_0001192	2004-02-18 08:39:00	55	07	07
Q22ILi2009_08_0_0225_0001193	10116	rat	Norway rat	Rattus norvegicus	Behavior of rat #Q22ILi2009 in a standard testing arena (large Open Field, 160x160 cm table surface on 60 cm high legs with objects in arena locales 10 14 5 and 8) during a 55 min long TRIAL. Included RAWDATA objects of rat behavior are video (mpg), track (csv), and pathplot (gif) files. Behavior on TRIAL #Q22ILi2009_08_0_0225_0001193 is after injection #08 and is test #08 in this testing arena. …	Health Sciences Centre, McMaster University, Hamilton, Ontario, Canada	43.25978, -79.91763	Adult	Q22ILi2009	wild-type	>8 weeks	male	Long-Evans rats	Charles River, St Constant, Quebec, Canada	videography	Stationary overhead B&W CCD camera (Ikegami ICD-47) interfaced with a vcr recorder. VHS videotape converted offline to MPEG file using a realtime hardware MPEG encoder (Canopus MPEGPRO EMR/MVR)	Testing room illuminated by fluorescent lights mounted on the ceiling. Rat filmed during its subjective night/sleep cycle (lights ON in the colony room)	Frame rate, 29.97 fps	Image size (width x height), 352x240 pixels. Resolution per pixel, 8x8 mm	2004-02-20T08:28:00	1	large Open Field, 160x160 cm table surface on 60 cm high legs	1	objects in arena locales 10 14 5 and 8	1	OF #1 in room U59_south	0	testing room ILLUMINATED (fluorescent lights ON)	Q22ILi2009	433	0	polyethylene cage (35 cm x 30 cm x 16 cm) lined with absorbent bedding material; food and water freely available	0	Lights ON 7 AM to 7 PM in housing colony room	0	Tested during subjective night/sleep cycle (lights ON)	0	No surgery done	0	No lesion present	SAL	1	SAL 0	08	Q22ILi2009_08_0_0225_0001193	2004-02-20 08:28:00	55	08	08
Q22ILi2009_09_0_0249_0001194	10116	rat	Norway rat	Rattus norvegicus	Behavior of rat #Q22ILi2009 in a standard testing arena (large Open Field, 160x160 cm table surface on 60 cm high legs with objects in arena locales 10 14 5 and 8) during a 55 min long TRIAL. Included RAWDATA objects of rat behavior are video (mpg), track (csv), and pathplot (gif) files. Behavior on TRIAL #Q22ILi2009_09_0_0249_0001194 is after injection #09 and is test #09 in this testing arena. …	Health Sciences Centre, McMaster University, Hamilton, Ontario, Canada	43.25978, -79.91763	Adult	Q22ILi2009	wild-type	>8 weeks	male	Long-Evans rats	Charles River, St Constant, Quebec, Canada	videography	Stationary overhead B&W CCD camera (Ikegami ICD-47) interfaced with a vcr recorder. VHS videotape converted offline to MPEG file using a realtime hardware MPEG encoder (Canopus MPEGPRO EMR/MVR)	Testing room illuminated by fluorescent lights mounted on the ceiling. Rat filmed during its subjective night/sleep cycle (lights ON in the colony room)	Frame rate, 29.97 fps	Image size (width x height), 352x240 pixels. Resolution per pixel, 8x8 mm	2004-02-25T08:45:00	1	large Open Field, 160x160 cm table surface on 60 cm high legs	1	objects in arena locales 10 14 5 and 8	1	OF #1 in room U59_south	0	testing room ILLUMINATED (fluorescent lights ON)	Q22ILi2009	439	0	polyethylene cage (35 cm x 30 cm x 16 cm) lined with absorbent bedding material; food and water freely available	0	Lights ON 7 AM to 7 PM in housing colony room	0	Tested during subjective night/sleep cycle (lights ON)	0	No surgery done	0	No lesion present	SAL	1	SAL 0	09	Q22ILi2009_09_0_0249_0001194	2004-02-25 08:45:00	55	09	09
Q22ILi2009_10_0_0020_0001195	10116	rat	Norway rat	Rattus norvegicus	Behavior of rat #Q22ILi2009 in a standard testing arena (large Open Field, 160x160 cm table surface on 60 cm high legs with objects in arena locales 10 14 5 and 8) during a 55 min long TRIAL. Included RAWDATA objects of rat behavior are video (mpg), track (csv), and pathplot (gif) files. Behavior on TRIAL #Q22ILi2009_10_0_0020_0001195 is after injection #10 and is test #10 in this testing arena. …	Health Sciences Centre, McMaster University, Hamilton, Ontario, Canada	43.25978, -79.91763	Adult	Q22ILi2009	wild-type	>8 weeks	male	Long-Evans rats	Charles River, St Constant, Quebec, Canada	videography	Stationary overhead B&W CCD camera (Ikegami ICD-47) interfaced with a vcr recorder. VHS videotape converted offline to MPEG file using a realtime hardware MPEG encoder (Canopus MPEGPRO EMR/MVR)	Testing room illuminated by fluorescent lights mounted on the ceiling. Rat filmed during its subjective night/sleep cycle (lights ON in the colony room)	Frame rate, 29.97 fps	Image size (width x height), 352x240 pixels. Resolution per pixel, 8x8 mm	2004-02-27T08:29:00	1	large Open Field, 160x160 cm table surface on 60 cm high legs	1	objects in arena locales 10 14 5 and 8	1	OF #1 in room U59_south	0	testing room ILLUMINATED (fluorescent lights ON)	Q22ILi2009	461	0	polyethylene cage (35 cm x 30 cm x 16 cm) lined with absorbent bedding material; food and water freely available	0	Lights ON 7 AM to 7 PM in housing colony room	0	Tested during subjective night/sleep cycle (lights ON)	0	No surgery done	0	No lesion present	SAL	1	SAL 0	10	Q22ILi2009_10_0_0020_0001195	2004-02-27 08:29:00	55	10	10
Q22ILi2009_11_0_0274_0001196	10116	rat	Norway rat	Rattus norvegicus	Behavior of rat #Q22ILi2009 in a standard testing arena (large Open Field, 160x160 cm table surface on 60 cm high legs with objects in arena locales 10 14 5 and 8) during a 55 min long TRIAL. Included RAWDATA objects of rat behavior are video (mpg), track (csv), and pathplot (gif) files. Behavior on TRIAL #Q22ILi2009_11_0_0274_0001196 is after injection #11 and is test #11 in this testing arena. …	Health Sciences Centre, McMaster University, Hamilton, Ontario, Canada	43.25978, -79.91763	Adult	Q22ILi2009	wild-type	>8 weeks	male	Long-Evans rats	Charles River, St Constant, Quebec, Canada	videography	Stationary overhead B&W CCD camera (Ikegami ICD-47) interfaced with a vcr recorder. VHS videotape converted offline to MPEG file using a realtime hardware MPEG encoder (Canopus MPEGPRO EMR/MVR)	Testing room illuminated by fluorescent lights mounted on the ceiling. Rat filmed during its subjective night/sleep cycle (lights ON in the colony room)	Frame rate, 29.97 fps	Image size (width x height), 352x240 pixels. Resolution per pixel, 8x8 mm	2004-03-10T09:00:00	1	large Open Field, 160x160 cm table surface on 60 cm high legs	1	objects in arena locales 10 14 5 and 8	1	OF #1 in room U59_south	0	testing room ILLUMINATED (fluorescent lights ON)	Q22ILi2009	498	0	polyethylene cage (35 cm x 30 cm x 16 cm) lined with absorbent bedding material; food and water freely available	0	Lights ON 7 AM to 7 PM in housing colony room	0	Tested during subjective night/sleep cycle (lights ON)	1	Sham lesion done	0	No lesion present	SAL	1	SAL 0	11	Q22ILi2009_11_0_0274_0001196	2004-03-10 09:00:00	55	11	11
Q22ILi2009_12_0_0328_0001197	10116	rat	Norway rat	Rattus norvegicus	Behavior of rat #Q22ILi2009 in a standard testing arena (large Open Field, 160x160 cm table surface on 60 cm high legs with objects in arena locales 10 14 5 and 8) during a 55 min long TRIAL. Included RAWDATA objects of rat behavior are video (mpg), track (csv), and pathplot (gif) files. Behavior on TRIAL #Q22ILi2009_12_0_0328_0001197 is after injection #12 and is test #12 in this testing arena. …	Health Sciences Centre, McMaster University, Hamilton, Ontario, Canada	43.25978, -79.91763	Adult	Q22ILi2009	wild-type	>8 weeks	male	Long-Evans rats	Charles River, St Constant, Quebec, Canada	videography	Stationary overhead B&W CCD camera (Ikegami ICD-47) interfaced with a vcr recorder. VHS videotape converted offline to MPEG file using a realtime hardware MPEG encoder (Canopus MPEGPRO EMR/MVR)	Testing room illuminated by fluorescent lights mounted on the ceiling. Rat filmed during its subjective night/sleep cycle (lights ON in the colony room)	Frame rate, 29.97 fps	Image size (width x height), 352x240 pixels. Resolution per pixel, 8x8 mm	2004-03-12T08:32:00	1	large Open Field, 160x160 cm table surface on 60 cm high legs	1	objects in arena locales 10 14 5 and 8	1	OF #1 in room U59_south	0	testing room ILLUMINATED (fluorescent lights ON)	Q22ILi2009	528	0	polyethylene cage (35 cm x 30 cm x 16 cm) lined with absorbent bedding material; food and water freely available	0	Lights ON 7 AM to 7 PM in housing colony room	0	Tested during subjective night/sleep cycle (lights ON)	1	Sham lesion done	0	No lesion present	SAL	1	SAL 0	12	Q22ILi2009_12_0_0328_0001197	2004-03-12 08:32:00	55	12	12
Q22ILi2009_13_5_0340_0001198	10116	rat	Norway rat	Rattus norvegicus	Behavior of rat #Q22ILi2009 in a standard testing arena (large Open Field, 160x160 cm table surface on 60 cm high legs with objects in arena locales 10 14 5 and 8) during a 55 min long TRIAL. Included RAWDATA objects of rat behavior are video (mpg), track (csv), and pathplot (gif) files. Behavior on TRIAL #Q22ILi2009_13_5_0340_0001198 is after injection #13 and is test #13 in this testing arena. …	Health Sciences Centre, McMaster University, Hamilton, Ontario, Canada	43.25978, -79.91763	Adult	Q22ILi2009	wild-type	>8 weeks	male	Long-Evans rats	Charles River, St Constant, Quebec, Canada	videography	Stationary overhead B&W CCD camera (Ikegami ICD-47) interfaced with a vcr recorder. VHS videotape converted offline to MPEG file using a realtime hardware MPEG encoder (Canopus MPEGPRO EMR/MVR)	Testing room illuminated by fluorescent lights mounted on the ceiling. Rat filmed during its subjective night/sleep cycle (lights ON in the colony room)	Frame rate, 29.97 fps	Image size (width x height), 352x240 pixels. Resolution per pixel, 8x8 mm	2004-03-17T08:32:00	1	large Open Field, 160x160 cm table surface on 60 cm high legs	1	objects in arena locales 10 14 5 and 8	1	OF #1 in room U59_south	0	testing room ILLUMINATED (fluorescent lights ON)	Q22ILi2009	519	0	polyethylene cage (35 cm x 30 cm x 16 cm) lined with absorbent bedding material; food and water freely available	0	Lights ON 7 AM to 7 PM in housing colony room	0	Tested during subjective night/sleep cycle (lights ON)	1	Sham lesion done	0	No lesion present	QNP	1	QNP 0.5	01	Q22ILi2009_13_5_0340_0001198	2004-03-17 08:32:00	55	13	13
Q22ILi2009_14_0_0352_0001199	10116	rat	Norway rat	Rattus norvegicus	Behavior of rat #Q22ILi2009 in a standard testing arena (large Open Field, 160x160 cm table surface on 60 cm high legs with objects in arena locales 18 22 9 and 4 (objects ROTATION 180 deg)) during a 55 min long TRIAL. Included RAWDATA objects of rat behavior are video (mpg), track (csv), and pathplot (gif) files. Behavior on TRIAL #Q22ILi2009_14_0_0352_0001199 is after injection #14 and is test …	Health Sciences Centre, McMaster University, Hamilton, Ontario, Canada	43.25978, -79.91763	Adult	Q22ILi2009	wild-type	>8 weeks	male	Long-Evans rats	Charles River, St Constant, Quebec, Canada	videography	Stationary overhead B&W CCD camera (Ikegami ICD-47) interfaced with a vcr recorder. VHS videotape converted offline to MPEG file using a realtime hardware MPEG encoder (Canopus MPEGPRO EMR/MVR)	Testing room illuminated by fluorescent lights mounted on the ceiling. Rat filmed during its subjective night/sleep cycle (lights ON in the colony room)	Frame rate, 29.97 fps	Image size (width x height), 352x240 pixels. Resolution per pixel, 8x8 mm	2004-03-19T09:00:00	1	large Open Field, 160x160 cm table surface on 60 cm high legs	2	objects in arena locales 18 22 9 and 4 (objects ROTATION 180 deg)	1	OF #1 in room U59_south	0	testing room ILLUMINATED (fluorescent lights ON)	Q22ILi2009	524	0	polyethylene cage (35 cm x 30 cm x 16 cm) lined with absorbent bedding material; food and water freely available	0	Lights ON 7 AM to 7 PM in housing colony room	0	Tested during subjective night/sleep cycle (lights ON)	1	Sham lesion done	0	No lesion present	SAL	1	SAL 0	13	Q22ILi2009_14_0_0352_0001199	2004-03-19 09:00:00	55	14	14
Q22ILi2010_01_0_0187_0001200	10116	rat	Norway rat	Rattus norvegicus	Behavior of rat #Q22ILi2010 in a standard testing arena (large Open Field, 160x160 cm table surface on 60 cm high legs with objects in arena locales 10 14 5 and 8) during a 55 min long TRIAL. Included RAWDATA objects of rat behavior are video (mpg), track (csv), and pathplot (gif) files. Behavior on TRIAL #Q22ILi2010_01_0_0187_0001200 is after injection #01 and is test #01 in this testing arena. …	Health Sciences Centre, McMaster University, Hamilton, Ontario, Canada	43.25978, -79.91763	Adult	Q22ILi2010	wild-type	>8 weeks	male	Long-Evans rats	Charles River, St Constant, Quebec, Canada	videography	Stationary overhead B&W CCD camera (Ikegami ICD-47) interfaced with a vcr recorder. VHS videotape converted offline to MPEG file using a realtime hardware MPEG encoder (Canopus MPEGPRO EMR/MVR)	Testing room illuminated by fluorescent lights mounted on the ceiling. Rat filmed during its subjective night/sleep cycle (lights ON in the colony room)	Frame rate, 29.97 fps	Image size (width x height), 352x240 pixels. Resolution per pixel, 8x8 mm	2004-01-28T15:42:00	1	large Open Field, 160x160 cm table surface on 60 cm high legs	1	objects in arena locales 10 14 5 and 8	1	OF #1 in room U59_south	0	testing room ILLUMINATED (fluorescent lights ON)	Q22ILi2010	324	0	polyethylene cage (35 cm x 30 cm x 16 cm) lined with absorbent bedding material; food and water freely available	0	Lights ON 7 AM to 7 PM in housing colony room	0	Tested during subjective night/sleep cycle (lights ON)	0	No surgery done	0	No lesion present	SAL	1	SAL 0	01	Q22ILi2010_01_0_0187_0001200	2004-01-28 15:42:00	55	01	01
Q22ILi2010_02_0_0091_0001201	10116	rat	Norway rat	Rattus norvegicus	Behavior of rat #Q22ILi2010 in a standard testing arena (large Open Field, 160x160 cm table surface on 60 cm high legs with objects in arena locales 10 14 5 and 8) during a 55 min long TRIAL. Included RAWDATA objects of rat behavior are video (mpg), track (csv), and pathplot (gif) files. Behavior on TRIAL #Q22ILi2010_02_0_0091_0001201 is after injection #02 and is test #02 in this testing arena. …	Health Sciences Centre, McMaster University, Hamilton, Ontario, Canada	43.25978, -79.91763	Adult	Q22ILi2010	wild-type	>8 weeks	male	Long-Evans rats	Charles River, St Constant, Quebec, Canada	videography	Stationary overhead B&W CCD camera (Ikegami ICD-47) interfaced with a vcr recorder. VHS videotape converted offline to MPEG file using a realtime hardware MPEG encoder (Canopus MPEGPRO EMR/MVR)	Testing room illuminated by fluorescent lights mounted on the ceiling. Rat filmed during its subjective night/sleep cycle (lights ON in the colony room)	Frame rate, 29.97 fps	Image size (width x height), 352x240 pixels. Resolution per pixel, 8x8 mm	2004-01-30T15:19:00	1	large Open Field, 160x160 cm table surface on 60 cm high legs	1	objects in arena locales 10 14 5 and 8	1	OF #1 in room U59_south	0	testing room ILLUMINATED (fluorescent lights ON)	Q22ILi2010	339	0	polyethylene cage (35 cm x 30 cm x 16 cm) lined with absorbent bedding material; food and water freely available	0	Lights ON 7 AM to 7 PM in housing colony room	0	Tested during subjective night/sleep cycle (lights ON)	0	No surgery done	0	No lesion present	SAL	1	SAL 0	02	Q22ILi2010_02_0_0091_0001201	2004-01-30 15:19:00	55	02	02
Q22ILi2010_03_0_0104_0001202	10116	rat	Norway rat	Rattus norvegicus	Behavior of rat #Q22ILi2010 in a standard testing arena (large Open Field, 160x160 cm table surface on 60 cm high legs with objects in arena locales 10 14 5 and 8) during a 55 min long TRIAL. Included RAWDATA objects of rat behavior are video (mpg), track (csv), and pathplot (gif) files. Behavior on TRIAL #Q22ILi2010_03_0_0104_0001202 is after injection #03 and is test #03 in this testing arena. …	Health Sciences Centre, McMaster University, Hamilton, Ontario, Canada	43.25978, -79.91763	Adult	Q22ILi2010	wild-type	>8 weeks	male	Long-Evans rats	Charles River, St Constant, Quebec, Canada	videography	Stationary overhead B&W CCD camera (Ikegami ICD-47) interfaced with a vcr recorder. VHS videotape converted offline to MPEG file using a realtime hardware MPEG encoder (Canopus MPEGPRO EMR/MVR)	Testing room illuminated by fluorescent lights mounted on the ceiling. Rat filmed during its subjective night/sleep cycle (lights ON in the colony room)	Frame rate, 29.97 fps	Image size (width x height), 352x240 pixels. Resolution per pixel, 8x8 mm	2004-02-04T15:00:00	1	large Open Field, 160x160 cm table surface on 60 cm high legs	1	objects in arena locales 10 14 5 and 8	1	OF #1 in room U59_south	0	testing room ILLUMINATED (fluorescent lights ON)	Q22ILi2010	379	0	polyethylene cage (35 cm x 30 cm x 16 cm) lined with absorbent bedding material; food and water freely available	0	Lights ON 7 AM to 7 PM in housing colony room	0	Tested during subjective night/sleep cycle (lights ON)	0	No surgery done	0	No lesion present	SAL	1	SAL 0	03	Q22ILi2010_03_0_0104_0001202	2004-02-04 15:00:00	55	03	03
Q22ILi2010_04_0_0122_0001203	10116	rat	Norway rat	Rattus norvegicus	Behavior of rat #Q22ILi2010 in a standard testing arena (large Open Field, 160x160 cm table surface on 60 cm high legs with objects in arena locales 10 14 5 and 8) during a 55 min long TRIAL. Included RAWDATA objects of rat behavior are video (mpg), track (csv), and pathplot (gif) files. Behavior on TRIAL #Q22ILi2010_04_0_0122_0001203 is after injection #04 and is test #04 in this testing arena. …	Health Sciences Centre, McMaster University, Hamilton, Ontario, Canada	43.25978, -79.91763	Adult	Q22ILi2010	wild-type	>8 weeks	male	Long-Evans rats	Charles River, St Constant, Quebec, Canada	videography	Stationary overhead B&W CCD camera (Ikegami ICD-47) interfaced with a vcr recorder. VHS videotape converted offline to MPEG file using a realtime hardware MPEG encoder (Canopus MPEGPRO EMR/MVR)	Testing room illuminated by fluorescent lights mounted on the ceiling. Rat filmed during its subjective night/sleep cycle (lights ON in the colony room)	Frame rate, 29.97 fps	Image size (width x height), 352x240 pixels. Resolution per pixel, 8x8 mm	2004-02-06T14:50:00	1	large Open Field, 160x160 cm table surface on 60 cm high legs	1	objects in arena locales 10 14 5 and 8	1	OF #1 in room U59_south	0	testing room ILLUMINATED (fluorescent lights ON)	Q22ILi2010	379	0	polyethylene cage (35 cm x 30 cm x 16 cm) lined with absorbent bedding material; food and water freely available	0	Lights ON 7 AM to 7 PM in housing colony room	0	Tested during subjective night/sleep cycle (lights ON)	0	No surgery done	0	No lesion present	SAL	1	SAL 0	04	Q22ILi2010_04_0_0122_0001203	2004-02-06 14:50:00	55	04	04
Q22ILi2010_05_0_0134_0001204	10116	rat	Norway rat	Rattus norvegicus	Behavior of rat #Q22ILi2010 in a standard testing arena (large Open Field, 160x160 cm table surface on 60 cm high legs with objects in arena locales 10 14 5 and 8) during a 55 min long TRIAL. Included RAWDATA objects of rat behavior are video (mpg), track (csv), and pathplot (gif) files. Behavior on TRIAL #Q22ILi2010_05_0_0134_0001204 is after injection #05 and is test #05 in this testing arena. …	Health Sciences Centre, McMaster University, Hamilton, Ontario, Canada	43.25978, -79.91763	Adult	Q22ILi2010	wild-type	>8 weeks	male	Long-Evans rats	Charles River, St Constant, Quebec, Canada	videography	Stationary overhead B&W CCD camera (Ikegami ICD-47) interfaced with a vcr recorder. VHS videotape converted offline to MPEG file using a realtime hardware MPEG encoder (Canopus MPEGPRO EMR/MVR)	Testing room illuminated by fluorescent lights mounted on the ceiling. Rat filmed during its subjective night/sleep cycle (lights ON in the colony room)	Frame rate, 29.97 fps	Image size (width x height), 352x240 pixels. Resolution per pixel, 8x8 mm	2004-02-11T15:14:00	1	large Open Field, 160x160 cm table surface on 60 cm high legs	1	objects in arena locales 10 14 5 and 8	1	OF #1 in room U59_south	0	testing room ILLUMINATED (fluorescent lights ON)	Q22ILi2010	409	0	polyethylene cage (35 cm x 30 cm x 16 cm) lined with absorbent bedding material; food and water freely available	0	Lights ON 7 AM to 7 PM in housing colony room	0	Tested during subjective night/sleep cycle (lights ON)	0	No surgery done	0	No lesion present	SAL	1	SAL 0	05	Q22ILi2010_05_0_0134_0001204	2004-02-11 15:14:00	55	05	05
Q22ILi2010_06_0_0140_0001205	10116	rat	Norway rat	Rattus norvegicus	Behavior of rat #Q22ILi2010 in a standard testing arena (large Open Field, 160x160 cm table surface on 60 cm high legs with objects in arena locales 10 14 5 and 8) during a 55 min long TRIAL. Included RAWDATA objects of rat behavior are video (mpg), track (csv), and pathplot (gif) files. Behavior on TRIAL #Q22ILi2010_06_0_0140_0001205 is after injection #06 and is test #06 in this testing arena. …	Health Sciences Centre, McMaster University, Hamilton, Ontario, Canada	43.25978, -79.91763	Adult	Q22ILi2010	wild-type	>8 weeks	male	Long-Evans rats	Charles River, St Constant, Quebec, Canada	videography	Stationary overhead B&W CCD camera (Ikegami ICD-47) interfaced with a vcr recorder. VHS videotape converted offline to MPEG file using a realtime hardware MPEG encoder (Canopus MPEGPRO EMR/MVR)	Testing room illuminated by fluorescent lights mounted on the ceiling. Rat filmed during its subjective night/sleep cycle (lights ON in the colony room)	Frame rate, 29.97 fps	Image size (width x height), 352x240 pixels. Resolution per pixel, 8x8 mm	2004-02-13T15:52:00	1	large Open Field, 160x160 cm table surface on 60 cm high legs	1	objects in arena locales 10 14 5 and 8	1	OF #1 in room U59_south	0	testing room ILLUMINATED (fluorescent lights ON)	Q22ILi2010	419	0	polyethylene cage (35 cm x 30 cm x 16 cm) lined with absorbent bedding material; food and water freely available	0	Lights ON 7 AM to 7 PM in housing colony room	0	Tested during subjective night/sleep cycle (lights ON)	0	No surgery done	0	No lesion present	SAL	1	SAL 0	06	Q22ILi2010_06_0_0140_0001205	2004-02-13 15:52:00	55	06	06
Q22ILi2010_07_0_0218_0001206	10116	rat	Norway rat	Rattus norvegicus	Behavior of rat #Q22ILi2010 in a standard testing arena (large Open Field, 160x160 cm table surface on 60 cm high legs with objects in arena locales 10 14 5 and 8) during a 55 min long TRIAL. Included RAWDATA objects of rat behavior are video (mpg), track (csv), and pathplot (gif) files. Behavior on TRIAL #Q22ILi2010_07_0_0218_0001206 is after injection #07 and is test #07 in this testing arena. …	Health Sciences Centre, McMaster University, Hamilton, Ontario, Canada	43.25978, -79.91763	Adult	Q22ILi2010	wild-type	>8 weeks	male	Long-Evans rats	Charles River, St Constant, Quebec, Canada	videography	Stationary overhead B&W CCD camera (Ikegami ICD-47) interfaced with a vcr recorder. VHS videotape converted offline to MPEG file using a realtime hardware MPEG encoder (Canopus MPEGPRO EMR/MVR)	Testing room illuminated by fluorescent lights mounted on the ceiling. Rat filmed during its subjective night/sleep cycle (lights ON in the colony room)	Frame rate, 29.97 fps	Image size (width x height), 352x240 pixels. Resolution per pixel, 8x8 mm	2004-02-18T15:43:00	1	large Open Field, 160x160 cm table surface on 60 cm high legs	1	objects in arena locales 10 14 5 and 8	1	OF #1 in room U59_south	0	testing room ILLUMINATED (fluorescent lights ON)	Q22ILi2010	449	0	polyethylene cage (35 cm x 30 cm x 16 cm) lined with absorbent bedding material; food and water freely available	0	Lights ON 7 AM to 7 PM in housing colony room	0	Tested during subjective night/sleep cycle (lights ON)	0	No surgery done	0	No lesion present	SAL	1	SAL 0	07	Q22ILi2010_07_0_0218_0001206	2004-02-18 15:43:00	55	07	07
Q22ILi2010_08_0_0361_0001207	10116	rat	Norway rat	Rattus norvegicus	Behavior of rat #Q22ILi2010 in a standard testing arena (large Open Field, 160x160 cm table surface on 60 cm high legs with objects in arena locales 10 14 5 and 8) during a 55 min long TRIAL. Included RAWDATA objects of rat behavior are video (mpg), track (csv), and pathplot (gif) files. Behavior on TRIAL #Q22ILi2010_08_0_0361_0001207 is after injection #08 and is test #08 in this testing arena. …	Health Sciences Centre, McMaster University, Hamilton, Ontario, Canada	43.25978, -79.91763	Adult	Q22ILi2010	wild-type	>8 weeks	male	Long-Evans rats	Charles River, St Constant, Quebec, Canada	videography	Stationary overhead B&W CCD camera (Ikegami ICD-47) interfaced with a vcr recorder. VHS videotape converted offline to MPEG file using a realtime hardware MPEG encoder (Canopus MPEGPRO EMR/MVR)	Testing room illuminated by fluorescent lights mounted on the ceiling. Rat filmed during its subjective night/sleep cycle (lights ON in the colony room)	Frame rate, 29.97 fps	Image size (width x height), 352x240 pixels. Resolution per pixel, 8x8 mm	2004-02-20T15:07:00	1	large Open Field, 160x160 cm table surface on 60 cm high legs	1	objects in arena locales 10 14 5 and 8	1	OF #1 in room U59_south	0	testing room ILLUMINATED (fluorescent lights ON)	Q22ILi2010	449	0	polyethylene cage (35 cm x 30 cm x 16 cm) lined with absorbent bedding material; food and water freely available	0	Lights ON 7 AM to 7 PM in housing colony room	0	Tested during subjective night/sleep cycle (lights ON)	0	No surgery done	0	No lesion present	SAL	1	SAL 0	08	Q22ILi2010_08_0_0361_0001207	2004-02-20 15:07:00	55	08	08
Q22ILi2010_09_0_0360_0001208	10116	rat	Norway rat	Rattus norvegicus	Behavior of rat #Q22ILi2010 in a standard testing arena (large Open Field, 160x160 cm table surface on 60 cm high legs with objects in arena locales 10 14 5 and 8) during a 55 min long TRIAL. Included RAWDATA objects of rat behavior are video (mpg), track (csv), and pathplot (gif) files. Behavior on TRIAL #Q22ILi2010_09_0_0360_0001208 is after injection #09 and is test #09 in this testing arena. …	Health Sciences Centre, McMaster University, Hamilton, Ontario, Canada	43.25978, -79.91763	Adult	Q22ILi2010	wild-type	>8 weeks	male	Long-Evans rats	Charles River, St Constant, Quebec, Canada	videography	Stationary overhead B&W CCD camera (Ikegami ICD-47) interfaced with a vcr recorder. VHS videotape converted offline to MPEG file using a realtime hardware MPEG encoder (Canopus MPEGPRO EMR/MVR)	Testing room illuminated by fluorescent lights mounted on the ceiling. Rat filmed during its subjective night/sleep cycle (lights ON in the colony room)	Frame rate, 29.97 fps	Image size (width x height), 352x240 pixels. Resolution per pixel, 8x8 mm	2004-02-25T14:49:00	1	large Open Field, 160x160 cm table surface on 60 cm high legs	1	objects in arena locales 10 14 5 and 8	1	OF #1 in room U59_south	0	testing room ILLUMINATED (fluorescent lights ON)	Q22ILi2010	485	0	polyethylene cage (35 cm x 30 cm x 16 cm) lined with absorbent bedding material; food and water freely available	0	Lights ON 7 AM to 7 PM in housing colony room	0	Tested during subjective night/sleep cycle (lights ON)	0	No surgery done	0	No lesion present	SAL	1	SAL 0	09	Q22ILi2010_09_0_0360_0001208	2004-02-25 14:49:00	55	09	09
Q22ILi2010_10_0_0025_0001209	10116	rat	Norway rat	Rattus norvegicus	Behavior of rat #Q22ILi2010 in a standard testing arena (large Open Field, 160x160 cm table surface on 60 cm high legs with objects in arena locales 10 14 5 and 8) during a 55 min long TRIAL. Included RAWDATA objects of rat behavior are video (mpg), track (csv), and pathplot (gif) files. Behavior on TRIAL #Q22ILi2010_10_0_0025_0001209 is after injection #10 and is test #10 in this testing arena. …	Health Sciences Centre, McMaster University, Hamilton, Ontario, Canada	43.25978, -79.91763	Adult	Q22ILi2010	wild-type	>8 weeks	male	Long-Evans rats	Charles River, St Constant, Quebec, Canada	videography	Stationary overhead B&W CCD camera (Ikegami ICD-47) interfaced with a vcr recorder. VHS videotape converted offline to MPEG file using a realtime hardware MPEG encoder (Canopus MPEGPRO EMR/MVR)	Testing room illuminated by fluorescent lights mounted on the ceiling. Rat filmed during its subjective night/sleep cycle (lights ON in the colony room)	Frame rate, 29.97 fps	Image size (width x height), 352x240 pixels. Resolution per pixel, 8x8 mm	2004-02-27T14:45:00	1	large Open Field, 160x160 cm table surface on 60 cm high legs	1	objects in arena locales 10 14 5 and 8	1	OF #1 in room U59_south	0	testing room ILLUMINATED (fluorescent lights ON)	Q22ILi2010	489	0	polyethylene cage (35 cm x 30 cm x 16 cm) lined with absorbent bedding material; food and water freely available	0	Lights ON 7 AM to 7 PM in housing colony room	0	Tested during subjective night/sleep cycle (lights ON)	0	No surgery done	0	No lesion present	SAL	1	SAL 0	10	Q22ILi2010_10_0_0025_0001209	2004-02-27 14:45:00	55	10	10
Q22ILi2010_11_0_0279_0001210	10116	rat	Norway rat	Rattus norvegicus	Behavior of rat #Q22ILi2010 in a standard testing arena (large Open Field, 160x160 cm table surface on 60 cm high legs with objects in arena locales 10 14 5 and 8) during a 55 min long TRIAL. Included RAWDATA objects of rat behavior are video (mpg), track (csv), and pathplot (gif) files. Behavior on TRIAL #Q22ILi2010_11_0_0279_0001210 is after injection #11 and is test #11 in this testing arena. …	Health Sciences Centre, McMaster University, Hamilton, Ontario, Canada	43.25978, -79.91763	Adult	Q22ILi2010	wild-type	>8 weeks	male	Long-Evans rats	Charles River, St Constant, Quebec, Canada	videography	Stationary overhead B&W CCD camera (Ikegami ICD-47) interfaced with a vcr recorder. VHS videotape converted offline to MPEG file using a realtime hardware MPEG encoder (Canopus MPEGPRO EMR/MVR)	Testing room illuminated by fluorescent lights mounted on the ceiling. Rat filmed during its subjective night/sleep cycle (lights ON in the colony room)	Frame rate, 29.97 fps	Image size (width x height), 352x240 pixels. Resolution per pixel, 8x8 mm	2004-03-10T15:00:00	1	large Open Field, 160x160 cm table surface on 60 cm high legs	1	objects in arena locales 10 14 5 and 8	1	OF #1 in room U59_south	0	testing room ILLUMINATED (fluorescent lights ON)	Q22ILi2010	537	0	polyethylene cage (35 cm x 30 cm x 16 cm) lined with absorbent bedding material; food and water freely available	0	Lights ON 7 AM to 7 PM in housing colony room	0	Tested during subjective night/sleep cycle (lights ON)	2	Infralimbic Ctx (ILC) targeted	0	No lesion present	SAL	1	SAL 0	11	Q22ILi2010_11_0_0279_0001210	2004-03-10 15:00:00	55	11	11
Q22ILi2010_12_0_0333_0001211	10116	rat	Norway rat	Rattus norvegicus	Behavior of rat #Q22ILi2010 in a standard testing arena (large Open Field, 160x160 cm table surface on 60 cm high legs with objects in arena locales 10 14 5 and 8) during a 55 min long TRIAL. Included RAWDATA objects of rat behavior are video (mpg), track (csv), and pathplot (gif) files. Behavior on TRIAL #Q22ILi2010_12_0_0333_0001211 is after injection #12 and is test #12 in this testing arena. …	Health Sciences Centre, McMaster University, Hamilton, Ontario, Canada	43.25978, -79.91763	Adult	Q22ILi2010	wild-type	>8 weeks	male	Long-Evans rats	Charles River, St Constant, Quebec, Canada	videography	Stationary overhead B&W CCD camera (Ikegami ICD-47) interfaced with a vcr recorder. VHS videotape converted offline to MPEG file using a realtime hardware MPEG encoder (Canopus MPEGPRO EMR/MVR)	Testing room illuminated by fluorescent lights mounted on the ceiling. Rat filmed during its subjective night/sleep cycle (lights ON in the colony room)	Frame rate, 29.97 fps	Image size (width x height), 352x240 pixels. Resolution per pixel, 8x8 mm	2004-03-12T14:52:00	1	large Open Field, 160x160 cm table surface on 60 cm high legs	1	objects in arena locales 10 14 5 and 8	1	OF #1 in room U59_south	0	testing room ILLUMINATED (fluorescent lights ON)	Q22ILi2010	536	0	polyethylene cage (35 cm x 30 cm x 16 cm) lined with absorbent bedding material; food and water freely available	0	Lights ON 7 AM to 7 PM in housing colony room	0	Tested during subjective night/sleep cycle (lights ON)	2	Infralimbic Ctx (ILC) targeted	0	No lesion present	SAL	1	SAL 0	12	Q22ILi2010_12_0_0333_0001211	2004-03-12 14:52:00	55	12	12
Q22ILi2010_13_5_0345_0001212	10116	rat	Norway rat	Rattus norvegicus	Behavior of rat #Q22ILi2010 in a standard testing arena (large Open Field, 160x160 cm table surface on 60 cm high legs with objects in arena locales 10 14 5 and 8) during a 55 min long TRIAL. Included RAWDATA objects of rat behavior are video (mpg), track (csv), and pathplot (gif) files. Behavior on TRIAL #Q22ILi2010_13_5_0345_0001212 is after injection #13 and is test #13 in this testing arena. …	Health Sciences Centre, McMaster University, Hamilton, Ontario, Canada	43.25978, -79.91763	Adult	Q22ILi2010	wild-type	>8 weeks	male	Long-Evans rats	Charles River, St Constant, Quebec, Canada	videography	Stationary overhead B&W CCD camera (Ikegami ICD-47) interfaced with a vcr recorder. VHS videotape converted offline to MPEG file using a realtime hardware MPEG encoder (Canopus MPEGPRO EMR/MVR)	Testing room illuminated by fluorescent lights mounted on the ceiling. Rat filmed during its subjective night/sleep cycle (lights ON in the colony room)	Frame rate, 29.97 fps	Image size (width x height), 352x240 pixels. Resolution per pixel, 8x8 mm	2004-03-17T14:46:00	1	large Open Field, 160x160 cm table surface on 60 cm high legs	1	objects in arena locales 10 14 5 and 8	1	OF #1 in room U59_south	0	testing room ILLUMINATED (fluorescent lights ON)	Q22ILi2010	564	0	polyethylene cage (35 cm x 30 cm x 16 cm) lined with absorbent bedding material; food and water freely available	0	Lights ON 7 AM to 7 PM in housing colony room	0	Tested during subjective night/sleep cycle (lights ON)	2	Infralimbic Ctx (ILC) targeted	0	No lesion present	QNP	1	QNP 0.5	01	Q22ILi2010_13_5_0345_0001212	2004-03-17 14:46:00	55	13	13
Q22ILi2010_14_0_0357_0001213	10116	rat	Norway rat	Rattus norvegicus	Behavior of rat #Q22ILi2010 in a standard testing arena (large Open Field, 160x160 cm table surface on 60 cm high legs with objects in arena locales 18 22 9 and 4 (objects ROTATION 180 deg)) during a 55 min long TRIAL. Included RAWDATA objects of rat behavior are video (mpg), track (csv), and pathplot (gif) files. Behavior on TRIAL #Q22ILi2010_14_0_0357_0001213 is after injection #14 and is test …	Health Sciences Centre, McMaster University, Hamilton, Ontario, Canada	43.25978, -79.91763	Adult	Q22ILi2010	wild-type	>8 weeks	male	Long-Evans rats	Charles River, St Constant, Quebec, Canada	videography	Stationary overhead B&W CCD camera (Ikegami ICD-47) interfaced with a vcr recorder. VHS videotape converted offline to MPEG file using a realtime hardware MPEG encoder (Canopus MPEGPRO EMR/MVR)	Testing room illuminated by fluorescent lights mounted on the ceiling. Rat filmed during its subjective night/sleep cycle (lights ON in the colony room)	Frame rate, 29.97 fps	Image size (width x height), 352x240 pixels. Resolution per pixel, 8x8 mm	2004-03-19T14:54:00	1	large Open Field, 160x160 cm table surface on 60 cm high legs	2	objects in arena locales 18 22 9 and 4 (objects ROTATION 180 deg)	1	OF #1 in room U59_south	0	testing room ILLUMINATED (fluorescent lights ON)	Q22ILi2010	567	0	polyethylene cage (35 cm x 30 cm x 16 cm) lined with absorbent bedding material; food and water freely available	0	Lights ON 7 AM to 7 PM in housing colony room	0	Tested during subjective night/sleep cycle (lights ON)	2	Infralimbic Ctx (ILC) targeted	0	No lesion present	SAL	1	SAL 0	13	Q22ILi2010_14_0_0357_0001213	2004-03-19 14:54:00	55	14	14
Q22ILi2011_01_5_0029_0001214	10116	rat	Norway rat	Rattus norvegicus	Behavior of rat #Q22ILi2011 in a standard testing arena (large Open Field, 160x160 cm table surface on 60 cm high legs with objects in arena locales 10 14 5 and 8) during a 55 min long TRIAL. Included RAWDATA objects of rat behavior are video (mpg), track (csv), and pathplot (gif) files. Behavior on TRIAL #Q22ILi2011_01_5_0029_0001214 is after injection #01 and is test #01 in this testing arena. …	Health Sciences Centre, McMaster University, Hamilton, Ontario, Canada	43.25978, -79.91763	Adult	Q22ILi2011	wild-type	>8 weeks	male	Long-Evans rats	Charles River, St Constant, Quebec, Canada	videography	Stationary overhead B&W CCD camera (Ikegami ICD-47) interfaced with a vcr recorder. VHS videotape converted offline to MPEG file using a realtime hardware MPEG encoder (Canopus MPEGPRO EMR/MVR)	Testing room illuminated by fluorescent lights mounted on the ceiling. Rat filmed during its subjective night/sleep cycle (lights ON in the colony room)	Frame rate, 29.97 fps	Image size (width x height), 352x240 pixels. Resolution per pixel, 8x8 mm	2004-01-27T12:58:00	1	large Open Field, 160x160 cm table surface on 60 cm high legs	1	objects in arena locales 10 14 5 and 8	1	OF #1 in room U59_south	0	testing room ILLUMINATED (fluorescent lights ON)	Q22ILi2011	314	0	polyethylene cage (35 cm x 30 cm x 16 cm) lined with absorbent bedding material; food and water freely available	0	Lights ON 7 AM to 7 PM in housing colony room	0	Tested during subjective night/sleep cycle (lights ON)	0	No surgery done	0	No lesion present	QNP	1	QNP 0.5	01	Q22ILi2011_01_5_0029_0001214	2004-01-27 12:58:00	55	01	01
Q22ILi2011_02_5_0059_0001215	10116	rat	Norway rat	Rattus norvegicus	Behavior of rat #Q22ILi2011 in a standard testing arena (large Open Field, 160x160 cm table surface on 60 cm high legs with objects in arena locales 10 14 5 and 8) during a 55 min long TRIAL. Included RAWDATA objects of rat behavior are video (mpg), track (csv), and pathplot (gif) files. Behavior on TRIAL #Q22ILi2011_02_5_0059_0001215 is after injection #02 and is test #02 in this testing arena. …	Health Sciences Centre, McMaster University, Hamilton, Ontario, Canada	43.25978, -79.91763	Adult	Q22ILi2011	wild-type	>8 weeks	male	Long-Evans rats	Charles River, St Constant, Quebec, Canada	videography	Stationary overhead B&W CCD camera (Ikegami ICD-47) interfaced with a vcr recorder. VHS videotape converted offline to MPEG file using a realtime hardware MPEG encoder (Canopus MPEGPRO EMR/MVR)	Testing room illuminated by fluorescent lights mounted on the ceiling. Rat filmed during its subjective night/sleep cycle (lights ON in the colony room)	Frame rate, 29.97 fps	Image size (width x height), 352x240 pixels. Resolution per pixel, 8x8 mm	2004-01-29T12:35:00	1	large Open Field, 160x160 cm table surface on 60 cm high legs	1	objects in arena locales 10 14 5 and 8	1	OF #1 in room U59_south	0	testing room ILLUMINATED (fluorescent lights ON)	Q22ILi2011	300	0	polyethylene cage (35 cm x 30 cm x 16 cm) lined with absorbent bedding material; food and water freely available	0	Lights ON 7 AM to 7 PM in housing colony room	0	Tested during subjective night/sleep cycle (lights ON)	0	No surgery done	0	No lesion present	QNP	1	QNP 0.5	02	Q22ILi2011_02_5_0059_0001215	2004-01-29 12:35:00	55	02	02
Q22ILi2011_03_5_0041_0001216	10116	rat	Norway rat	Rattus norvegicus	Behavior of rat #Q22ILi2011 in a standard testing arena (large Open Field, 160x160 cm table surface on 60 cm high legs with objects in arena locales 10 14 5 and 8) during a 55 min long TRIAL. Included RAWDATA objects of rat behavior are video (mpg), track (csv), and pathplot (gif) files. Behavior on TRIAL #Q22ILi2011_03_5_0041_0001216 is after injection #03 and is test #03 in this testing arena. …	Health Sciences Centre, McMaster University, Hamilton, Ontario, Canada	43.25978, -79.91763	Adult	Q22ILi2011	wild-type	>8 weeks	male	Long-Evans rats	Charles River, St Constant, Quebec, Canada	videography	Stationary overhead B&W CCD camera (Ikegami ICD-47) interfaced with a vcr recorder. VHS videotape converted offline to MPEG file using a realtime hardware MPEG encoder (Canopus MPEGPRO EMR/MVR)	Testing room illuminated by fluorescent lights mounted on the ceiling. Rat filmed during its subjective night/sleep cycle (lights ON in the colony room)	Frame rate, 29.97 fps	Image size (width x height), 352x240 pixels. Resolution per pixel, 8x8 mm	2004-02-03T12:23:00	1	large Open Field, 160x160 cm table surface on 60 cm high legs	1	objects in arena locales 10 14 5 and 8	1	OF #1 in room U59_south	0	testing room ILLUMINATED (fluorescent lights ON)	Q22ILi2011	335	0	polyethylene cage (35 cm x 30 cm x 16 cm) lined with absorbent bedding material; food and water freely available	0	Lights ON 7 AM to 7 PM in housing colony room	0	Tested during subjective night/sleep cycle (lights ON)	0	No surgery done	0	No lesion present	QNP	1	QNP 0.5	03	Q22ILi2011_03_5_0041_0001216	2004-02-03 12:23:00	55	03	03
Q22ILi2011_04_5_0127_0001217	10116	rat	Norway rat	Rattus norvegicus	Behavior of rat #Q22ILi2011 in a standard testing arena (large Open Field, 160x160 cm table surface on 60 cm high legs with objects in arena locales 10 14 5 and 8) during a 55 min long TRIAL. Included RAWDATA objects of rat behavior are video (mpg), track (csv), and pathplot (gif) files. Behavior on TRIAL #Q22ILi2011_04_5_0127_0001217 is after injection #04 and is test #04 in this testing arena. …	Health Sciences Centre, McMaster University, Hamilton, Ontario, Canada	43.25978, -79.91763	Adult	Q22ILi2011	wild-type	>8 weeks	male	Long-Evans rats	Charles River, St Constant, Quebec, Canada	videography	Stationary overhead B&W CCD camera (Ikegami ICD-47) interfaced with a vcr recorder. VHS videotape converted offline to MPEG file using a realtime hardware MPEG encoder (Canopus MPEGPRO EMR/MVR)	Testing room illuminated by fluorescent lights mounted on the ceiling. Rat filmed during its subjective night/sleep cycle (lights ON in the colony room)	Frame rate, 29.97 fps	Image size (width x height), 352x240 pixels. Resolution per pixel, 8x8 mm	2004-02-05T12:29:00	1	large Open Field, 160x160 cm table surface on 60 cm high legs	1	objects in arena locales 10 14 5 and 8	1	OF #1 in room U59_south	0	testing room ILLUMINATED (fluorescent lights ON)	Q22ILi2011	350	0	polyethylene cage (35 cm x 30 cm x 16 cm) lined with absorbent bedding material; food and water freely available	0	Lights ON 7 AM to 7 PM in housing colony room	0	Tested during subjective night/sleep cycle (lights ON)	0	No surgery done	0	No lesion present	QNP	1	QNP 0.5	04	Q22ILi2011_04_5_0127_0001217	2004-02-05 12:29:00	55	04	04
Q22ILi2011_05_5_0114_0001218	10116	rat	Norway rat	Rattus norvegicus	Behavior of rat #Q22ILi2011 in a standard testing arena (large Open Field, 160x160 cm table surface on 60 cm high legs with objects in arena locales 10 14 5 and 8) during a 55 min long TRIAL. Included RAWDATA objects of rat behavior are video (mpg), track (csv), and pathplot (gif) files. Behavior on TRIAL #Q22ILi2011_05_5_0114_0001218 is after injection #05 and is test #05 in this testing arena. …	Health Sciences Centre, McMaster University, Hamilton, Ontario, Canada	43.25978, -79.91763	Adult	Q22ILi2011	wild-type	>8 weeks	male	Long-Evans rats	Charles River, St Constant, Quebec, Canada	videography	Stationary overhead B&W CCD camera (Ikegami ICD-47) interfaced with a vcr recorder. VHS videotape converted offline to MPEG file using a realtime hardware MPEG encoder (Canopus MPEGPRO EMR/MVR)	Testing room illuminated by fluorescent lights mounted on the ceiling. Rat filmed during its subjective night/sleep cycle (lights ON in the colony room)	Frame rate, 29.97 fps	Image size (width x height), 352x240 pixels. Resolution per pixel, 8x8 mm	2004-02-10T12:28:00	1	large Open Field, 160x160 cm table surface on 60 cm high legs	1	objects in arena locales 10 14 5 and 8	1	OF #1 in room U59_south	0	testing room ILLUMINATED (fluorescent lights ON)	Q22ILi2011	372	0	polyethylene cage (35 cm x 30 cm x 16 cm) lined with absorbent bedding material; food and water freely available	0	Lights ON 7 AM to 7 PM in housing colony room	0	Tested during subjective night/sleep cycle (lights ON)	0	No surgery done	0	No lesion present	QNP	1	QNP 0.5	05	Q22ILi2011_05_5_0114_0001218	2004-02-10 12:28:00	55	05	05
Q22ILi2011_06_5_0138_0001219	10116	rat	Norway rat	Rattus norvegicus	Behavior of rat #Q22ILi2011 in a standard testing arena (large Open Field, 160x160 cm table surface on 60 cm high legs with objects in arena locales 10 14 5 and 8) during a 55 min long TRIAL. Included RAWDATA objects of rat behavior are video (mpg), track (csv), and pathplot (gif) files. Behavior on TRIAL #Q22ILi2011_06_5_0138_0001219 is after injection #06 and is test #06 in this testing arena. …	Health Sciences Centre, McMaster University, Hamilton, Ontario, Canada	43.25978, -79.91763	Adult	Q22ILi2011	wild-type	>8 weeks	male	Long-Evans rats	Charles River, St Constant, Quebec, Canada	videography	Stationary overhead B&W CCD camera (Ikegami ICD-47) interfaced with a vcr recorder. VHS videotape converted offline to MPEG file using a realtime hardware MPEG encoder (Canopus MPEGPRO EMR/MVR)	Testing room illuminated by fluorescent lights mounted on the ceiling. Rat filmed during its subjective night/sleep cycle (lights ON in the colony room)	Frame rate, 29.97 fps	Image size (width x height), 352x240 pixels. Resolution per pixel, 8x8 mm	2004-02-12T12:36:00	1	large Open Field, 160x160 cm table surface on 60 cm high legs	1	objects in arena locales 10 14 5 and 8	1	OF #1 in room U59_south	0	testing room ILLUMINATED (fluorescent lights ON)	Q22ILi2011	373	0	polyethylene cage (35 cm x 30 cm x 16 cm) lined with absorbent bedding material; food and water freely available	0	Lights ON 7 AM to 7 PM in housing colony room	0	Tested during subjective night/sleep cycle (lights ON)	0	No surgery done	0	No lesion present	QNP	1	QNP 0.5	06	Q22ILi2011_06_5_0138_0001219	2004-02-12 12:36:00	55	06	06
Q22ILi2011_07_5_0184_0001220	10116	rat	Norway rat	Rattus norvegicus	Behavior of rat #Q22ILi2011 in a standard testing arena (large Open Field, 160x160 cm table surface on 60 cm high legs with objects in arena locales 10 14 5 and 8) during a 55 min long TRIAL. Included RAWDATA objects of rat behavior are video (mpg), track (csv), and pathplot (gif) files. Behavior on TRIAL #Q22ILi2011_07_5_0184_0001220 is after injection #07 and is test #07 in this testing arena. …	Health Sciences Centre, McMaster University, Hamilton, Ontario, Canada	43.25978, -79.91763	Adult	Q22ILi2011	wild-type	>8 weeks	male	Long-Evans rats	Charles River, St Constant, Quebec, Canada	videography	Stationary overhead B&W CCD camera (Ikegami ICD-47) interfaced with a vcr recorder. VHS videotape converted offline to MPEG file using a realtime hardware MPEG encoder (Canopus MPEGPRO EMR/MVR)	Testing room illuminated by fluorescent lights mounted on the ceiling. Rat filmed during its subjective night/sleep cycle (lights ON in the colony room)	Frame rate, 29.97 fps	Image size (width x height), 352x240 pixels. Resolution per pixel, 8x8 mm	2004-02-17T12:33:00	1	large Open Field, 160x160 cm table surface on 60 cm high legs	1	objects in arena locales 10 14 5 and 8	1	OF #1 in room U59_south	0	testing room ILLUMINATED (fluorescent lights ON)	Q22ILi2011	389	0	polyethylene cage (35 cm x 30 cm x 16 cm) lined with absorbent bedding material; food and water freely available	0	Lights ON 7 AM to 7 PM in housing colony room	0	Tested during subjective night/sleep cycle (lights ON)	0	No surgery done	0	No lesion present	QNP	1	QNP 0.5	07	Q22ILi2011_07_5_0184_0001220	2004-02-17 12:33:00	55	07	07
Q22ILi2011_08_5_0222_0001221	10116	rat	Norway rat	Rattus norvegicus	Behavior of rat #Q22ILi2011 in a standard testing arena (large Open Field, 160x160 cm table surface on 60 cm high legs with objects in arena locales 10 14 5 and 8) during a 55 min long TRIAL. Included RAWDATA objects of rat behavior are video (mpg), track (csv), and pathplot (gif) files. Behavior on TRIAL #Q22ILi2011_08_5_0222_0001221 is after injection #08 and is test #08 in this testing arena. …	Health Sciences Centre, McMaster University, Hamilton, Ontario, Canada	43.25978, -79.91763	Adult	Q22ILi2011	wild-type	>8 weeks	male	Long-Evans rats	Charles River, St Constant, Quebec, Canada	videography	Stationary overhead B&W CCD camera (Ikegami ICD-47) interfaced with a vcr recorder. VHS videotape converted offline to MPEG file using a realtime hardware MPEG encoder (Canopus MPEGPRO EMR/MVR)	Testing room illuminated by fluorescent lights mounted on the ceiling. Rat filmed during its subjective night/sleep cycle (lights ON in the colony room)	Frame rate, 29.97 fps	Image size (width x height), 352x240 pixels. Resolution per pixel, 8x8 mm	2004-02-19T12:36:00	1	large Open Field, 160x160 cm table surface on 60 cm high legs	1	objects in arena locales 10 14 5 and 8	1	OF #1 in room U59_south	0	testing room ILLUMINATED (fluorescent lights ON)	Q22ILi2011	387	0	polyethylene cage (35 cm x 30 cm x 16 cm) lined with absorbent bedding material; food and water freely available	0	Lights ON 7 AM to 7 PM in housing colony room	0	Tested during subjective night/sleep cycle (lights ON)	0	No surgery done	0	No lesion present	QNP	1	QNP 0.5	08	Q22ILi2011_08_5_0222_0001221	2004-02-19 12:36:00	55	08	08
Q22ILi2011_09_5_0234_0001222	10116	rat	Norway rat	Rattus norvegicus	Behavior of rat #Q22ILi2011 in a standard testing arena (large Open Field, 160x160 cm table surface on 60 cm high legs with objects in arena locales 10 14 5 and 8) during a 55 min long TRIAL. Included RAWDATA objects of rat behavior are video (mpg), track (csv), and pathplot (gif) files. Behavior on TRIAL #Q22ILi2011_09_5_0234_0001222 is after injection #09 and is test #09 in this testing arena. …	Health Sciences Centre, McMaster University, Hamilton, Ontario, Canada	43.25978, -79.91763	Adult	Q22ILi2011	wild-type	>8 weeks	male	Long-Evans rats	Charles River, St Constant, Quebec, Canada	videography	Stationary overhead B&W CCD camera (Ikegami ICD-47) interfaced with a vcr recorder. VHS videotape converted offline to MPEG file using a realtime hardware MPEG encoder (Canopus MPEGPRO EMR/MVR)	Testing room illuminated by fluorescent lights mounted on the ceiling. Rat filmed during its subjective night/sleep cycle (lights ON in the colony room)	Frame rate, 29.97 fps	Image size (width x height), 352x240 pixels. Resolution per pixel, 8x8 mm	2004-02-24T12:33:00	1	large Open Field, 160x160 cm table surface on 60 cm high legs	1	objects in arena locales 10 14 5 and 8	1	OF #1 in room U59_south	0	testing room ILLUMINATED (fluorescent lights ON)	Q22ILi2011	407	0	polyethylene cage (35 cm x 30 cm x 16 cm) lined with absorbent bedding material; food and water freely available	0	Lights ON 7 AM to 7 PM in housing colony room	0	Tested during subjective night/sleep cycle (lights ON)	0	No surgery done	0	No lesion present	QNP	1	QNP 0.5	09	Q22ILi2011_09_5_0234_0001222	2004-02-24 12:33:00	55	09	09
Q22ILi2011_10_5_0017_0001223	10116	rat	Norway rat	Rattus norvegicus	Behavior of rat #Q22ILi2011 in a standard testing arena (large Open Field, 160x160 cm table surface on 60 cm high legs with objects in arena locales 10 14 5 and 8) during a 55 min long TRIAL. Included RAWDATA objects of rat behavior are video (mpg), track (csv), and pathplot (gif) files. Behavior on TRIAL #Q22ILi2011_10_5_0017_0001223 is after injection #10 and is test #10 in this testing arena. …	Health Sciences Centre, McMaster University, Hamilton, Ontario, Canada	43.25978, -79.91763	Adult	Q22ILi2011	wild-type	>8 weeks	male	Long-Evans rats	Charles River, St Constant, Quebec, Canada	videography	Stationary overhead B&W CCD camera (Ikegami ICD-47) interfaced with a vcr recorder. VHS videotape converted offline to MPEG file using a realtime hardware MPEG encoder (Canopus MPEGPRO EMR/MVR)	Testing room illuminated by fluorescent lights mounted on the ceiling. Rat filmed during its subjective night/sleep cycle (lights ON in the colony room)	Frame rate, 29.97 fps	Image size (width x height), 352x240 pixels. Resolution per pixel, 8x8 mm	2004-02-26T12:34:00	1	large Open Field, 160x160 cm table surface on 60 cm high legs	1	objects in arena locales 10 14 5 and 8	1	OF #1 in room U59_south	0	testing room ILLUMINATED (fluorescent lights ON)	Q22ILi2011	409	0	polyethylene cage (35 cm x 30 cm x 16 cm) lined with absorbent bedding material; food and water freely available	0	Lights ON 7 AM to 7 PM in housing colony room	0	Tested during subjective night/sleep cycle (lights ON)	0	No surgery done	0	No lesion present	QNP	1	QNP 0.5	10	Q22ILi2011_10_5_0017_0001223	2004-02-26 12:34:00	55	10	10
Q22ILi2011_11_5_0271_0001224	10116	rat	Norway rat	Rattus norvegicus	Behavior of rat #Q22ILi2011 in a standard testing arena (large Open Field, 160x160 cm table surface on 60 cm high legs with objects in arena locales 10 14 5 and 8) during a 55 min long TRIAL. Included RAWDATA objects of rat behavior are video (mpg), track (csv), and pathplot (gif) files. Behavior on TRIAL #Q22ILi2011_11_5_0271_0001224 is after injection #11 and is test #11 in this testing arena. …	Health Sciences Centre, McMaster University, Hamilton, Ontario, Canada	43.25978, -79.91763	Adult	Q22ILi2011	wild-type	>8 weeks	male	Long-Evans rats	Charles River, St Constant, Quebec, Canada	videography	Stationary overhead B&W CCD camera (Ikegami ICD-47) interfaced with a vcr recorder. VHS videotape converted offline to MPEG file using a realtime hardware MPEG encoder (Canopus MPEGPRO EMR/MVR)	Testing room illuminated by fluorescent lights mounted on the ceiling. Rat filmed during its subjective night/sleep cycle (lights ON in the colony room)	Frame rate, 29.97 fps	Image size (width x height), 352x240 pixels. Resolution per pixel, 8x8 mm	2004-03-09T12:32:00	1	large Open Field, 160x160 cm table surface on 60 cm high legs	1	objects in arena locales 10 14 5 and 8	1	OF #1 in room U59_south	0	testing room ILLUMINATED (fluorescent lights ON)	Q22ILi2011	450	0	polyethylene cage (35 cm x 30 cm x 16 cm) lined with absorbent bedding material; food and water freely available	0	Lights ON 7 AM to 7 PM in housing colony room	0	Tested during subjective night/sleep cycle (lights ON)	1	Sham lesion done	0	No lesion present	QNP	1	QNP 0.5	11	Q22ILi2011_11_5_0271_0001224	2004-03-09 12:32:00	55	11	11
Q22ILi2011_12_0_0283_0001225	10116	rat	Norway rat	Rattus norvegicus	Behavior of rat #Q22ILi2011 in a standard testing arena (large Open Field, 160x160 cm table surface on 60 cm high legs with objects in arena locales 10 14 5 and 8) during a 55 min long TRIAL. Included RAWDATA objects of rat behavior are video (mpg), track (csv), and pathplot (gif) files. Behavior on TRIAL #Q22ILi2011_12_0_0283_0001225 is after injection #12 and is test #12 in this testing arena. …	Health Sciences Centre, McMaster University, Hamilton, Ontario, Canada	43.25978, -79.91763	Adult	Q22ILi2011	wild-type	>8 weeks	male	Long-Evans rats	Charles River, St Constant, Quebec, Canada	videography	Stationary overhead B&W CCD camera (Ikegami ICD-47) interfaced with a vcr recorder. VHS videotape converted offline to MPEG file using a realtime hardware MPEG encoder (Canopus MPEGPRO EMR/MVR)	Testing room illuminated by fluorescent lights mounted on the ceiling. Rat filmed during its subjective night/sleep cycle (lights ON in the colony room)	Frame rate, 29.97 fps	Image size (width x height), 352x240 pixels. Resolution per pixel, 8x8 mm	2004-03-11T12:20:00	1	large Open Field, 160x160 cm table surface on 60 cm high legs	1	objects in arena locales 10 14 5 and 8	1	OF #1 in room U59_south	0	testing room ILLUMINATED (fluorescent lights ON)	Q22ILi2011	447	0	polyethylene cage (35 cm x 30 cm x 16 cm) lined with absorbent bedding material; food and water freely available	0	Lights ON 7 AM to 7 PM in housing colony room	0	Tested during subjective night/sleep cycle (lights ON)	1	Sham lesion done	0	No lesion present	SAL	1	SAL 0	01	Q22ILi2011_12_0_0283_0001225	2004-03-11 12:20:00	55	12	12
Q22ILi2011_13_5_0337_0001226	10116	rat	Norway rat	Rattus norvegicus	Behavior of rat #Q22ILi2011 in a standard testing arena (large Open Field, 160x160 cm table surface on 60 cm high legs with objects in arena locales 10 14 5 and 8) during a 55 min long TRIAL. Included RAWDATA objects of rat behavior are video (mpg), track (csv), and pathplot (gif) files. Behavior on TRIAL #Q22ILi2011_13_5_0337_0001226 is after injection #13 and is test #13 in this testing arena. …	Health Sciences Centre, McMaster University, Hamilton, Ontario, Canada	43.25978, -79.91763	Adult	Q22ILi2011	wild-type	>8 weeks	male	Long-Evans rats	Charles River, St Constant, Quebec, Canada	videography	Stationary overhead B&W CCD camera (Ikegami ICD-47) interfaced with a vcr recorder. VHS videotape converted offline to MPEG file using a realtime hardware MPEG encoder (Canopus MPEGPRO EMR/MVR)	Testing room illuminated by fluorescent lights mounted on the ceiling. Rat filmed during its subjective night/sleep cycle (lights ON in the colony room)	Frame rate, 29.97 fps	Image size (width x height), 352x240 pixels. Resolution per pixel, 8x8 mm	2004-03-16T12:29:00	1	large Open Field, 160x160 cm table surface on 60 cm high legs	1	objects in arena locales 10 14 5 and 8	1	OF #1 in room U59_south	0	testing room ILLUMINATED (fluorescent lights ON)	Q22ILi2011	465	0	polyethylene cage (35 cm x 30 cm x 16 cm) lined with absorbent bedding material; food and water freely available	0	Lights ON 7 AM to 7 PM in housing colony room	0	Tested during subjective night/sleep cycle (lights ON)	1	Sham lesion done	0	No lesion present	QNP	1	QNP 0.5	12	Q22ILi2011_13_5_0337_0001226	2004-03-16 12:29:00	55	13	13
Q22ILi2011_14_5_0349_0001227	10116	rat	Norway rat	Rattus norvegicus	Behavior of rat #Q22ILi2011 in a standard testing arena (large Open Field, 160x160 cm table surface on 60 cm high legs with objects in arena locales 18 22 9 and 4 (objects ROTATION 180 deg)) during a 55 min long TRIAL. Included RAWDATA objects of rat behavior are video (mpg), track (csv), and pathplot (gif) files. Behavior on TRIAL #Q22ILi2011_14_5_0349_0001227 is after injection #14 and is test …	Health Sciences Centre, McMaster University, Hamilton, Ontario, Canada	43.25978, -79.91763	Adult	Q22ILi2011	wild-type	>8 weeks	male	Long-Evans rats	Charles River, St Constant, Quebec, Canada	videography	Stationary overhead B&W CCD camera (Ikegami ICD-47) interfaced with a vcr recorder. VHS videotape converted offline to MPEG file using a realtime hardware MPEG encoder (Canopus MPEGPRO EMR/MVR)	Testing room illuminated by fluorescent lights mounted on the ceiling. Rat filmed during its subjective night/sleep cycle (lights ON in the colony room)	Frame rate, 29.97 fps	Image size (width x height), 352x240 pixels. Resolution per pixel, 8x8 mm	2004-03-18T12:36:00	1	large Open Field, 160x160 cm table surface on 60 cm high legs	2	objects in arena locales 18 22 9 and 4 (objects ROTATION 180 deg)	1	OF #1 in room U59_south	0	testing room ILLUMINATED (fluorescent lights ON)	Q22ILi2011	462	0	polyethylene cage (35 cm x 30 cm x 16 cm) lined with absorbent bedding material; food and water freely available	0	Lights ON 7 AM to 7 PM in housing colony room	0	Tested during subjective night/sleep cycle (lights ON)	1	Sham lesion done	0	No lesion present	QNP	1	QNP 0.5	13	Q22ILi2011_14_5_0349_0001227	2004-03-18 12:36:00	55	14	14
Q22ILi2012_01_0_0045_0001228	10116	rat	Norway rat	Rattus norvegicus	Behavior of rat #Q22ILi2012 in a standard testing arena (large Open Field, 160x160 cm table surface on 60 cm high legs with objects in arena locales 10 14 5 and 8) during a 55 min long TRIAL. Included RAWDATA objects of rat behavior are video (mpg), track (csv), and pathplot (gif) files. Behavior on TRIAL #Q22ILi2012_01_0_0045_0001228 is after injection #01 and is test #01 in this testing arena. …	Health Sciences Centre, McMaster University, Hamilton, Ontario, Canada	43.25978, -79.91763	Adult	Q22ILi2012	wild-type	>8 weeks	male	Long-Evans rats	Charles River, St Constant, Quebec, Canada	videography	Stationary overhead B&W CCD camera (Ikegami ICD-47) interfaced with a vcr recorder. VHS videotape converted offline to MPEG file using a realtime hardware MPEG encoder (Canopus MPEGPRO EMR/MVR)	Testing room illuminated by fluorescent lights mounted on the ceiling. Rat filmed during its subjective night/sleep cycle (lights ON in the colony room)	Frame rate, 29.97 fps	Image size (width x height), 352x240 pixels. Resolution per pixel, 8x8 mm	2004-01-28T10:01:00	1	large Open Field, 160x160 cm table surface on 60 cm high legs	1	objects in arena locales 10 14 5 and 8	1	OF #1 in room U59_south	0	testing room ILLUMINATED (fluorescent lights ON)	Q22ILi2012	312	0	polyethylene cage (35 cm x 30 cm x 16 cm) lined with absorbent bedding material; food and water freely available	0	Lights ON 7 AM to 7 PM in housing colony room	0	Tested during subjective night/sleep cycle (lights ON)	0	No surgery done	0	No lesion present	SAL	1	SAL 0	01	Q22ILi2012_01_0_0045_0001228	2004-01-28 10:01:00	55	01	01
Q22ILi2012_02_0_0087_0001229	10116	rat	Norway rat	Rattus norvegicus	Behavior of rat #Q22ILi2012 in a standard testing arena (large Open Field, 160x160 cm table surface on 60 cm high legs with objects in arena locales 10 14 5 and 8) during a 55 min long TRIAL. Included RAWDATA objects of rat behavior are video (mpg), track (csv), and pathplot (gif) files. Behavior on TRIAL #Q22ILi2012_02_0_0087_0001229 is after injection #02 and is test #02 in this testing arena. …	Health Sciences Centre, McMaster University, Hamilton, Ontario, Canada	43.25978, -79.91763	Adult	Q22ILi2012	wild-type	>8 weeks	male	Long-Evans rats	Charles River, St Constant, Quebec, Canada	videography	Stationary overhead B&W CCD camera (Ikegami ICD-47) interfaced with a vcr recorder. VHS videotape converted offline to MPEG file using a realtime hardware MPEG encoder (Canopus MPEGPRO EMR/MVR)	Testing room illuminated by fluorescent lights mounted on the ceiling. Rat filmed during its subjective night/sleep cycle (lights ON in the colony room)	Frame rate, 29.97 fps	Image size (width x height), 352x240 pixels. Resolution per pixel, 8x8 mm	2004-01-30T09:38:00	1	large Open Field, 160x160 cm table surface on 60 cm high legs	1	objects in arena locales 10 14 5 and 8	1	OF #1 in room U59_south	0	testing room ILLUMINATED (fluorescent lights ON)	Q22ILi2012	322	0	polyethylene cage (35 cm x 30 cm x 16 cm) lined with absorbent bedding material; food and water freely available	0	Lights ON 7 AM to 7 PM in housing colony room	0	Tested during subjective night/sleep cycle (lights ON)	0	No surgery done	0	No lesion present	SAL	1	SAL 0	02	Q22ILi2012_02_0_0087_0001229	2004-01-30 09:38:00	55	02	02
Q22ILi2012_03_0_0099_0001230	10116	rat	Norway rat	Rattus norvegicus	Behavior of rat #Q22ILi2012 in a standard testing arena (large Open Field, 160x160 cm table surface on 60 cm high legs with objects in arena locales 10 14 5 and 8) during a 55 min long TRIAL. Included RAWDATA objects of rat behavior are video (mpg), track (csv), and pathplot (gif) files. Behavior on TRIAL #Q22ILi2012_03_0_0099_0001230 is after injection #03 and is test #03 in this testing arena. …	Health Sciences Centre, McMaster University, Hamilton, Ontario, Canada	43.25978, -79.91763	Adult	Q22ILi2012	wild-type	>8 weeks	male	Long-Evans rats	Charles River, St Constant, Quebec, Canada	videography	Stationary overhead B&W CCD camera (Ikegami ICD-47) interfaced with a vcr recorder. VHS videotape converted offline to MPEG file using a realtime hardware MPEG encoder (Canopus MPEGPRO EMR/MVR)	Testing room illuminated by fluorescent lights mounted on the ceiling. Rat filmed during its subjective night/sleep cycle (lights ON in the colony room)	Frame rate, 29.97 fps	Image size (width x height), 352x240 pixels. Resolution per pixel, 8x8 mm	2004-02-04T09:36:00	1	large Open Field, 160x160 cm table surface on 60 cm high legs	1	objects in arena locales 10 14 5 and 8	1	OF #1 in room U59_south	0	testing room ILLUMINATED (fluorescent lights ON)	Q22ILi2012	352	0	polyethylene cage (35 cm x 30 cm x 16 cm) lined with absorbent bedding material; food and water freely available	0	Lights ON 7 AM to 7 PM in housing colony room	0	Tested during subjective night/sleep cycle (lights ON)	0	No surgery done	0	No lesion present	SAL	1	SAL 0	03	Q22ILi2012_03_0_0099_0001230	2004-02-04 09:36:00	55	03	03
Q22ILi2012_04_0_0118_0001231	10116	rat	Norway rat	Rattus norvegicus	Behavior of rat #Q22ILi2012 in a standard testing arena (large Open Field, 160x160 cm table surface on 60 cm high legs with objects in arena locales 10 14 5 and 8) during a 55 min long TRIAL. Included RAWDATA objects of rat behavior are video (mpg), track (csv), and pathplot (gif) files. Behavior on TRIAL #Q22ILi2012_04_0_0118_0001231 is after injection #04 and is test #04 in this testing arena. …	Health Sciences Centre, McMaster University, Hamilton, Ontario, Canada	43.25978, -79.91763	Adult	Q22ILi2012	wild-type	>8 weeks	male	Long-Evans rats	Charles River, St Constant, Quebec, Canada	videography	Stationary overhead B&W CCD camera (Ikegami ICD-47) interfaced with a vcr recorder. VHS videotape converted offline to MPEG file using a realtime hardware MPEG encoder (Canopus MPEGPRO EMR/MVR)	Testing room illuminated by fluorescent lights mounted on the ceiling. Rat filmed during its subjective night/sleep cycle (lights ON in the colony room)	Frame rate, 29.97 fps	Image size (width x height), 352x240 pixels. Resolution per pixel, 8x8 mm	2004-02-06T09:46:00	1	large Open Field, 160x160 cm table surface on 60 cm high legs	1	objects in arena locales 10 14 5 and 8	1	OF #1 in room U59_south	0	testing room ILLUMINATED (fluorescent lights ON)	Q22ILi2012	357	0	polyethylene cage (35 cm x 30 cm x 16 cm) lined with absorbent bedding material; food and water freely available	0	Lights ON 7 AM to 7 PM in housing colony room	0	Tested during subjective night/sleep cycle (lights ON)	0	No surgery done	0	No lesion present	SAL	1	SAL 0	04	Q22ILi2012_04_0_0118_0001231	2004-02-06 09:46:00	55	04	04
Q22ILi2012_05_0_0130_0001232	10116	rat	Norway rat	Rattus norvegicus	Behavior of rat #Q22ILi2012 in a standard testing arena (large Open Field, 160x160 cm table surface on 60 cm high legs with objects in arena locales 10 14 5 and 8) during a 55 min long TRIAL. Included RAWDATA objects of rat behavior are video (mpg), track (csv), and pathplot (gif) files. Behavior on TRIAL #Q22ILi2012_05_0_0130_0001232 is after injection #05 and is test #05 in this testing arena. …	Health Sciences Centre, McMaster University, Hamilton, Ontario, Canada	43.25978, -79.91763	Adult	Q22ILi2012	wild-type	>8 weeks	male	Long-Evans rats	Charles River, St Constant, Quebec, Canada	videography	Stationary overhead B&W CCD camera (Ikegami ICD-47) interfaced with a vcr recorder. VHS videotape converted offline to MPEG file using a realtime hardware MPEG encoder (Canopus MPEGPRO EMR/MVR)	Testing room illuminated by fluorescent lights mounted on the ceiling. Rat filmed during its subjective night/sleep cycle (lights ON in the colony room)	Frame rate, 29.97 fps	Image size (width x height), 352x240 pixels. Resolution per pixel, 8x8 mm	2004-02-11T09:41:00	1	large Open Field, 160x160 cm table surface on 60 cm high legs	1	objects in arena locales 10 14 5 and 8	1	OF #1 in room U59_south	0	testing room ILLUMINATED (fluorescent lights ON)	Q22ILi2012	389	0	polyethylene cage (35 cm x 30 cm x 16 cm) lined with absorbent bedding material; food and water freely available	0	Lights ON 7 AM to 7 PM in housing colony room	0	Tested during subjective night/sleep cycle (lights ON)	0	No surgery done	0	No lesion present	SAL	1	SAL 0	05	Q22ILi2012_05_0_0130_0001232	2004-02-11 09:41:00	55	05	05
Q22ILi2012_06_0_0142_0001233	10116	rat	Norway rat	Rattus norvegicus	Behavior of rat #Q22ILi2012 in a standard testing arena (large Open Field, 160x160 cm table surface on 60 cm high legs with objects in arena locales 10 14 5 and 8) during a 55 min long TRIAL. Included RAWDATA objects of rat behavior are video (mpg), track (csv), and pathplot (gif) files. Behavior on TRIAL #Q22ILi2012_06_0_0142_0001233 is after injection #06 and is test #06 in this testing arena. …	Health Sciences Centre, McMaster University, Hamilton, Ontario, Canada	43.25978, -79.91763	Adult	Q22ILi2012	wild-type	>8 weeks	male	Long-Evans rats	Charles River, St Constant, Quebec, Canada	videography	Stationary overhead B&W CCD camera (Ikegami ICD-47) interfaced with a vcr recorder. VHS videotape converted offline to MPEG file using a realtime hardware MPEG encoder (Canopus MPEGPRO EMR/MVR)	Testing room illuminated by fluorescent lights mounted on the ceiling. Rat filmed during its subjective night/sleep cycle (lights ON in the colony room)	Frame rate, 29.97 fps	Image size (width x height), 352x240 pixels. Resolution per pixel, 8x8 mm	2004-02-13T09:46:00	1	large Open Field, 160x160 cm table surface on 60 cm high legs	1	objects in arena locales 10 14 5 and 8	1	OF #1 in room U59_south	0	testing room ILLUMINATED (fluorescent lights ON)	Q22ILi2012	396	0	polyethylene cage (35 cm x 30 cm x 16 cm) lined with absorbent bedding material; food and water freely available	0	Lights ON 7 AM to 7 PM in housing colony room	0	Tested during subjective night/sleep cycle (lights ON)	0	No surgery done	0	No lesion present	SAL	1	SAL 0	06	Q22ILi2012_06_0_0142_0001233	2004-02-13 09:46:00	55	06	06
Q22ILi2012_07_0_0214_0001234	10116	rat	Norway rat	Rattus norvegicus	Behavior of rat #Q22ILi2012 in a standard testing arena (large Open Field, 160x160 cm table surface on 60 cm high legs with objects in arena locales 10 14 5 and 8) during a 55 min long TRIAL. Included RAWDATA objects of rat behavior are video (mpg), track (csv), and pathplot (gif) files. Behavior on TRIAL #Q22ILi2012_07_0_0214_0001234 is after injection #07 and is test #07 in this testing arena. …	Health Sciences Centre, McMaster University, Hamilton, Ontario, Canada	43.25978, -79.91763	Adult	Q22ILi2012	wild-type	>8 weeks	male	Long-Evans rats	Charles River, St Constant, Quebec, Canada	videography	Stationary overhead B&W CCD camera (Ikegami ICD-47) interfaced with a vcr recorder. VHS videotape converted offline to MPEG file using a realtime hardware MPEG encoder (Canopus MPEGPRO EMR/MVR)	Testing room illuminated by fluorescent lights mounted on the ceiling. Rat filmed during its subjective night/sleep cycle (lights ON in the colony room)	Frame rate, 29.97 fps	Image size (width x height), 352x240 pixels. Resolution per pixel, 8x8 mm	2004-02-18T09:50:00	1	large Open Field, 160x160 cm table surface on 60 cm high legs	1	objects in arena locales 10 14 5 and 8	1	OF #1 in room U59_south	0	testing room ILLUMINATED (fluorescent lights ON)	Q22ILi2012	414	0	polyethylene cage (35 cm x 30 cm x 16 cm) lined with absorbent bedding material; food and water freely available	0	Lights ON 7 AM to 7 PM in housing colony room	0	Tested during subjective night/sleep cycle (lights ON)	0	No surgery done	0	No lesion present	SAL	1	SAL 0	07	Q22ILi2012_07_0_0214_0001234	2004-02-18 09:50:00	55	07	07
Q22ILi2012_08_0_0226_0001235	10116	rat	Norway rat	Rattus norvegicus	Behavior of rat #Q22ILi2012 in a standard testing arena (large Open Field, 160x160 cm table surface on 60 cm high legs with objects in arena locales 10 14 5 and 8) during a 55 min long TRIAL. Included RAWDATA objects of rat behavior are video (mpg), track (csv), and pathplot (gif) files. Behavior on TRIAL #Q22ILi2012_08_0_0226_0001235 is after injection #08 and is test #08 in this testing arena. …	Health Sciences Centre, McMaster University, Hamilton, Ontario, Canada	43.25978, -79.91763	Adult	Q22ILi2012	wild-type	>8 weeks	male	Long-Evans rats	Charles River, St Constant, Quebec, Canada	videography	Stationary overhead B&W CCD camera (Ikegami ICD-47) interfaced with a vcr recorder. VHS videotape converted offline to MPEG file using a realtime hardware MPEG encoder (Canopus MPEGPRO EMR/MVR)	Testing room illuminated by fluorescent lights mounted on the ceiling. Rat filmed during its subjective night/sleep cycle (lights ON in the colony room)	Frame rate, 29.97 fps	Image size (width x height), 352x240 pixels. Resolution per pixel, 8x8 mm	2004-02-20T09:40:00	1	large Open Field, 160x160 cm table surface on 60 cm high legs	1	objects in arena locales 10 14 5 and 8	1	OF #1 in room U59_south	0	testing room ILLUMINATED (fluorescent lights ON)	Q22ILi2012	426	0	polyethylene cage (35 cm x 30 cm x 16 cm) lined with absorbent bedding material; food and water freely available	0	Lights ON 7 AM to 7 PM in housing colony room	0	Tested during subjective night/sleep cycle (lights ON)	0	No surgery done	0	No lesion present	SAL	1	SAL 0	08	Q22ILi2012_08_0_0226_0001235	2004-02-20 09:40:00	55	08	08
Q22ILi2012_09_0_0250_0001236	10116	rat	Norway rat	Rattus norvegicus	Behavior of rat #Q22ILi2012 in a standard testing arena (large Open Field, 160x160 cm table surface on 60 cm high legs with objects in arena locales 10 14 5 and 8) during a 55 min long TRIAL. Included RAWDATA objects of rat behavior are video (mpg), track (csv), and pathplot (gif) files. Behavior on TRIAL #Q22ILi2012_09_0_0250_0001236 is after injection #09 and is test #09 in this testing arena. …	Health Sciences Centre, McMaster University, Hamilton, Ontario, Canada	43.25978, -79.91763	Adult	Q22ILi2012	wild-type	>8 weeks	male	Long-Evans rats	Charles River, St Constant, Quebec, Canada	videography	Stationary overhead B&W CCD camera (Ikegami ICD-47) interfaced with a vcr recorder. VHS videotape converted offline to MPEG file using a realtime hardware MPEG encoder (Canopus MPEGPRO EMR/MVR)	Testing room illuminated by fluorescent lights mounted on the ceiling. Rat filmed during its subjective night/sleep cycle (lights ON in the colony room)	Frame rate, 29.97 fps	Image size (width x height), 352x240 pixels. Resolution per pixel, 8x8 mm	2004-02-25T09:57:00	1	large Open Field, 160x160 cm table surface on 60 cm high legs	1	objects in arena locales 10 14 5 and 8	1	OF #1 in room U59_south	0	testing room ILLUMINATED (fluorescent lights ON)	Q22ILi2012	441	0	polyethylene cage (35 cm x 30 cm x 16 cm) lined with absorbent bedding material; food and water freely available	0	Lights ON 7 AM to 7 PM in housing colony room	0	Tested during subjective night/sleep cycle (lights ON)	0	No surgery done	0	No lesion present	SAL	1	SAL 0	09	Q22ILi2012_09_0_0250_0001236	2004-02-25 09:57:00	55	09	09
Q22ILi2012_10_0_0021_0001237	10116	rat	Norway rat	Rattus norvegicus	Behavior of rat #Q22ILi2012 in a standard testing arena (large Open Field, 160x160 cm table surface on 60 cm high legs with objects in arena locales 10 14 5 and 8) during a 55 min long TRIAL. Included RAWDATA objects of rat behavior are video (mpg), track (csv), and pathplot (gif) files. Behavior on TRIAL #Q22ILi2012_10_0_0021_0001237 is after injection #10 and is test #10 in this testing arena. …	Health Sciences Centre, McMaster University, Hamilton, Ontario, Canada	43.25978, -79.91763	Adult	Q22ILi2012	wild-type	>8 weeks	male	Long-Evans rats	Charles River, St Constant, Quebec, Canada	videography	Stationary overhead B&W CCD camera (Ikegami ICD-47) interfaced with a vcr recorder. VHS videotape converted offline to MPEG file using a realtime hardware MPEG encoder (Canopus MPEGPRO EMR/MVR)	Testing room illuminated by fluorescent lights mounted on the ceiling. Rat filmed during its subjective night/sleep cycle (lights ON in the colony room)	Frame rate, 29.97 fps	Image size (width x height), 352x240 pixels. Resolution per pixel, 8x8 mm	2004-02-27T09:37:00	1	large Open Field, 160x160 cm table surface on 60 cm high legs	1	objects in arena locales 10 14 5 and 8	1	OF #1 in room U59_south	0	testing room ILLUMINATED (fluorescent lights ON)	Q22ILi2012	450	0	polyethylene cage (35 cm x 30 cm x 16 cm) lined with absorbent bedding material; food and water freely available	0	Lights ON 7 AM to 7 PM in housing colony room	0	Tested during subjective night/sleep cycle (lights ON)	0	No surgery done	0	No lesion present	SAL	1	SAL 0	10	Q22ILi2012_10_0_0021_0001237	2004-02-27 09:37:00	55	10	10
Q22ILi2012_11_0_0275_0001238	10116	rat	Norway rat	Rattus norvegicus	Behavior of rat #Q22ILi2012 in a standard testing arena (large Open Field, 160x160 cm table surface on 60 cm high legs with objects in arena locales 10 14 5 and 8) during a 55 min long TRIAL. Included RAWDATA objects of rat behavior are video (mpg), track (csv), and pathplot (gif) files. Behavior on TRIAL #Q22ILi2012_11_0_0275_0001238 is after injection #11 and is test #11 in this testing arena. …	Health Sciences Centre, McMaster University, Hamilton, Ontario, Canada	43.25978, -79.91763	Adult	Q22ILi2012	wild-type	>8 weeks	male	Long-Evans rats	Charles River, St Constant, Quebec, Canada	videography	Stationary overhead B&W CCD camera (Ikegami ICD-47) interfaced with a vcr recorder. VHS videotape converted offline to MPEG file using a realtime hardware MPEG encoder (Canopus MPEGPRO EMR/MVR)	Testing room illuminated by fluorescent lights mounted on the ceiling. Rat filmed during its subjective night/sleep cycle (lights ON in the colony room)	Frame rate, 29.97 fps	Image size (width x height), 352x240 pixels. Resolution per pixel, 8x8 mm	2004-03-10T10:10:00	1	large Open Field, 160x160 cm table surface on 60 cm high legs	1	objects in arena locales 10 14 5 and 8	1	OF #1 in room U59_south	0	testing room ILLUMINATED (fluorescent lights ON)	Q22ILi2012	474	0	polyethylene cage (35 cm x 30 cm x 16 cm) lined with absorbent bedding material; food and water freely available	0	Lights ON 7 AM to 7 PM in housing colony room	0	Tested during subjective night/sleep cycle (lights ON)	1	Sham lesion done	0	No lesion present	SAL	1	SAL 0	11	Q22ILi2012_11_0_0275_0001238	2004-03-10 10:10:00	55	11	11
Q22ILi2012_12_0_0329_0001239	10116	rat	Norway rat	Rattus norvegicus	Behavior of rat #Q22ILi2012 in a standard testing arena (large Open Field, 160x160 cm table surface on 60 cm high legs with objects in arena locales 10 14 5 and 8) during a 55 min long TRIAL. Included RAWDATA objects of rat behavior are video (mpg), track (csv), and pathplot (gif) files. Behavior on TRIAL #Q22ILi2012_12_0_0329_0001239 is after injection #12 and is test #12 in this testing arena. …	Health Sciences Centre, McMaster University, Hamilton, Ontario, Canada	43.25978, -79.91763	Adult	Q22ILi2012	wild-type	>8 weeks	male	Long-Evans rats	Charles River, St Constant, Quebec, Canada	videography	Stationary overhead B&W CCD camera (Ikegami ICD-47) interfaced with a vcr recorder. VHS videotape converted offline to MPEG file using a realtime hardware MPEG encoder (Canopus MPEGPRO EMR/MVR)	Testing room illuminated by fluorescent lights mounted on the ceiling. Rat filmed during its subjective night/sleep cycle (lights ON in the colony room)	Frame rate, 29.97 fps	Image size (width x height), 352x240 pixels. Resolution per pixel, 8x8 mm	2004-03-12T09:46:00	1	large Open Field, 160x160 cm table surface on 60 cm high legs	1	objects in arena locales 10 14 5 and 8	1	OF #1 in room U59_south	0	testing room ILLUMINATED (fluorescent lights ON)	Q22ILi2012	496	0	polyethylene cage (35 cm x 30 cm x 16 cm) lined with absorbent bedding material; food and water freely available	0	Lights ON 7 AM to 7 PM in housing colony room	0	Tested during subjective night/sleep cycle (lights ON)	1	Sham lesion done	0	No lesion present	SAL	1	SAL 0	12	Q22ILi2012_12_0_0329_0001239	2004-03-12 09:46:00	55	12	12
Q22ILi2012_13_5_0341_0001240	10116	rat	Norway rat	Rattus norvegicus	Behavior of rat #Q22ILi2012 in a standard testing arena (large Open Field, 160x160 cm table surface on 60 cm high legs with objects in arena locales 10 14 5 and 8) during a 55 min long TRIAL. Included RAWDATA objects of rat behavior are video (mpg), track (csv), and pathplot (gif) files. Behavior on TRIAL #Q22ILi2012_13_5_0341_0001240 is after injection #13 and is test #13 in this testing arena. …	Health Sciences Centre, McMaster University, Hamilton, Ontario, Canada	43.25978, -79.91763	Adult	Q22ILi2012	wild-type	>8 weeks	male	Long-Evans rats	Charles River, St Constant, Quebec, Canada	videography	Stationary overhead B&W CCD camera (Ikegami ICD-47) interfaced with a vcr recorder. VHS videotape converted offline to MPEG file using a realtime hardware MPEG encoder (Canopus MPEGPRO EMR/MVR)	Testing room illuminated by fluorescent lights mounted on the ceiling. Rat filmed during its subjective night/sleep cycle (lights ON in the colony room)	Frame rate, 29.97 fps	Image size (width x height), 352x240 pixels. Resolution per pixel, 8x8 mm	2004-03-17T09:46:00	1	large Open Field, 160x160 cm table surface on 60 cm high legs	1	objects in arena locales 10 14 5 and 8	1	OF #1 in room U59_south	0	testing room ILLUMINATED (fluorescent lights ON)	Q22ILi2012	506	0	polyethylene cage (35 cm x 30 cm x 16 cm) lined with absorbent bedding material; food and water freely available	0	Lights ON 7 AM to 7 PM in housing colony room	0	Tested during subjective night/sleep cycle (lights ON)	1	Sham lesion done	0	No lesion present	QNP	1	QNP 0.5	01	Q22ILi2012_13_5_0341_0001240	2004-03-17 09:46:00	55	13	13
Q22ILi2012_14_0_0353_0001241	10116	rat	Norway rat	Rattus norvegicus	Behavior of rat #Q22ILi2012 in a standard testing arena (large Open Field, 160x160 cm table surface on 60 cm high legs with objects in arena locales 18 22 9 and 4 (objects ROTATION 180 deg)) during a 55 min long TRIAL. Included RAWDATA objects of rat behavior are video (mpg), track (csv), and pathplot (gif) files. Behavior on TRIAL #Q22ILi2012_14_0_0353_0001241 is after injection #14 and is test …	Health Sciences Centre, McMaster University, Hamilton, Ontario, Canada	43.25978, -79.91763	Adult	Q22ILi2012	wild-type	>8 weeks	male	Long-Evans rats	Charles River, St Constant, Quebec, Canada	videography	Stationary overhead B&W CCD camera (Ikegami ICD-47) interfaced with a vcr recorder. VHS videotape converted offline to MPEG file using a realtime hardware MPEG encoder (Canopus MPEGPRO EMR/MVR)	Testing room illuminated by fluorescent lights mounted on the ceiling. Rat filmed during its subjective night/sleep cycle (lights ON in the colony room)	Frame rate, 29.97 fps	Image size (width x height), 352x240 pixels. Resolution per pixel, 8x8 mm	2004-03-19T10:15:00	1	large Open Field, 160x160 cm table surface on 60 cm high legs	2	objects in arena locales 18 22 9 and 4 (objects ROTATION 180 deg)	1	OF #1 in room U59_south	0	testing room ILLUMINATED (fluorescent lights ON)	Q22ILi2012	445	0	polyethylene cage (35 cm x 30 cm x 16 cm) lined with absorbent bedding material; food and water freely available	0	Lights ON 7 AM to 7 PM in housing colony room	0	Tested during subjective night/sleep cycle (lights ON)	1	Sham lesion done	0	No lesion present	SAL	1	SAL 0	13	Q22ILi2012_14_0_0353_0001241	2004-03-19 10:15:00	55	14	14
Q22ILi2013_01_0_0190_0001242	10116	rat	Norway rat	Rattus norvegicus	Behavior of rat #Q22ILi2013 in a standard testing arena (large Open Field, 160x160 cm table surface on 60 cm high legs with objects in arena locales 10 14 5 and 8) during a 55 min long TRIAL. Included RAWDATA objects of rat behavior are video (mpg), track (csv), and pathplot (gif) files. Behavior on TRIAL #Q22ILi2013_01_0_0190_0001242 is after injection #01 and is test #01 in this testing arena. …	Health Sciences Centre, McMaster University, Hamilton, Ontario, Canada	43.25978, -79.91763	Adult	Q22ILi2013	wild-type	>8 weeks	male	Long-Evans rats	Charles River, St Constant, Quebec, Canada	videography	Stationary overhead B&W CCD camera (Panasonic WV-BP334) interfaced with a vcr recorder. VHS videotape converted offline to MPEG file using a realtime hardware MPEG encoder (Canopus MPEGPRO EMR/MVR)	Testing room illuminated by fluorescent lights mounted on the ceiling. Rat filmed during its subjective night/sleep cycle (lights ON in the colony room)	Frame rate, 29.97 fps	Image size (width x height), 352x240 pixels. Resolution per pixel, 8x8 mm	2004-01-27T11:10:00	1	large Open Field, 160x160 cm table surface on 60 cm high legs	1	objects in arena locales 10 14 5 and 8	2	OF #2 in room U59_north	0	testing room ILLUMINATED (fluorescent lights ON)	Q22ILi2013	297	0	polyethylene cage (35 cm x 30 cm x 16 cm) lined with absorbent bedding material; food and water freely available	0	Lights ON 7 AM to 7 PM in housing colony room	0	Tested during subjective night/sleep cycle (lights ON)	0	No surgery done	0	No lesion present	SAL	1	SAL 0	01	Q22ILi2013_01_0_0190_0001242	2004-01-27 11:10:00	55	01	01
Q22ILi2013_02_0_0064_0001243	10116	rat	Norway rat	Rattus norvegicus	Behavior of rat #Q22ILi2013 in a standard testing arena (large Open Field, 160x160 cm table surface on 60 cm high legs with objects in arena locales 10 14 5 and 8) during a 55 min long TRIAL. Included RAWDATA objects of rat behavior are video (mpg), track (csv), and pathplot (gif) files. Behavior on TRIAL #Q22ILi2013_02_0_0064_0001243 is after injection #02 and is test #02 in this testing arena. …	Health Sciences Centre, McMaster University, Hamilton, Ontario, Canada	43.25978, -79.91763	Adult	Q22ILi2013	wild-type	>8 weeks	male	Long-Evans rats	Charles River, St Constant, Quebec, Canada	videography	Stationary overhead B&W CCD camera (Panasonic WV-BP334) interfaced with a vcr recorder. VHS videotape converted offline to MPEG file using a realtime hardware MPEG encoder (Canopus MPEGPRO EMR/MVR)	Testing room illuminated by fluorescent lights mounted on the ceiling. Rat filmed during its subjective night/sleep cycle (lights ON in the colony room)	Frame rate, 29.97 fps	Image size (width x height), 352x240 pixels. Resolution per pixel, 8x8 mm	2004-01-29T11:15:00	1	large Open Field, 160x160 cm table surface on 60 cm high legs	1	objects in arena locales 10 14 5 and 8	2	OF #2 in room U59_north	0	testing room ILLUMINATED (fluorescent lights ON)	Q22ILi2013	306	0	polyethylene cage (35 cm x 30 cm x 16 cm) lined with absorbent bedding material; food and water freely available	0	Lights ON 7 AM to 7 PM in housing colony room	0	Tested during subjective night/sleep cycle (lights ON)	0	No surgery done	0	No lesion present	SAL	1	SAL 0	02	Q22ILi2013_02_0_0064_0001243	2004-01-29 11:15:00	55	02	02
Q22ILi2013_03_0_0034_0001244	10116	rat	Norway rat	Rattus norvegicus	Behavior of rat #Q22ILi2013 in a standard testing arena (large Open Field, 160x160 cm table surface on 60 cm high legs with objects in arena locales 10 14 5 and 8) during a 55 min long TRIAL. Included RAWDATA objects of rat behavior are video (mpg), track (csv), and pathplot (gif) files. Behavior on TRIAL #Q22ILi2013_03_0_0034_0001244 is after injection #03 and is test #03 in this testing arena. …	Health Sciences Centre, McMaster University, Hamilton, Ontario, Canada	43.25978, -79.91763	Adult	Q22ILi2013	wild-type	>8 weeks	male	Long-Evans rats	Charles River, St Constant, Quebec, Canada	videography	Stationary overhead B&W CCD camera (Panasonic WV-BP334) interfaced with a vcr recorder. VHS videotape converted offline to MPEG file using a realtime hardware MPEG encoder (Canopus MPEGPRO EMR/MVR)	Testing room illuminated by fluorescent lights mounted on the ceiling. Rat filmed during its subjective night/sleep cycle (lights ON in the colony room)	Frame rate, 29.97 fps	Image size (width x height), 352x240 pixels. Resolution per pixel, 8x8 mm	2004-02-03T11:11:00	1	large Open Field, 160x160 cm table surface on 60 cm high legs	1	objects in arena locales 10 14 5 and 8	2	OF #2 in room U59_north	0	testing room ILLUMINATED (fluorescent lights ON)	Q22ILi2013	349	0	polyethylene cage (35 cm x 30 cm x 16 cm) lined with absorbent bedding material; food and water freely available	0	Lights ON 7 AM to 7 PM in housing colony room	0	Tested during subjective night/sleep cycle (lights ON)	0	No surgery done	0	No lesion present	SAL	1	SAL 0	03	Q22ILi2013_03_0_0034_0001244	2004-02-03 11:11:00	55	03	03
Q22ILi2013_04_0_0076_0001245	10116	rat	Norway rat	Rattus norvegicus	Behavior of rat #Q22ILi2013 in a standard testing arena (large Open Field, 160x160 cm table surface on 60 cm high legs with objects in arena locales 10 14 5 and 8) during a 55 min long TRIAL. Included RAWDATA objects of rat behavior are video (mpg), track (csv), and pathplot (gif) files. Behavior on TRIAL #Q22ILi2013_04_0_0076_0001245 is after injection #04 and is test #04 in this testing arena. …	Health Sciences Centre, McMaster University, Hamilton, Ontario, Canada	43.25978, -79.91763	Adult	Q22ILi2013	wild-type	>8 weeks	male	Long-Evans rats	Charles River, St Constant, Quebec, Canada	videography	Stationary overhead B&W CCD camera (Panasonic WV-BP334) interfaced with a vcr recorder. VHS videotape converted offline to MPEG file using a realtime hardware MPEG encoder (Canopus MPEGPRO EMR/MVR)	Testing room illuminated by fluorescent lights mounted on the ceiling. Rat filmed during its subjective night/sleep cycle (lights ON in the colony room)	Frame rate, 29.97 fps	Image size (width x height), 352x240 pixels. Resolution per pixel, 8x8 mm	2004-02-05T11:17:00	1	large Open Field, 160x160 cm table surface on 60 cm high legs	1	objects in arena locales 10 14 5 and 8	2	OF #2 in room U59_north	0	testing room ILLUMINATED (fluorescent lights ON)	Q22ILi2013	341	0	polyethylene cage (35 cm x 30 cm x 16 cm) lined with absorbent bedding material; food and water freely available	0	Lights ON 7 AM to 7 PM in housing colony room	0	Tested during subjective night/sleep cycle (lights ON)	0	No surgery done	0	No lesion present	SAL	1	SAL 0	04	Q22ILi2013_04_0_0076_0001245	2004-02-05 11:17:00	55	04	04
Q22ILi2013_05_0_0107_0001246	10116	rat	Norway rat	Rattus norvegicus	Behavior of rat #Q22ILi2013 in a standard testing arena (large Open Field, 160x160 cm table surface on 60 cm high legs with objects in arena locales 10 14 5 and 8) during a 55 min long TRIAL. Included RAWDATA objects of rat behavior are video (mpg), track (csv), and pathplot (gif) files. Behavior on TRIAL #Q22ILi2013_05_0_0107_0001246 is after injection #05 and is test #05 in this testing arena. …	Health Sciences Centre, McMaster University, Hamilton, Ontario, Canada	43.25978, -79.91763	Adult	Q22ILi2013	wild-type	>8 weeks	male	Long-Evans rats	Charles River, St Constant, Quebec, Canada	videography	Stationary overhead B&W CCD camera (Panasonic WV-BP334) interfaced with a vcr recorder. VHS videotape converted offline to MPEG file using a realtime hardware MPEG encoder (Canopus MPEGPRO EMR/MVR)	Testing room illuminated by fluorescent lights mounted on the ceiling. Rat filmed during its subjective night/sleep cycle (lights ON in the colony room)	Frame rate, 29.97 fps	Image size (width x height), 352x240 pixels. Resolution per pixel, 8x8 mm	2004-02-10T11:18:00	1	large Open Field, 160x160 cm table surface on 60 cm high legs	1	objects in arena locales 10 14 5 and 8	2	OF #2 in room U59_north	0	testing room ILLUMINATED (fluorescent lights ON)	Q22ILi2013	368	0	polyethylene cage (35 cm x 30 cm x 16 cm) lined with absorbent bedding material; food and water freely available	0	Lights ON 7 AM to 7 PM in housing colony room	0	Tested during subjective night/sleep cycle (lights ON)	0	No surgery done	0	No lesion present	SAL	1	SAL 0	05	Q22ILi2013_05_0_0107_0001246	2004-02-10 11:18:00	55	05	05
Q22ILi2013_06_0_0159_0001247	10116	rat	Norway rat	Rattus norvegicus	Behavior of rat #Q22ILi2013 in a standard testing arena (large Open Field, 160x160 cm table surface on 60 cm high legs with objects in arena locales 10 14 5 and 8) during a 55 min long TRIAL. Included RAWDATA objects of rat behavior are video (mpg), track (csv), and pathplot (gif) files. Behavior on TRIAL #Q22ILi2013_06_0_0159_0001247 is after injection #06 and is test #06 in this testing arena. …	Health Sciences Centre, McMaster University, Hamilton, Ontario, Canada	43.25978, -79.91763	Adult	Q22ILi2013	wild-type	>8 weeks	male	Long-Evans rats	Charles River, St Constant, Quebec, Canada	videography	Stationary overhead B&W CCD camera (Panasonic WV-BP334) interfaced with a vcr recorder. VHS videotape converted offline to MPEG file using a realtime hardware MPEG encoder (Canopus MPEGPRO EMR/MVR)	Testing room illuminated by fluorescent lights mounted on the ceiling. Rat filmed during its subjective night/sleep cycle (lights ON in the colony room)	Frame rate, 29.97 fps	Image size (width x height), 352x240 pixels. Resolution per pixel, 8x8 mm	2004-02-12T11:26:00	1	large Open Field, 160x160 cm table surface on 60 cm high legs	1	objects in arena locales 10 14 5 and 8	2	OF #2 in room U59_north	0	testing room ILLUMINATED (fluorescent lights ON)	Q22ILi2013	374	0	polyethylene cage (35 cm x 30 cm x 16 cm) lined with absorbent bedding material; food and water freely available	0	Lights ON 7 AM to 7 PM in housing colony room	0	Tested during subjective night/sleep cycle (lights ON)	0	No surgery done	0	No lesion present	SAL	1	SAL 0	06	Q22ILi2013_06_0_0159_0001247	2004-02-12 11:26:00	55	06	06
Q22ILi2013_07_0_0177_0001248	10116	rat	Norway rat	Rattus norvegicus	Behavior of rat #Q22ILi2013 in a standard testing arena (large Open Field, 160x160 cm table surface on 60 cm high legs with objects in arena locales 10 14 5 and 8) during a 55 min long TRIAL. Included RAWDATA objects of rat behavior are video (mpg), track (csv), and pathplot (gif) files. Behavior on TRIAL #Q22ILi2013_07_0_0177_0001248 is after injection #07 and is test #07 in this testing arena. …	Health Sciences Centre, McMaster University, Hamilton, Ontario, Canada	43.25978, -79.91763	Adult	Q22ILi2013	wild-type	>8 weeks	male	Long-Evans rats	Charles River, St Constant, Quebec, Canada	videography	Stationary overhead B&W CCD camera (Panasonic WV-BP334) interfaced with a vcr recorder. VHS videotape converted offline to MPEG file using a realtime hardware MPEG encoder (Canopus MPEGPRO EMR/MVR)	Testing room illuminated by fluorescent lights mounted on the ceiling. Rat filmed during its subjective night/sleep cycle (lights ON in the colony room)	Frame rate, 29.97 fps	Image size (width x height), 352x240 pixels. Resolution per pixel, 8x8 mm	2004-02-17T11:20:00	1	large Open Field, 160x160 cm table surface on 60 cm high legs	1	objects in arena locales 10 14 5 and 8	2	OF #2 in room U59_north	0	testing room ILLUMINATED (fluorescent lights ON)	Q22ILi2013	402	0	polyethylene cage (35 cm x 30 cm x 16 cm) lined with absorbent bedding material; food and water freely available	0	Lights ON 7 AM to 7 PM in housing colony room	0	Tested during subjective night/sleep cycle (lights ON)	0	No surgery done	0	No lesion present	SAL	1	SAL 0	07	Q22ILi2013_07_0_0177_0001248	2004-02-17 11:20:00	55	07	07
Q22ILi2013_08_0_0201_0001249	10116	rat	Norway rat	Rattus norvegicus	Behavior of rat #Q22ILi2013 in a standard testing arena (large Open Field, 160x160 cm table surface on 60 cm high legs with objects in arena locales 10 14 5 and 8) during a 55 min long TRIAL. Included RAWDATA objects of rat behavior are video (mpg), track (csv), and pathplot (gif) files. Behavior on TRIAL #Q22ILi2013_08_0_0201_0001249 is after injection #08 and is test #08 in this testing arena. …	Health Sciences Centre, McMaster University, Hamilton, Ontario, Canada	43.25978, -79.91763	Adult	Q22ILi2013	wild-type	>8 weeks	male	Long-Evans rats	Charles River, St Constant, Quebec, Canada	videography	Stationary overhead B&W CCD camera (Panasonic WV-BP334) interfaced with a vcr recorder. VHS videotape converted offline to MPEG file using a realtime hardware MPEG encoder (Canopus MPEGPRO EMR/MVR)	Testing room illuminated by fluorescent lights mounted on the ceiling. Rat filmed during its subjective night/sleep cycle (lights ON in the colony room)	Frame rate, 29.97 fps	Image size (width x height), 352x240 pixels. Resolution per pixel, 8x8 mm	2004-02-19T11:28:00	1	large Open Field, 160x160 cm table surface on 60 cm high legs	1	objects in arena locales 10 14 5 and 8	2	OF #2 in room U59_north	0	testing room ILLUMINATED (fluorescent lights ON)	Q22ILi2013	411	0	polyethylene cage (35 cm x 30 cm x 16 cm) lined with absorbent bedding material; food and water freely available	0	Lights ON 7 AM to 7 PM in housing colony room	0	Tested during subjective night/sleep cycle (lights ON)	0	No surgery done	0	No lesion present	SAL	1	SAL 0	08	Q22ILi2013_08_0_0201_0001249	2004-02-19 11:28:00	55	08	08
Q22ILi2013_09_0_0239_0001250	10116	rat	Norway rat	Rattus norvegicus	Behavior of rat #Q22ILi2013 in a standard testing arena (large Open Field, 160x160 cm table surface on 60 cm high legs with objects in arena locales 10 14 5 and 8) during a 55 min long TRIAL. Included RAWDATA objects of rat behavior are video (mpg), track (csv), and pathplot (gif) files. Behavior on TRIAL #Q22ILi2013_09_0_0239_0001250 is after injection #09 and is test #09 in this testing arena. …	Health Sciences Centre, McMaster University, Hamilton, Ontario, Canada	43.25978, -79.91763	Adult	Q22ILi2013	wild-type	>8 weeks	male	Long-Evans rats	Charles River, St Constant, Quebec, Canada	videography	Stationary overhead B&W CCD camera (Panasonic WV-BP334) interfaced with a vcr recorder. VHS videotape converted offline to MPEG file using a realtime hardware MPEG encoder (Canopus MPEGPRO EMR/MVR)	Testing room illuminated by fluorescent lights mounted on the ceiling. Rat filmed during its subjective night/sleep cycle (lights ON in the colony room)	Frame rate, 29.97 fps	Image size (width x height), 352x240 pixels. Resolution per pixel, 8x8 mm	2004-02-24T11:20:00	1	large Open Field, 160x160 cm table surface on 60 cm high legs	1	objects in arena locales 10 14 5 and 8	2	OF #2 in room U59_north	0	testing room ILLUMINATED (fluorescent lights ON)	Q22ILi2013	435	0	polyethylene cage (35 cm x 30 cm x 16 cm) lined with absorbent bedding material; food and water freely available	0	Lights ON 7 AM to 7 PM in housing colony room	0	Tested during subjective night/sleep cycle (lights ON)	0	No surgery done	0	No lesion present	SAL	1	SAL 0	09	Q22ILi2013_09_0_0239_0001250	2004-02-24 11:20:00	55	09	09
Q22ILi2013_10_0_0003_0001251	10116	rat	Norway rat	Rattus norvegicus	Behavior of rat #Q22ILi2013 in a standard testing arena (large Open Field, 160x160 cm table surface on 60 cm high legs with objects in arena locales 10 14 5 and 8) during a 55 min long TRIAL. Included RAWDATA objects of rat behavior are video (mpg), track (csv), and pathplot (gif) files. Behavior on TRIAL #Q22ILi2013_10_0_0003_0001251 is after injection #10 and is test #10 in this testing arena. …	Health Sciences Centre, McMaster University, Hamilton, Ontario, Canada	43.25978, -79.91763	Adult	Q22ILi2013	wild-type	>8 weeks	male	Long-Evans rats	Charles River, St Constant, Quebec, Canada	videography	Stationary overhead B&W CCD camera (Panasonic WV-BP334) interfaced with a vcr recorder. VHS videotape converted offline to MPEG file using a realtime hardware MPEG encoder (Canopus MPEGPRO EMR/MVR)	Testing room illuminated by fluorescent lights mounted on the ceiling. Rat filmed during its subjective night/sleep cycle (lights ON in the colony room)	Frame rate, 29.97 fps	Image size (width x height), 352x240 pixels. Resolution per pixel, 8x8 mm	2004-02-26T11:27:00	1	large Open Field, 160x160 cm table surface on 60 cm high legs	1	objects in arena locales 10 14 5 and 8	2	OF #2 in room U59_north	0	testing room ILLUMINATED (fluorescent lights ON)	Q22ILi2013	439	0	polyethylene cage (35 cm x 30 cm x 16 cm) lined with absorbent bedding material; food and water freely available	0	Lights ON 7 AM to 7 PM in housing colony room	0	Tested during subjective night/sleep cycle (lights ON)	0	No surgery done	0	No lesion present	SAL	1	SAL 0	10	Q22ILi2013_10_0_0003_0001251	2004-02-26 11:27:00	55	10	10
Q22ILi2013_11_0_0254_0001252	10116	rat	Norway rat	Rattus norvegicus	Behavior of rat #Q22ILi2013 in a standard testing arena (large Open Field, 160x160 cm table surface on 60 cm high legs with objects in arena locales 10 14 5 and 8) during a 55 min long TRIAL. Included RAWDATA objects of rat behavior are video (mpg), track (csv), and pathplot (gif) files. Behavior on TRIAL #Q22ILi2013_11_0_0254_0001252 is after injection #11 and is test #11 in this testing arena. …	Health Sciences Centre, McMaster University, Hamilton, Ontario, Canada	43.25978, -79.91763	Adult	Q22ILi2013	wild-type	>8 weeks	male	Long-Evans rats	Charles River, St Constant, Quebec, Canada	videography	Stationary overhead B&W CCD camera (Panasonic WV-BP334) interfaced with a vcr recorder. VHS videotape converted offline to MPEG file using a realtime hardware MPEG encoder (Canopus MPEGPRO EMR/MVR)	Testing room illuminated by fluorescent lights mounted on the ceiling. Rat filmed during its subjective night/sleep cycle (lights ON in the colony room)	Frame rate, 29.97 fps	Image size (width x height), 352x240 pixels. Resolution per pixel, 8x8 mm	2004-03-09T11:23:00	1	large Open Field, 160x160 cm table surface on 60 cm high legs	1	objects in arena locales 10 14 5 and 8	2	OF #2 in room U59_north	0	testing room ILLUMINATED (fluorescent lights ON)	Q22ILi2013	482	0	polyethylene cage (35 cm x 30 cm x 16 cm) lined with absorbent bedding material; food and water freely available	0	Lights ON 7 AM to 7 PM in housing colony room	0	Tested during subjective night/sleep cycle (lights ON)	1	Sham lesion done	0	No lesion present	SAL	1	SAL 0	11	Q22ILi2013_11_0_0254_0001252	2004-03-09 11:23:00	55	11	11
Q22ILi2013_12_0_0294_0001253	10116	rat	Norway rat	Rattus norvegicus	Behavior of rat #Q22ILi2013 in a standard testing arena (large Open Field, 160x160 cm table surface on 60 cm high legs with objects in arena locales 10 14 5 and 8) during a 55 min long TRIAL. Included RAWDATA objects of rat behavior are video (mpg), track (csv), and pathplot (gif) files. Behavior on TRIAL #Q22ILi2013_12_0_0294_0001253 is after injection #12 and is test #12 in this testing arena. …	Health Sciences Centre, McMaster University, Hamilton, Ontario, Canada	43.25978, -79.91763	Adult	Q22ILi2013	wild-type	>8 weeks	male	Long-Evans rats	Charles River, St Constant, Quebec, Canada	videography	Stationary overhead B&W CCD camera (Panasonic WV-BP334) interfaced with a vcr recorder. VHS videotape converted offline to MPEG file using a realtime hardware MPEG encoder (Canopus MPEGPRO EMR/MVR)	Testing room illuminated by fluorescent lights mounted on the ceiling. Rat filmed during its subjective night/sleep cycle (lights ON in the colony room)	Frame rate, 29.97 fps	Image size (width x height), 352x240 pixels. Resolution per pixel, 8x8 mm	2004-03-11T11:13:00	1	large Open Field, 160x160 cm table surface on 60 cm high legs	1	objects in arena locales 10 14 5 and 8	2	OF #2 in room U59_north	0	testing room ILLUMINATED (fluorescent lights ON)	Q22ILi2013	423	0	polyethylene cage (35 cm x 30 cm x 16 cm) lined with absorbent bedding material; food and water freely available	0	Lights ON 7 AM to 7 PM in housing colony room	0	Tested during subjective night/sleep cycle (lights ON)	1	Sham lesion done	0	No lesion present	SAL	1	SAL 0	12	Q22ILi2013_12_0_0294_0001253	2004-03-11 11:13:00	55	12	12
Q22ILi2013_13_5_0306_0001254	10116	rat	Norway rat	Rattus norvegicus	Behavior of rat #Q22ILi2013 in a standard testing arena (large Open Field, 160x160 cm table surface on 60 cm high legs with objects in arena locales 10 14 5 and 8) during a 55 min long TRIAL. Included RAWDATA objects of rat behavior are video (mpg), track (csv), and pathplot (gif) files. Behavior on TRIAL #Q22ILi2013_13_5_0306_0001254 is after injection #13 and is test #13 in this testing arena. …	Health Sciences Centre, McMaster University, Hamilton, Ontario, Canada	43.25978, -79.91763	Adult	Q22ILi2013	wild-type	>8 weeks	male	Long-Evans rats	Charles River, St Constant, Quebec, Canada	videography	Stationary overhead B&W CCD camera (Panasonic WV-BP334) interfaced with a vcr recorder. VHS videotape converted offline to MPEG file using a realtime hardware MPEG encoder (Canopus MPEGPRO EMR/MVR)	Testing room illuminated by fluorescent lights mounted on the ceiling. Rat filmed during its subjective night/sleep cycle (lights ON in the colony room)	Frame rate, 29.97 fps	Image size (width x height), 352x240 pixels. Resolution per pixel, 8x8 mm	2004-03-16T11:21:00	1	large Open Field, 160x160 cm table surface on 60 cm high legs	1	objects in arena locales 10 14 5 and 8	2	OF #2 in room U59_north	0	testing room ILLUMINATED (fluorescent lights ON)	Q22ILi2013	494	0	polyethylene cage (35 cm x 30 cm x 16 cm) lined with absorbent bedding material; food and water freely available	0	Lights ON 7 AM to 7 PM in housing colony room	0	Tested during subjective night/sleep cycle (lights ON)	1	Sham lesion done	0	No lesion present	QNP	1	QNP 0.5	01	Q22ILi2013_13_5_0306_0001254	2004-03-16 11:21:00	55	13	13
Q22ILi2013_14_0_0318_0001255	10116	rat	Norway rat	Rattus norvegicus	Behavior of rat #Q22ILi2013 in a standard testing arena (large Open Field, 160x160 cm table surface on 60 cm high legs with objects in arena locales 18 22 9 and 4 (objects ROTATION 180 deg)) during a 55 min long TRIAL. Included RAWDATA objects of rat behavior are video (mpg), track (csv), and pathplot (gif) files. Behavior on TRIAL #Q22ILi2013_14_0_0318_0001255 is after injection #14 and is test …	Health Sciences Centre, McMaster University, Hamilton, Ontario, Canada	43.25978, -79.91763	Adult	Q22ILi2013	wild-type	>8 weeks	male	Long-Evans rats	Charles River, St Constant, Quebec, Canada	videography	Stationary overhead B&W CCD camera (Panasonic WV-BP334) interfaced with a vcr recorder. VHS videotape converted offline to MPEG file using a realtime hardware MPEG encoder (Canopus MPEGPRO EMR/MVR)	Testing room illuminated by fluorescent lights mounted on the ceiling. Rat filmed during its subjective night/sleep cycle (lights ON in the colony room)	Frame rate, 29.97 fps	Image size (width x height), 352x240 pixels. Resolution per pixel, 8x8 mm	2004-03-18T11:28:00	1	large Open Field, 160x160 cm table surface on 60 cm high legs	2	objects in arena locales 18 22 9 and 4 (objects ROTATION 180 deg)	2	OF #2 in room U59_north	0	testing room ILLUMINATED (fluorescent lights ON)	Q22ILi2013	501	0	polyethylene cage (35 cm x 30 cm x 16 cm) lined with absorbent bedding material; food and water freely available	0	Lights ON 7 AM to 7 PM in housing colony room	0	Tested during subjective night/sleep cycle (lights ON)	1	Sham lesion done	0	No lesion present	SAL	1	SAL 0	13	Q22ILi2013_14_0_0318_0001255	2004-03-18 11:28:00	55	14	14
Q22ILi2014_01_0_0198_0001256	10116	rat	Norway rat	Rattus norvegicus	Behavior of rat #Q22ILi2014 in a standard testing arena (large Open Field, 160x160 cm table surface on 60 cm high legs with objects in arena locales 10 14 5 and 8) during a 55 min long TRIAL. Included RAWDATA objects of rat behavior are track (csv) and pathplot (gif) files. Behavior on TRIAL #Q22ILi2014_01_0_0198_0001256 is after injection #01 and is test #01 in this testing arena. Before the tri…	Health Sciences Centre, McMaster University, Hamilton, Ontario, Canada	43.25978, -79.91763	Adult	Q22ILi2014	wild-type	>8 weeks	male	Long-Evans rats	Charles River, St Constant, Quebec, Canada	videography	Stationary overhead B&W CCD camera (Panasonic WV-BP334) interfaced with a vcr recorder. VHS videotape converted offline to MPEG file using a realtime hardware MPEG encoder (Canopus MPEGPRO EMR/MVR)	Testing room illuminated by fluorescent lights mounted on the ceiling. Rat filmed during its subjective night/sleep cycle (lights ON in the colony room)	Frame rate, 29.97 fps	Image size (width x height), 352x240 pixels. Resolution per pixel, 8x8 mm	2004-01-28T15:44:00	1	large Open Field, 160x160 cm table surface on 60 cm high legs	1	objects in arena locales 10 14 5 and 8	2	OF #2 in room U59_north	0	testing room ILLUMINATED (fluorescent lights ON)	Q22ILi2014	291	0	polyethylene cage (35 cm x 30 cm x 16 cm) lined with absorbent bedding material; food and water freely available	0	Lights ON 7 AM to 7 PM in housing colony room	0	Tested during subjective night/sleep cycle (lights ON)	0	No surgery done	0	No lesion present	SAL	1	SAL 0	01	Q22ILi2014_01_0_0198_0001256	2004-01-28 15:44:00	55	01	01
Q22ILi2014_02_0_0073_0001257	10116	rat	Norway rat	Rattus norvegicus	Behavior of rat #Q22ILi2014 in a standard testing arena (large Open Field, 160x160 cm table surface on 60 cm high legs with objects in arena locales 10 14 5 and 8) during a 55 min long TRIAL. Included RAWDATA objects of rat behavior are video (mpg), track (csv), and pathplot (gif) files. Behavior on TRIAL #Q22ILi2014_02_0_0073_0001257 is after injection #02 and is test #02 in this testing arena. …	Health Sciences Centre, McMaster University, Hamilton, Ontario, Canada	43.25978, -79.91763	Adult	Q22ILi2014	wild-type	>8 weeks	male	Long-Evans rats	Charles River, St Constant, Quebec, Canada	videography	Stationary overhead B&W CCD camera (Panasonic WV-BP334) interfaced with a vcr recorder. VHS videotape converted offline to MPEG file using a realtime hardware MPEG encoder (Canopus MPEGPRO EMR/MVR)	Testing room illuminated by fluorescent lights mounted on the ceiling. Rat filmed during its subjective night/sleep cycle (lights ON in the colony room)	Frame rate, 29.97 fps	Image size (width x height), 352x240 pixels. Resolution per pixel, 8x8 mm	2004-01-30T15:20:00	1	large Open Field, 160x160 cm table surface on 60 cm high legs	1	objects in arena locales 10 14 5 and 8	2	OF #2 in room U59_north	0	testing room ILLUMINATED (fluorescent lights ON)	Q22ILi2014	302	0	polyethylene cage (35 cm x 30 cm x 16 cm) lined with absorbent bedding material; food and water freely available	0	Lights ON 7 AM to 7 PM in housing colony room	0	Tested during subjective night/sleep cycle (lights ON)	0	No surgery done	0	No lesion present	SAL	1	SAL 0	02	Q22ILi2014_02_0_0073_0001257	2004-01-30 15:20:00	55	02	02
Q22ILi2014_03_0_0055_0001258	10116	rat	Norway rat	Rattus norvegicus	Behavior of rat #Q22ILi2014 in a standard testing arena (large Open Field, 160x160 cm table surface on 60 cm high legs with objects in arena locales 10 14 5 and 8) during a 55 min long TRIAL. Included RAWDATA objects of rat behavior are video (mpg), track (csv), and pathplot (gif) files. Behavior on TRIAL #Q22ILi2014_03_0_0055_0001258 is after injection #03 and is test #03 in this testing arena. …	Health Sciences Centre, McMaster University, Hamilton, Ontario, Canada	43.25978, -79.91763	Adult	Q22ILi2014	wild-type	>8 weeks	male	Long-Evans rats	Charles River, St Constant, Quebec, Canada	videography	Stationary overhead B&W CCD camera (Panasonic WV-BP334) interfaced with a vcr recorder. VHS videotape converted offline to MPEG file using a realtime hardware MPEG encoder (Canopus MPEGPRO EMR/MVR)	Testing room illuminated by fluorescent lights mounted on the ceiling. Rat filmed during its subjective night/sleep cycle (lights ON in the colony room)	Frame rate, 29.97 fps	Image size (width x height), 352x240 pixels. Resolution per pixel, 8x8 mm	2004-02-04T15:01:00	1	large Open Field, 160x160 cm table surface on 60 cm high legs	1	objects in arena locales 10 14 5 and 8	2	OF #2 in room U59_north	0	testing room ILLUMINATED (fluorescent lights ON)	Q22ILi2014	328	0	polyethylene cage (35 cm x 30 cm x 16 cm) lined with absorbent bedding material; food and water freely available	0	Lights ON 7 AM to 7 PM in housing colony room	0	Tested during subjective night/sleep cycle (lights ON)	0	No surgery done	0	No lesion present	SAL	1	SAL 0	03	Q22ILi2014_03_0_0055_0001258	2004-02-04 15:01:00	55	03	03
Q22ILi2014_04_0_0085_0001259	10116	rat	Norway rat	Rattus norvegicus	Behavior of rat #Q22ILi2014 in a standard testing arena (large Open Field, 160x160 cm table surface on 60 cm high legs with objects in arena locales 10 14 5 and 8) during a 55 min long TRIAL. Included RAWDATA objects of rat behavior are video (mpg), track (csv), and pathplot (gif) files. Behavior on TRIAL #Q22ILi2014_04_0_0085_0001259 is after injection #04 and is test #04 in this testing arena. …	Health Sciences Centre, McMaster University, Hamilton, Ontario, Canada	43.25978, -79.91763	Adult	Q22ILi2014	wild-type	>8 weeks	male	Long-Evans rats	Charles River, St Constant, Quebec, Canada	videography	Stationary overhead B&W CCD camera (Panasonic WV-BP334) interfaced with a vcr recorder. VHS videotape converted offline to MPEG file using a realtime hardware MPEG encoder (Canopus MPEGPRO EMR/MVR)	Testing room illuminated by fluorescent lights mounted on the ceiling. Rat filmed during its subjective night/sleep cycle (lights ON in the colony room)	Frame rate, 29.97 fps	Image size (width x height), 352x240 pixels. Resolution per pixel, 8x8 mm	2004-02-06T14:50:00	1	large Open Field, 160x160 cm table surface on 60 cm high legs	1	objects in arena locales 10 14 5 and 8	2	OF #2 in room U59_north	0	testing room ILLUMINATED (fluorescent lights ON)	Q22ILi2014	334	0	polyethylene cage (35 cm x 30 cm x 16 cm) lined with absorbent bedding material; food and water freely available	0	Lights ON 7 AM to 7 PM in housing colony room	0	Tested during subjective night/sleep cycle (lights ON)	0	No surgery done	0	No lesion present	SAL	1	SAL 0	04	Q22ILi2014_04_0_0085_0001259	2004-02-06 14:50:00	55	04	04
Q22ILi2014_05_0_0156_0001260	10116	rat	Norway rat	Rattus norvegicus	Behavior of rat #Q22ILi2014 in a standard testing arena (large Open Field, 160x160 cm table surface on 60 cm high legs with objects in arena locales 10 14 5 and 8) during a 55 min long TRIAL. Included RAWDATA objects of rat behavior are video (mpg), track (csv), and pathplot (gif) files. Behavior on TRIAL #Q22ILi2014_05_0_0156_0001260 is after injection #05 and is test #05 in this testing arena. …	Health Sciences Centre, McMaster University, Hamilton, Ontario, Canada	43.25978, -79.91763	Adult	Q22ILi2014	wild-type	>8 weeks	male	Long-Evans rats	Charles River, St Constant, Quebec, Canada	videography	Stationary overhead B&W CCD camera (Panasonic WV-BP334) interfaced with a vcr recorder. VHS videotape converted offline to MPEG file using a realtime hardware MPEG encoder (Canopus MPEGPRO EMR/MVR)	Testing room illuminated by fluorescent lights mounted on the ceiling. Rat filmed during its subjective night/sleep cycle (lights ON in the colony room)	Frame rate, 29.97 fps	Image size (width x height), 352x240 pixels. Resolution per pixel, 8x8 mm	2004-02-11T15:14:00	1	large Open Field, 160x160 cm table surface on 60 cm high legs	1	objects in arena locales 10 14 5 and 8	2	OF #2 in room U59_north	0	testing room ILLUMINATED (fluorescent lights ON)	Q22ILi2014	356	0	polyethylene cage (35 cm x 30 cm x 16 cm) lined with absorbent bedding material; food and water freely available	0	Lights ON 7 AM to 7 PM in housing colony room	0	Tested during subjective night/sleep cycle (lights ON)	0	No surgery done	0	No lesion present	SAL	1	SAL 0	05	Q22ILi2014_05_0_0156_0001260	2004-02-11 15:14:00	55	05	05
Q22ILi2014_06_0_0174_0001261	10116	rat	Norway rat	Rattus norvegicus	Behavior of rat #Q22ILi2014 in a standard testing arena (large Open Field, 160x160 cm table surface on 60 cm high legs with objects in arena locales 10 14 5 and 8) during a 55 min long TRIAL. Included RAWDATA objects of rat behavior are video (mpg), track (csv), and pathplot (gif) files. Behavior on TRIAL #Q22ILi2014_06_0_0174_0001261 is after injection #06 and is test #06 in this testing arena. …	Health Sciences Centre, McMaster University, Hamilton, Ontario, Canada	43.25978, -79.91763	Adult	Q22ILi2014	wild-type	>8 weeks	male	Long-Evans rats	Charles River, St Constant, Quebec, Canada	videography	Stationary overhead B&W CCD camera (Panasonic WV-BP334) interfaced with a vcr recorder. VHS videotape converted offline to MPEG file using a realtime hardware MPEG encoder (Canopus MPEGPRO EMR/MVR)	Testing room illuminated by fluorescent lights mounted on the ceiling. Rat filmed during its subjective night/sleep cycle (lights ON in the colony room)	Frame rate, 29.97 fps	Image size (width x height), 352x240 pixels. Resolution per pixel, 8x8 mm	2004-02-13T15:53:00	1	large Open Field, 160x160 cm table surface on 60 cm high legs	1	objects in arena locales 10 14 5 and 8	2	OF #2 in room U59_north	0	testing room ILLUMINATED (fluorescent lights ON)	Q22ILi2014	364	0	polyethylene cage (35 cm x 30 cm x 16 cm) lined with absorbent bedding material; food and water freely available	0	Lights ON 7 AM to 7 PM in housing colony room	0	Tested during subjective night/sleep cycle (lights ON)	0	No surgery done	0	No lesion present	SAL	1	SAL 0	06	Q22ILi2014_06_0_0174_0001261	2004-02-13 15:53:00	55	06	06
Q22ILi2014_07_0_0168_0001262	10116	rat	Norway rat	Rattus norvegicus	Behavior of rat #Q22ILi2014 in a standard testing arena (large Open Field, 160x160 cm table surface on 60 cm high legs with objects in arena locales 10 14 5 and 8) during a 55 min long TRIAL. Included RAWDATA objects of rat behavior are video (mpg), track (csv), and pathplot (gif) files. Behavior on TRIAL #Q22ILi2014_07_0_0168_0001262 is after injection #07 and is test #07 in this testing arena. …	Health Sciences Centre, McMaster University, Hamilton, Ontario, Canada	43.25978, -79.91763	Adult	Q22ILi2014	wild-type	>8 weeks	male	Long-Evans rats	Charles River, St Constant, Quebec, Canada	videography	Stationary overhead B&W CCD camera (Panasonic WV-BP334) interfaced with a vcr recorder. VHS videotape converted offline to MPEG file using a realtime hardware MPEG encoder (Canopus MPEGPRO EMR/MVR)	Testing room illuminated by fluorescent lights mounted on the ceiling. Rat filmed during its subjective night/sleep cycle (lights ON in the colony room)	Frame rate, 29.97 fps	Image size (width x height), 352x240 pixels. Resolution per pixel, 8x8 mm	2004-02-18T15:44:00	1	large Open Field, 160x160 cm table surface on 60 cm high legs	1	objects in arena locales 10 14 5 and 8	2	OF #2 in room U59_north	0	testing room ILLUMINATED (fluorescent lights ON)	Q22ILi2014	383	0	polyethylene cage (35 cm x 30 cm x 16 cm) lined with absorbent bedding material; food and water freely available	0	Lights ON 7 AM to 7 PM in housing colony room	0	Tested during subjective night/sleep cycle (lights ON)	0	No surgery done	0	No lesion present	SAL	1	SAL 0	07	Q22ILi2014_07_0_0168_0001262	2004-02-18 15:44:00	55	07	07
Q22ILi2014_08_0_0210_0001263	10116	rat	Norway rat	Rattus norvegicus	Behavior of rat #Q22ILi2014 in a standard testing arena (large Open Field, 160x160 cm table surface on 60 cm high legs with objects in arena locales 10 14 5 and 8) during a 55 min long TRIAL. Included RAWDATA objects of rat behavior are video (mpg), track (csv), and pathplot (gif) files. Behavior on TRIAL #Q22ILi2014_08_0_0210_0001263 is after injection #08 and is test #08 in this testing arena. …	Health Sciences Centre, McMaster University, Hamilton, Ontario, Canada	43.25978, -79.91763	Adult	Q22ILi2014	wild-type	>8 weeks	male	Long-Evans rats	Charles River, St Constant, Quebec, Canada	videography	Stationary overhead B&W CCD camera (Panasonic WV-BP334) interfaced with a vcr recorder. VHS videotape converted offline to MPEG file using a realtime hardware MPEG encoder (Canopus MPEGPRO EMR/MVR)	Testing room illuminated by fluorescent lights mounted on the ceiling. Rat filmed during its subjective night/sleep cycle (lights ON in the colony room)	Frame rate, 29.97 fps	Image size (width x height), 352x240 pixels. Resolution per pixel, 8x8 mm	2004-02-20T15:07:00	1	large Open Field, 160x160 cm table surface on 60 cm high legs	1	objects in arena locales 10 14 5 and 8	2	OF #2 in room U59_north	0	testing room ILLUMINATED (fluorescent lights ON)	Q22ILi2014	386	0	polyethylene cage (35 cm x 30 cm x 16 cm) lined with absorbent bedding material; food and water freely available	0	Lights ON 7 AM to 7 PM in housing colony room	0	Tested during subjective night/sleep cycle (lights ON)	0	No surgery done	0	No lesion present	SAL	1	SAL 0	08	Q22ILi2014_08_0_0210_0001263	2004-02-20 15:07:00	55	08	08
Q22ILi2014_09_0_0363_0001264	10116	rat	Norway rat	Rattus norvegicus	Behavior of rat #Q22ILi2014 in a standard testing arena (large Open Field, 160x160 cm table surface on 60 cm high legs with objects in arena locales 10 14 5 and 8) during a 55 min long TRIAL. Included RAWDATA objects of rat behavior are video (mpg), track (csv), and pathplot (gif) files. Behavior on TRIAL #Q22ILi2014_09_0_0363_0001264 is after injection #09 and is test #09 in this testing arena. …	Health Sciences Centre, McMaster University, Hamilton, Ontario, Canada	43.25978, -79.91763	Adult	Q22ILi2014	wild-type	>8 weeks	male	Long-Evans rats	Charles River, St Constant, Quebec, Canada	videography	Stationary overhead B&W CCD camera (Panasonic WV-BP334) interfaced with a vcr recorder. VHS videotape converted offline to MPEG file using a realtime hardware MPEG encoder (Canopus MPEGPRO EMR/MVR)	Testing room illuminated by fluorescent lights mounted on the ceiling. Rat filmed during its subjective night/sleep cycle (lights ON in the colony room)	Frame rate, 29.97 fps	Image size (width x height), 352x240 pixels. Resolution per pixel, 8x8 mm	2004-02-25T14:49:00	1	large Open Field, 160x160 cm table surface on 60 cm high legs	1	objects in arena locales 10 14 5 and 8	2	OF #2 in room U59_north	0	testing room ILLUMINATED (fluorescent lights ON)	Q22ILi2014	405	0	polyethylene cage (35 cm x 30 cm x 16 cm) lined with absorbent bedding material; food and water freely available	0	Lights ON 7 AM to 7 PM in housing colony room	0	Tested during subjective night/sleep cycle (lights ON)	0	No surgery done	0	No lesion present	SAL	1	SAL 0	09	Q22ILi2014_09_0_0363_0001264	2004-02-25 14:49:00	55	09	09
Q22ILi2014_10_0_0012_0001265	10116	rat	Norway rat	Rattus norvegicus	Behavior of rat #Q22ILi2014 in a standard testing arena (large Open Field, 160x160 cm table surface on 60 cm high legs with objects in arena locales 10 14 5 and 8) during a 55 min long TRIAL. Included RAWDATA objects of rat behavior are video (mpg), track (csv), and pathplot (gif) files. Behavior on TRIAL #Q22ILi2014_10_0_0012_0001265 is after injection #10 and is test #10 in this testing arena. …	Health Sciences Centre, McMaster University, Hamilton, Ontario, Canada	43.25978, -79.91763	Adult	Q22ILi2014	wild-type	>8 weeks	male	Long-Evans rats	Charles River, St Constant, Quebec, Canada	videography	Stationary overhead B&W CCD camera (Panasonic WV-BP334) interfaced with a vcr recorder. VHS videotape converted offline to MPEG file using a realtime hardware MPEG encoder (Canopus MPEGPRO EMR/MVR)	Testing room illuminated by fluorescent lights mounted on the ceiling. Rat filmed during its subjective night/sleep cycle (lights ON in the colony room)	Frame rate, 29.97 fps	Image size (width x height), 352x240 pixels. Resolution per pixel, 8x8 mm	2004-02-27T14:45:00	1	large Open Field, 160x160 cm table surface on 60 cm high legs	1	objects in arena locales 10 14 5 and 8	2	OF #2 in room U59_north	0	testing room ILLUMINATED (fluorescent lights ON)	Q22ILi2014	415	0	polyethylene cage (35 cm x 30 cm x 16 cm) lined with absorbent bedding material; food and water freely available	0	Lights ON 7 AM to 7 PM in housing colony room	0	Tested during subjective night/sleep cycle (lights ON)	0	No surgery done	0	No lesion present	SAL	1	SAL 0	10	Q22ILi2014_10_0_0012_0001265	2004-02-27 14:45:00	55	10	10
Q22ILi2014_11_0_0263_0001266	10116	rat	Norway rat	Rattus norvegicus	Behavior of rat #Q22ILi2014 in a standard testing arena (large Open Field, 160x160 cm table surface on 60 cm high legs with objects in arena locales 10 14 5 and 8) during a 55 min long TRIAL. Included RAWDATA objects of rat behavior are video (mpg), track (csv), and pathplot (gif) files. Behavior on TRIAL #Q22ILi2014_11_0_0263_0001266 is after injection #11 and is test #11 in this testing arena. …	Health Sciences Centre, McMaster University, Hamilton, Ontario, Canada	43.25978, -79.91763	Adult	Q22ILi2014	wild-type	>8 weeks	male	Long-Evans rats	Charles River, St Constant, Quebec, Canada	videography	Stationary overhead B&W CCD camera (Panasonic WV-BP334) interfaced with a vcr recorder. VHS videotape converted offline to MPEG file using a realtime hardware MPEG encoder (Canopus MPEGPRO EMR/MVR)	Testing room illuminated by fluorescent lights mounted on the ceiling. Rat filmed during its subjective night/sleep cycle (lights ON in the colony room)	Frame rate, 29.97 fps	Image size (width x height), 352x240 pixels. Resolution per pixel, 8x8 mm	2004-03-10T15:00:00	1	large Open Field, 160x160 cm table surface on 60 cm high legs	1	objects in arena locales 10 14 5 and 8	2	OF #2 in room U59_north	0	testing room ILLUMINATED (fluorescent lights ON)	Q22ILi2014	449	0	polyethylene cage (35 cm x 30 cm x 16 cm) lined with absorbent bedding material; food and water freely available	0	Lights ON 7 AM to 7 PM in housing colony room	0	Tested during subjective night/sleep cycle (lights ON)	2	Infralimbic Ctx (ILC) targeted	0	No lesion present	SAL	1	SAL 0	11	Q22ILi2014_11_0_0263_0001266	2004-03-10 15:00:00	55	11	11
Q22ILi2014_12_0_0303_0001267	10116	rat	Norway rat	Rattus norvegicus	Behavior of rat #Q22ILi2014 in a standard testing arena (large Open Field, 160x160 cm table surface on 60 cm high legs with objects in arena locales 10 14 5 and 8) during a 55 min long TRIAL. Included RAWDATA objects of rat behavior are video (mpg), track (csv), and pathplot (gif) files. Behavior on TRIAL #Q22ILi2014_12_0_0303_0001267 is after injection #12 and is test #12 in this testing arena. …	Health Sciences Centre, McMaster University, Hamilton, Ontario, Canada	43.25978, -79.91763	Adult	Q22ILi2014	wild-type	>8 weeks	male	Long-Evans rats	Charles River, St Constant, Quebec, Canada	videography	Stationary overhead B&W CCD camera (Panasonic WV-BP334) interfaced with a vcr recorder. VHS videotape converted offline to MPEG file using a realtime hardware MPEG encoder (Canopus MPEGPRO EMR/MVR)	Testing room illuminated by fluorescent lights mounted on the ceiling. Rat filmed during its subjective night/sleep cycle (lights ON in the colony room)	Frame rate, 29.97 fps	Image size (width x height), 352x240 pixels. Resolution per pixel, 8x8 mm	2004-03-12T14:52:00	1	large Open Field, 160x160 cm table surface on 60 cm high legs	1	objects in arena locales 10 14 5 and 8	2	OF #2 in room U59_north	0	testing room ILLUMINATED (fluorescent lights ON)	Q22ILi2014	457	0	polyethylene cage (35 cm x 30 cm x 16 cm) lined with absorbent bedding material; food and water freely available	0	Lights ON 7 AM to 7 PM in housing colony room	0	Tested during subjective night/sleep cycle (lights ON)	2	Infralimbic Ctx (ILC) targeted	0	No lesion present	SAL	1	SAL 0	12	Q22ILi2014_12_0_0303_0001267	2004-03-12 14:52:00	55	12	12
Q22ILi2014_13_5_0315_0001268	10116	rat	Norway rat	Rattus norvegicus	Behavior of rat #Q22ILi2014 in a standard testing arena (large Open Field, 160x160 cm table surface on 60 cm high legs with objects in arena locales 10 14 5 and 8) during a 55 min long TRIAL. Included RAWDATA objects of rat behavior are video (mpg), track (csv), and pathplot (gif) files. Behavior on TRIAL #Q22ILi2014_13_5_0315_0001268 is after injection #13 and is test #13 in this testing arena. …	Health Sciences Centre, McMaster University, Hamilton, Ontario, Canada	43.25978, -79.91763	Adult	Q22ILi2014	wild-type	>8 weeks	male	Long-Evans rats	Charles River, St Constant, Quebec, Canada	videography	Stationary overhead B&W CCD camera (Panasonic WV-BP334) interfaced with a vcr recorder. VHS videotape converted offline to MPEG file using a realtime hardware MPEG encoder (Canopus MPEGPRO EMR/MVR)	Testing room illuminated by fluorescent lights mounted on the ceiling. Rat filmed during its subjective night/sleep cycle (lights ON in the colony room)	Frame rate, 29.97 fps	Image size (width x height), 352x240 pixels. Resolution per pixel, 8x8 mm	2004-03-17T14:47:00	1	large Open Field, 160x160 cm table surface on 60 cm high legs	1	objects in arena locales 10 14 5 and 8	2	OF #2 in room U59_north	0	testing room ILLUMINATED (fluorescent lights ON)	Q22ILi2014	544	0	polyethylene cage (35 cm x 30 cm x 16 cm) lined with absorbent bedding material; food and water freely available	0	Lights ON 7 AM to 7 PM in housing colony room	0	Tested during subjective night/sleep cycle (lights ON)	2	Infralimbic Ctx (ILC) targeted	0	No lesion present	QNP	1	QNP 0.5	01	Q22ILi2014_13_5_0315_0001268	2004-03-17 14:47:00	55	13	13
Q22ILi2014_14_0_0327_0001269	10116	rat	Norway rat	Rattus norvegicus	Behavior of rat #Q22ILi2014 in a standard testing arena (large Open Field, 160x160 cm table surface on 60 cm high legs with objects in arena locales 18 22 9 and 4 (objects ROTATION 180 deg)) during a 55 min long TRIAL. Included RAWDATA objects of rat behavior are video (mpg), track (csv), and pathplot (gif) files. Behavior on TRIAL #Q22ILi2014_14_0_0327_0001269 is after injection #14 and is test …	Health Sciences Centre, McMaster University, Hamilton, Ontario, Canada	43.25978, -79.91763	Adult	Q22ILi2014	wild-type	>8 weeks	male	Long-Evans rats	Charles River, St Constant, Quebec, Canada	videography	Stationary overhead B&W CCD camera (Panasonic WV-BP334) interfaced with a vcr recorder. VHS videotape converted offline to MPEG file using a realtime hardware MPEG encoder (Canopus MPEGPRO EMR/MVR)	Testing room illuminated by fluorescent lights mounted on the ceiling. Rat filmed during its subjective night/sleep cycle (lights ON in the colony room)	Frame rate, 29.97 fps	Image size (width x height), 352x240 pixels. Resolution per pixel, 8x8 mm	2004-03-19T14:54:00	1	large Open Field, 160x160 cm table surface on 60 cm high legs	2	objects in arena locales 18 22 9 and 4 (objects ROTATION 180 deg)	2	OF #2 in room U59_north	0	testing room ILLUMINATED (fluorescent lights ON)	Q22ILi2014	469	0	polyethylene cage (35 cm x 30 cm x 16 cm) lined with absorbent bedding material; food and water freely available	0	Lights ON 7 AM to 7 PM in housing colony room	0	Tested during subjective night/sleep cycle (lights ON)	2	Infralimbic Ctx (ILC) targeted	0	No lesion present	SAL	1	SAL 0	13	Q22ILi2014_14_0_0327_0001269	2004-03-19 14:54:00	55	14	14
Q22ILi2015_01_5_0364_0001270	10116	rat	Norway rat	Rattus norvegicus	Behavior of rat #Q22ILi2015 in a standard testing arena (large Open Field, 160x160 cm table surface on 60 cm high legs with objects in arena locales 10 14 5 and 8) during a 55 min long TRIAL. Included RAWDATA objects of rat behavior are video (mpg), track (csv), and pathplot (gif) files. Behavior on TRIAL #Q22ILi2015_01_5_0364_0001270 is after injection #01 and is test #01 in this testing arena. …	Health Sciences Centre, McMaster University, Hamilton, Ontario, Canada	43.25978, -79.91763	Adult	Q22ILi2015	wild-type	>8 weeks	male	Long-Evans rats	Charles River, St Constant, Quebec, Canada	videography	Stationary overhead B&W CCD camera (Panasonic WV-BP334) interfaced with a vcr recorder. VHS videotape converted offline to MPEG file using a realtime hardware MPEG encoder (Canopus MPEGPRO EMR/MVR)	Testing room illuminated by fluorescent lights mounted on the ceiling. Rat filmed during its subjective night/sleep cycle (lights ON in the colony room)	Frame rate, 29.97 fps	Image size (width x height), 352x240 pixels. Resolution per pixel, 8x8 mm	2004-01-27T16:06:00	1	large Open Field, 160x160 cm table surface on 60 cm high legs	1	objects in arena locales 10 14 5 and 8	2	OF #2 in room U59_north	0	testing room ILLUMINATED (fluorescent lights ON)	Q22ILi2015	294	0	polyethylene cage (35 cm x 30 cm x 16 cm) lined with absorbent bedding material; food and water freely available	0	Lights ON 7 AM to 7 PM in housing colony room	0	Tested during subjective night/sleep cycle (lights ON)	0	No surgery done	0	No lesion present	QNP	1	QNP 0.5	01	Q22ILi2015_01_5_0364_0001270	2004-01-27 16:06:00	55	01	01
Q22ILi2015_02_5_0067_0001271	10116	rat	Norway rat	Rattus norvegicus	Behavior of rat #Q22ILi2015 in a standard testing arena (large Open Field, 160x160 cm table surface on 60 cm high legs with objects in arena locales 10 14 5 and 8) during a 55 min long TRIAL. Included RAWDATA objects of rat behavior are video (mpg), track (csv), and pathplot (gif) files. Behavior on TRIAL #Q22ILi2015_02_5_0067_0001271 is after injection #02 and is test #02 in this testing arena. …	Health Sciences Centre, McMaster University, Hamilton, Ontario, Canada	43.25978, -79.91763	Adult	Q22ILi2015	wild-type	>8 weeks	male	Long-Evans rats	Charles River, St Constant, Quebec, Canada	videography	Stationary overhead B&W CCD camera (Panasonic WV-BP334) interfaced with a vcr recorder. VHS videotape converted offline to MPEG file using a realtime hardware MPEG encoder (Canopus MPEGPRO EMR/MVR)	Testing room illuminated by fluorescent lights mounted on the ceiling. Rat filmed during its subjective night/sleep cycle (lights ON in the colony room)	Frame rate, 29.97 fps	Image size (width x height), 352x240 pixels. Resolution per pixel, 8x8 mm	2004-01-29T15:45:00	1	large Open Field, 160x160 cm table surface on 60 cm high legs	1	objects in arena locales 10 14 5 and 8	2	OF #2 in room U59_north	0	testing room ILLUMINATED (fluorescent lights ON)	Q22ILi2015	302	0	polyethylene cage (35 cm x 30 cm x 16 cm) lined with absorbent bedding material; food and water freely available	0	Lights ON 7 AM to 7 PM in housing colony room	0	Tested during subjective night/sleep cycle (lights ON)	0	No surgery done	0	No lesion present	QNP	1	QNP 0.5	02	Q22ILi2015_02_5_0067_0001271	2004-01-29 15:45:00	55	02	02
Q22ILi2015_03_5_0037_0001272	10116	rat	Norway rat	Rattus norvegicus	Behavior of rat #Q22ILi2015 in a standard testing arena (large Open Field, 160x160 cm table surface on 60 cm high legs with objects in arena locales 10 14 5 and 8) during a 55 min long TRIAL. Included RAWDATA objects of rat behavior are video (mpg), track (csv), and pathplot (gif) files. Behavior on TRIAL #Q22ILi2015_03_5_0037_0001272 is after injection #03 and is test #03 in this testing arena. …	Health Sciences Centre, McMaster University, Hamilton, Ontario, Canada	43.25978, -79.91763	Adult	Q22ILi2015	wild-type	>8 weeks	male	Long-Evans rats	Charles River, St Constant, Quebec, Canada	videography	Stationary overhead B&W CCD camera (Panasonic WV-BP334) interfaced with a vcr recorder. VHS videotape converted offline to MPEG file using a realtime hardware MPEG encoder (Canopus MPEGPRO EMR/MVR)	Testing room illuminated by fluorescent lights mounted on the ceiling. Rat filmed during its subjective night/sleep cycle (lights ON in the colony room)	Frame rate, 29.97 fps	Image size (width x height), 352x240 pixels. Resolution per pixel, 8x8 mm	2004-02-03T15:12:00	1	large Open Field, 160x160 cm table surface on 60 cm high legs	1	objects in arena locales 10 14 5 and 8	2	OF #2 in room U59_north	0	testing room ILLUMINATED (fluorescent lights ON)	Q22ILi2015	328	0	polyethylene cage (35 cm x 30 cm x 16 cm) lined with absorbent bedding material; food and water freely available	0	Lights ON 7 AM to 7 PM in housing colony room	0	Tested during subjective night/sleep cycle (lights ON)	0	No surgery done	0	No lesion present	QNP	1	QNP 0.5	03	Q22ILi2015_03_5_0037_0001272	2004-02-03 15:12:00	55	03	03
Q22ILi2015_04_5_0079_0001273	10116	rat	Norway rat	Rattus norvegicus	Behavior of rat #Q22ILi2015 in a standard testing arena (large Open Field, 160x160 cm table surface on 60 cm high legs with objects in arena locales 10 14 5 and 8) during a 55 min long TRIAL. Included RAWDATA objects of rat behavior are video (mpg), track (csv), and pathplot (gif) files. Behavior on TRIAL #Q22ILi2015_04_5_0079_0001273 is after injection #04 and is test #04 in this testing arena. …	Health Sciences Centre, McMaster University, Hamilton, Ontario, Canada	43.25978, -79.91763	Adult	Q22ILi2015	wild-type	>8 weeks	male	Long-Evans rats	Charles River, St Constant, Quebec, Canada	videography	Stationary overhead B&W CCD camera (Panasonic WV-BP334) interfaced with a vcr recorder. VHS videotape converted offline to MPEG file using a realtime hardware MPEG encoder (Canopus MPEGPRO EMR/MVR)	Testing room illuminated by fluorescent lights mounted on the ceiling. Rat filmed during its subjective night/sleep cycle (lights ON in the colony room)	Frame rate, 29.97 fps	Image size (width x height), 352x240 pixels. Resolution per pixel, 8x8 mm	2004-02-05T14:58:00	1	large Open Field, 160x160 cm table surface on 60 cm high legs	1	objects in arena locales 10 14 5 and 8	2	OF #2 in room U59_north	0	testing room ILLUMINATED (fluorescent lights ON)	Q22ILi2015	334	0	polyethylene cage (35 cm x 30 cm x 16 cm) lined with absorbent bedding material; food and water freely available	0	Lights ON 7 AM to 7 PM in housing colony room	0	Tested during subjective night/sleep cycle (lights ON)	0	No surgery done	0	No lesion present	QNP	1	QNP 0.5	04	Q22ILi2015_04_5_0079_0001273	2004-02-05 14:58:00	55	04	04
Q22ILi2015_05_5_0110_0001274	10116	rat	Norway rat	Rattus norvegicus	Behavior of rat #Q22ILi2015 in a standard testing arena (large Open Field, 160x160 cm table surface on 60 cm high legs with objects in arena locales 10 14 5 and 8) during a 55 min long TRIAL. Included RAWDATA objects of rat behavior are video (mpg), track (csv), and pathplot (gif) files. Behavior on TRIAL #Q22ILi2015_05_5_0110_0001274 is after injection #05 and is test #05 in this testing arena. …	Health Sciences Centre, McMaster University, Hamilton, Ontario, Canada	43.25978, -79.91763	Adult	Q22ILi2015	wild-type	>8 weeks	male	Long-Evans rats	Charles River, St Constant, Quebec, Canada	videography	Stationary overhead B&W CCD camera (Panasonic WV-BP334) interfaced with a vcr recorder. VHS videotape converted offline to MPEG file using a realtime hardware MPEG encoder (Canopus MPEGPRO EMR/MVR)	Testing room illuminated by fluorescent lights mounted on the ceiling. Rat filmed during its subjective night/sleep cycle (lights ON in the colony room)	Frame rate, 29.97 fps	Image size (width x height), 352x240 pixels. Resolution per pixel, 8x8 mm	2004-02-10T15:07:00	1	large Open Field, 160x160 cm table surface on 60 cm high legs	1	objects in arena locales 10 14 5 and 8	2	OF #2 in room U59_north	0	testing room ILLUMINATED (fluorescent lights ON)	Q22ILi2015	351	0	polyethylene cage (35 cm x 30 cm x 16 cm) lined with absorbent bedding material; food and water freely available	0	Lights ON 7 AM to 7 PM in housing colony room	0	Tested during subjective night/sleep cycle (lights ON)	0	No surgery done	0	No lesion present	QNP	1	QNP 0.5	05	Q22ILi2015_05_5_0110_0001274	2004-02-10 15:07:00	55	05	05
Q22ILi2015_06_5_0162_0001275	10116	rat	Norway rat	Rattus norvegicus	Behavior of rat #Q22ILi2015 in a standard testing arena (large Open Field, 160x160 cm table surface on 60 cm high legs with objects in arena locales 10 14 5 and 8) during a 55 min long TRIAL. Included RAWDATA objects of rat behavior are video (mpg), track (csv), and pathplot (gif) files. Behavior on TRIAL #Q22ILi2015_06_5_0162_0001275 is after injection #06 and is test #06 in this testing arena. …	Health Sciences Centre, McMaster University, Hamilton, Ontario, Canada	43.25978, -79.91763	Adult	Q22ILi2015	wild-type	>8 weeks	male	Long-Evans rats	Charles River, St Constant, Quebec, Canada	videography	Stationary overhead B&W CCD camera (Panasonic WV-BP334) interfaced with a vcr recorder. VHS videotape converted offline to MPEG file using a realtime hardware MPEG encoder (Canopus MPEGPRO EMR/MVR)	Testing room illuminated by fluorescent lights mounted on the ceiling. Rat filmed during its subjective night/sleep cycle (lights ON in the colony room)	Frame rate, 29.97 fps	Image size (width x height), 352x240 pixels. Resolution per pixel, 8x8 mm	2004-02-12T15:08:00	1	large Open Field, 160x160 cm table surface on 60 cm high legs	1	objects in arena locales 10 14 5 and 8	2	OF #2 in room U59_north	0	testing room ILLUMINATED (fluorescent lights ON)	Q22ILi2015	356	0	polyethylene cage (35 cm x 30 cm x 16 cm) lined with absorbent bedding material; food and water freely available	0	Lights ON 7 AM to 7 PM in housing colony room	0	Tested during subjective night/sleep cycle (lights ON)	0	No surgery done	0	No lesion present	QNP	1	QNP 0.5	06	Q22ILi2015_06_5_0162_0001275	2004-02-12 15:08:00	55	06	06
Q22ILi2015_07_5_0180_0001276	10116	rat	Norway rat	Rattus norvegicus	Behavior of rat #Q22ILi2015 in a standard testing arena (large Open Field, 160x160 cm table surface on 60 cm high legs with objects in arena locales 10 14 5 and 8) during a 55 min long TRIAL. Included RAWDATA objects of rat behavior are video (mpg), track (csv), and pathplot (gif) files. Behavior on TRIAL #Q22ILi2015_07_5_0180_0001276 is after injection #07 and is test #07 in this testing arena. …	Health Sciences Centre, McMaster University, Hamilton, Ontario, Canada	43.25978, -79.91763	Adult	Q22ILi2015	wild-type	>8 weeks	male	Long-Evans rats	Charles River, St Constant, Quebec, Canada	videography	Stationary overhead B&W CCD camera (Panasonic WV-BP334) interfaced with a vcr recorder. VHS videotape converted offline to MPEG file using a realtime hardware MPEG encoder (Canopus MPEGPRO EMR/MVR)	Testing room illuminated by fluorescent lights mounted on the ceiling. Rat filmed during its subjective night/sleep cycle (lights ON in the colony room)	Frame rate, 29.97 fps	Image size (width x height), 352x240 pixels. Resolution per pixel, 8x8 mm	2004-02-17T15:01:00	1	large Open Field, 160x160 cm table surface on 60 cm high legs	1	objects in arena locales 10 14 5 and 8	2	OF #2 in room U59_north	0	testing room ILLUMINATED (fluorescent lights ON)	Q22ILi2015	376	0	polyethylene cage (35 cm x 30 cm x 16 cm) lined with absorbent bedding material; food and water freely available	0	Lights ON 7 AM to 7 PM in housing colony room	0	Tested during subjective night/sleep cycle (lights ON)	0	No surgery done	0	No lesion present	QNP	1	QNP 0.5	07	Q22ILi2015_07_5_0180_0001276	2004-02-17 15:01:00	55	07	07
Q22ILi2015_08_5_0204_0001277	10116	rat	Norway rat	Rattus norvegicus	Behavior of rat #Q22ILi2015 in a standard testing arena (large Open Field, 160x160 cm table surface on 60 cm high legs with objects in arena locales 10 14 5 and 8) during a 55 min long TRIAL. Included RAWDATA objects of rat behavior are video (mpg), track (csv), and pathplot (gif) files. Behavior on TRIAL #Q22ILi2015_08_5_0204_0001277 is after injection #08 and is test #08 in this testing arena. …	Health Sciences Centre, McMaster University, Hamilton, Ontario, Canada	43.25978, -79.91763	Adult	Q22ILi2015	wild-type	>8 weeks	male	Long-Evans rats	Charles River, St Constant, Quebec, Canada	videography	Stationary overhead B&W CCD camera (Panasonic WV-BP334) interfaced with a vcr recorder. VHS videotape converted offline to MPEG file using a realtime hardware MPEG encoder (Canopus MPEGPRO EMR/MVR)	Testing room illuminated by fluorescent lights mounted on the ceiling. Rat filmed during its subjective night/sleep cycle (lights ON in the colony room)	Frame rate, 29.97 fps	Image size (width x height), 352x240 pixels. Resolution per pixel, 8x8 mm	2004-02-19T14:56:00	1	large Open Field, 160x160 cm table surface on 60 cm high legs	1	objects in arena locales 10 14 5 and 8	2	OF #2 in room U59_north	0	testing room ILLUMINATED (fluorescent lights ON)	Q22ILi2015	380	0	polyethylene cage (35 cm x 30 cm x 16 cm) lined with absorbent bedding material; food and water freely available	0	Lights ON 7 AM to 7 PM in housing colony room	0	Tested during subjective night/sleep cycle (lights ON)	0	No surgery done	0	No lesion present	QNP	1	QNP 0.5	08	Q22ILi2015_08_5_0204_0001277	2004-02-19 14:56:00	55	08	08
Q22ILi2015_09_5_0242_0001278	10116	rat	Norway rat	Rattus norvegicus	Behavior of rat #Q22ILi2015 in a standard testing arena (large Open Field, 160x160 cm table surface on 60 cm high legs with objects in arena locales 10 14 5 and 8) during a 55 min long TRIAL. Included RAWDATA objects of rat behavior are video (mpg), track (csv), and pathplot (gif) files. Behavior on TRIAL #Q22ILi2015_09_5_0242_0001278 is after injection #09 and is test #09 in this testing arena. …	Health Sciences Centre, McMaster University, Hamilton, Ontario, Canada	43.25978, -79.91763	Adult	Q22ILi2015	wild-type	>8 weeks	male	Long-Evans rats	Charles River, St Constant, Quebec, Canada	videography	Stationary overhead B&W CCD camera (Panasonic WV-BP334) interfaced with a vcr recorder. VHS videotape converted offline to MPEG file using a realtime hardware MPEG encoder (Canopus MPEGPRO EMR/MVR)	Testing room illuminated by fluorescent lights mounted on the ceiling. Rat filmed during its subjective night/sleep cycle (lights ON in the colony room)	Frame rate, 29.97 fps	Image size (width x height), 352x240 pixels. Resolution per pixel, 8x8 mm	2004-02-24T15:18:00	1	large Open Field, 160x160 cm table surface on 60 cm high legs	1	objects in arena locales 10 14 5 and 8	2	OF #2 in room U59_north	0	testing room ILLUMINATED (fluorescent lights ON)	Q22ILi2015	391	0	polyethylene cage (35 cm x 30 cm x 16 cm) lined with absorbent bedding material; food and water freely available	0	Lights ON 7 AM to 7 PM in housing colony room	0	Tested during subjective night/sleep cycle (lights ON)	0	No surgery done	0	No lesion present	QNP	1	QNP 0.5	09	Q22ILi2015_09_5_0242_0001278	2004-02-24 15:18:00	55	09	09
Q22ILi2015_10_5_0006_0001279	10116	rat	Norway rat	Rattus norvegicus	Behavior of rat #Q22ILi2015 in a standard testing arena (large Open Field, 160x160 cm table surface on 60 cm high legs with objects in arena locales 10 14 5 and 8) during a 55 min long TRIAL. Included RAWDATA objects of rat behavior are video (mpg), track (csv), and pathplot (gif) files. Behavior on TRIAL #Q22ILi2015_10_5_0006_0001279 is after injection #10 and is test #10 in this testing arena. …	Health Sciences Centre, McMaster University, Hamilton, Ontario, Canada	43.25978, -79.91763	Adult	Q22ILi2015	wild-type	>8 weeks	male	Long-Evans rats	Charles River, St Constant, Quebec, Canada	videography	Stationary overhead B&W CCD camera (Panasonic WV-BP334) interfaced with a vcr recorder. VHS videotape converted offline to MPEG file using a realtime hardware MPEG encoder (Canopus MPEGPRO EMR/MVR)	Testing room illuminated by fluorescent lights mounted on the ceiling. Rat filmed during its subjective night/sleep cycle (lights ON in the colony room)	Frame rate, 29.97 fps	Image size (width x height), 352x240 pixels. Resolution per pixel, 8x8 mm	2004-02-26T14:52:00	1	large Open Field, 160x160 cm table surface on 60 cm high legs	1	objects in arena locales 10 14 5 and 8	2	OF #2 in room U59_north	0	testing room ILLUMINATED (fluorescent lights ON)	Q22ILi2015	402	0	polyethylene cage (35 cm x 30 cm x 16 cm) lined with absorbent bedding material; food and water freely available	0	Lights ON 7 AM to 7 PM in housing colony room	0	Tested during subjective night/sleep cycle (lights ON)	0	No surgery done	0	No lesion present	QNP	1	QNP 0.5	10	Q22ILi2015_10_5_0006_0001279	2004-02-26 14:52:00	55	10	10
Q22ILi2015_11_5_0257_0001280	10116	rat	Norway rat	Rattus norvegicus	Behavior of rat #Q22ILi2015 in a standard testing arena (large Open Field, 160x160 cm table surface on 60 cm high legs with objects in arena locales 10 14 5 and 8) during a 55 min long TRIAL. Included RAWDATA objects of rat behavior are video (mpg), track (csv), and pathplot (gif) files. Behavior on TRIAL #Q22ILi2015_11_5_0257_0001280 is after injection #11 and is test #11 in this testing arena. …	Health Sciences Centre, McMaster University, Hamilton, Ontario, Canada	43.25978, -79.91763	Adult	Q22ILi2015	wild-type	>8 weeks	male	Long-Evans rats	Charles River, St Constant, Quebec, Canada	videography	Stationary overhead B&W CCD camera (Panasonic WV-BP334) interfaced with a vcr recorder. VHS videotape converted offline to MPEG file using a realtime hardware MPEG encoder (Canopus MPEGPRO EMR/MVR)	Testing room illuminated by fluorescent lights mounted on the ceiling. Rat filmed during its subjective night/sleep cycle (lights ON in the colony room)	Frame rate, 29.97 fps	Image size (width x height), 352x240 pixels. Resolution per pixel, 8x8 mm	2004-03-09T14:48:00	1	large Open Field, 160x160 cm table surface on 60 cm high legs	1	objects in arena locales 10 14 5 and 8	2	OF #2 in room U59_north	0	testing room ILLUMINATED (fluorescent lights ON)	Q22ILi2015	433	0	polyethylene cage (35 cm x 30 cm x 16 cm) lined with absorbent bedding material; food and water freely available	0	Lights ON 7 AM to 7 PM in housing colony room	0	Tested during subjective night/sleep cycle (lights ON)	2	Infralimbic Ctx (ILC) targeted	0	No lesion present	QNP	1	QNP 0.5	11	Q22ILi2015_11_5_0257_0001280	2004-03-09 14:48:00	55	11	11
Q22ILi2015_12_0_0297_0001281	10116	rat	Norway rat	Rattus norvegicus	Behavior of rat #Q22ILi2015 in a standard testing arena (large Open Field, 160x160 cm table surface on 60 cm high legs with objects in arena locales 10 14 5 and 8) during a 55 min long TRIAL. Included RAWDATA objects of rat behavior are video (mpg), track (csv), and pathplot (gif) files. Behavior on TRIAL #Q22ILi2015_12_0_0297_0001281 is after injection #12 and is test #12 in this testing arena. …	Health Sciences Centre, McMaster University, Hamilton, Ontario, Canada	43.25978, -79.91763	Adult	Q22ILi2015	wild-type	>8 weeks	male	Long-Evans rats	Charles River, St Constant, Quebec, Canada	videography	Stationary overhead B&W CCD camera (Panasonic WV-BP334) interfaced with a vcr recorder. VHS videotape converted offline to MPEG file using a realtime hardware MPEG encoder (Canopus MPEGPRO EMR/MVR)	Testing room illuminated by fluorescent lights mounted on the ceiling. Rat filmed during its subjective night/sleep cycle (lights ON in the colony room)	Frame rate, 29.97 fps	Image size (width x height), 352x240 pixels. Resolution per pixel, 8x8 mm	2004-03-11T14:35:00	1	large Open Field, 160x160 cm table surface on 60 cm high legs	1	objects in arena locales 10 14 5 and 8	2	OF #2 in room U59_north	0	testing room ILLUMINATED (fluorescent lights ON)	Q22ILi2015	451	0	polyethylene cage (35 cm x 30 cm x 16 cm) lined with absorbent bedding material; food and water freely available	0	Lights ON 7 AM to 7 PM in housing colony room	0	Tested during subjective night/sleep cycle (lights ON)	2	Infralimbic Ctx (ILC) targeted	0	No lesion present	SAL	1	SAL 0	01	Q22ILi2015_12_0_0297_0001281	2004-03-11 14:35:00	55	12	12
Q22ILi2015_13_5_0309_0001282	10116	rat	Norway rat	Rattus norvegicus	Behavior of rat #Q22ILi2015 in a standard testing arena (large Open Field, 160x160 cm table surface on 60 cm high legs with objects in arena locales 10 14 5 and 8) during a 55 min long TRIAL. Included RAWDATA objects of rat behavior are video (mpg), track (csv), and pathplot (gif) files. Behavior on TRIAL #Q22ILi2015_13_5_0309_0001282 is after injection #13 and is test #13 in this testing arena. …	Health Sciences Centre, McMaster University, Hamilton, Ontario, Canada	43.25978, -79.91763	Adult	Q22ILi2015	wild-type	>8 weeks	male	Long-Evans rats	Charles River, St Constant, Quebec, Canada	videography	Stationary overhead B&W CCD camera (Panasonic WV-BP334) interfaced with a vcr recorder. VHS videotape converted offline to MPEG file using a realtime hardware MPEG encoder (Canopus MPEGPRO EMR/MVR)	Testing room illuminated by fluorescent lights mounted on the ceiling. Rat filmed during its subjective night/sleep cycle (lights ON in the colony room)	Frame rate, 29.97 fps	Image size (width x height), 352x240 pixels. Resolution per pixel, 8x8 mm	2004-03-16T14:45:00	1	large Open Field, 160x160 cm table surface on 60 cm high legs	1	objects in arena locales 10 14 5 and 8	2	OF #2 in room U59_north	0	testing room ILLUMINATED (fluorescent lights ON)	Q22ILi2015	449	0	polyethylene cage (35 cm x 30 cm x 16 cm) lined with absorbent bedding material; food and water freely available	0	Lights ON 7 AM to 7 PM in housing colony room	0	Tested during subjective night/sleep cycle (lights ON)	2	Infralimbic Ctx (ILC) targeted	0	No lesion present	QNP	1	QNP 0.5	12	Q22ILi2015_13_5_0309_0001282	2004-03-16 14:45:00	55	13	13
Q22ILi2015_14_5_0321_0001283	10116	rat	Norway rat	Rattus norvegicus	Behavior of rat #Q22ILi2015 in a standard testing arena (large Open Field, 160x160 cm table surface on 60 cm high legs with objects in arena locales 18 22 9 and 4 (objects ROTATION 180 deg)) during a 55 min long TRIAL. Included RAWDATA objects of rat behavior are video (mpg), track (csv), and pathplot (gif) files. Behavior on TRIAL #Q22ILi2015_14_5_0321_0001283 is after injection #14 and is test …	Health Sciences Centre, McMaster University, Hamilton, Ontario, Canada	43.25978, -79.91763	Adult	Q22ILi2015	wild-type	>8 weeks	male	Long-Evans rats	Charles River, St Constant, Quebec, Canada	videography	Stationary overhead B&W CCD camera (Panasonic WV-BP334) interfaced with a vcr recorder. VHS videotape converted offline to MPEG file using a realtime hardware MPEG encoder (Canopus MPEGPRO EMR/MVR)	Testing room illuminated by fluorescent lights mounted on the ceiling. Rat filmed during its subjective night/sleep cycle (lights ON in the colony room)	Frame rate, 29.97 fps	Image size (width x height), 352x240 pixels. Resolution per pixel, 8x8 mm	2004-03-18T15:04:00	1	large Open Field, 160x160 cm table surface on 60 cm high legs	2	objects in arena locales 18 22 9 and 4 (objects ROTATION 180 deg)	2	OF #2 in room U59_north	0	testing room ILLUMINATED (fluorescent lights ON)	Q22ILi2015	452	0	polyethylene cage (35 cm x 30 cm x 16 cm) lined with absorbent bedding material; food and water freely available	0	Lights ON 7 AM to 7 PM in housing colony room	0	Tested during subjective night/sleep cycle (lights ON)	2	Infralimbic Ctx (ILC) targeted	0	No lesion present	QNP	1	QNP 0.5	13	Q22ILi2015_14_5_0321_0001283	2004-03-18 15:04:00	55	14	14
Q22ILi2016_01_0_0189_0001284	10116	rat	Norway rat	Rattus norvegicus	Behavior of rat #Q22ILi2016 in a standard testing arena (large Open Field, 160x160 cm table surface on 60 cm high legs with objects in arena locales 10 14 5 and 8) during a 55 min long TRIAL. Included RAWDATA objects of rat behavior are video (mpg), track (csv), and pathplot (gif) files. Behavior on TRIAL #Q22ILi2016_01_0_0189_0001284 is after injection #01 and is test #01 in this testing arena. …	Health Sciences Centre, McMaster University, Hamilton, Ontario, Canada	43.25978, -79.91763	Adult	Q22ILi2016	wild-type	>8 weeks	male	Long-Evans rats	Charles River, St Constant, Quebec, Canada	videography	Stationary overhead B&W CCD camera (Panasonic WV-BP334) interfaced with a vcr recorder. VHS videotape converted offline to MPEG file using a realtime hardware MPEG encoder (Canopus MPEGPRO EMR/MVR)	Testing room illuminated by fluorescent lights mounted on the ceiling. Rat filmed during its subjective night/sleep cycle (lights ON in the colony room)	Frame rate, 29.97 fps	Image size (width x height), 352x240 pixels. Resolution per pixel, 8x8 mm	2004-01-27T09:52:00	1	large Open Field, 160x160 cm table surface on 60 cm high legs	1	objects in arena locales 10 14 5 and 8	2	OF #2 in room U59_north	0	testing room ILLUMINATED (fluorescent lights ON)	Q22ILi2016	302	0	polyethylene cage (35 cm x 30 cm x 16 cm) lined with absorbent bedding material; food and water freely available	0	Lights ON 7 AM to 7 PM in housing colony room	0	Tested during subjective night/sleep cycle (lights ON)	0	No surgery done	0	No lesion present	SAL	1	SAL 0	01	Q22ILi2016_01_0_0189_0001284	2004-01-27 09:52:00	55	01	01
Q22ILi2016_02_0_0063_0001285	10116	rat	Norway rat	Rattus norvegicus	Behavior of rat #Q22ILi2016 in a standard testing arena (large Open Field, 160x160 cm table surface on 60 cm high legs with objects in arena locales 10 14 5 and 8) during a 55 min long TRIAL. Included RAWDATA objects of rat behavior are video (mpg), track (csv), and pathplot (gif) files. Behavior on TRIAL #Q22ILi2016_02_0_0063_0001285 is after injection #02 and is test #02 in this testing arena. …	Health Sciences Centre, McMaster University, Hamilton, Ontario, Canada	43.25978, -79.91763	Adult	Q22ILi2016	wild-type	>8 weeks	male	Long-Evans rats	Charles River, St Constant, Quebec, Canada	videography	Stationary overhead B&W CCD camera (Panasonic WV-BP334) interfaced with a vcr recorder. VHS videotape converted offline to MPEG file using a realtime hardware MPEG encoder (Canopus MPEGPRO EMR/MVR)	Testing room illuminated by fluorescent lights mounted on the ceiling. Rat filmed during its subjective night/sleep cycle (lights ON in the colony room)	Frame rate, 29.97 fps	Image size (width x height), 352x240 pixels. Resolution per pixel, 8x8 mm	2004-01-29T09:54:00	1	large Open Field, 160x160 cm table surface on 60 cm high legs	1	objects in arena locales 10 14 5 and 8	2	OF #2 in room U59_north	0	testing room ILLUMINATED (fluorescent lights ON)	Q22ILi2016	314	0	polyethylene cage (35 cm x 30 cm x 16 cm) lined with absorbent bedding material; food and water freely available	0	Lights ON 7 AM to 7 PM in housing colony room	0	Tested during subjective night/sleep cycle (lights ON)	0	No surgery done	0	No lesion present	SAL	1	SAL 0	02	Q22ILi2016_02_0_0063_0001285	2004-01-29 09:54:00	55	02	02
Q22ILi2016_03_0_0033_0001286	10116	rat	Norway rat	Rattus norvegicus	Behavior of rat #Q22ILi2016 in a standard testing arena (large Open Field, 160x160 cm table surface on 60 cm high legs with objects in arena locales 10 14 5 and 8) during a 55 min long TRIAL. Included RAWDATA objects of rat behavior are video (mpg), track (csv), and pathplot (gif) files. Behavior on TRIAL #Q22ILi2016_03_0_0033_0001286 is after injection #03 and is test #03 in this testing arena. …	Health Sciences Centre, McMaster University, Hamilton, Ontario, Canada	43.25978, -79.91763	Adult	Q22ILi2016	wild-type	>8 weeks	male	Long-Evans rats	Charles River, St Constant, Quebec, Canada	videography	Stationary overhead B&W CCD camera (Panasonic WV-BP334) interfaced with a vcr recorder. VHS videotape converted offline to MPEG file using a realtime hardware MPEG encoder (Canopus MPEGPRO EMR/MVR)	Testing room illuminated by fluorescent lights mounted on the ceiling. Rat filmed during its subjective night/sleep cycle (lights ON in the colony room)	Frame rate, 29.97 fps	Image size (width x height), 352x240 pixels. Resolution per pixel, 8x8 mm	2004-02-03T09:41:00	1	large Open Field, 160x160 cm table surface on 60 cm high legs	1	objects in arena locales 10 14 5 and 8	2	OF #2 in room U59_north	0	testing room ILLUMINATED (fluorescent lights ON)	Q22ILi2016	338	0	polyethylene cage (35 cm x 30 cm x 16 cm) lined with absorbent bedding material; food and water freely available	0	Lights ON 7 AM to 7 PM in housing colony room	0	Tested during subjective night/sleep cycle (lights ON)	0	No surgery done	0	No lesion present	SAL	1	SAL 0	03	Q22ILi2016_03_0_0033_0001286	2004-02-03 09:41:00	55	03	03
Q22ILi2016_04_0_0075_0001287	10116	rat	Norway rat	Rattus norvegicus	Behavior of rat #Q22ILi2016 in a standard testing arena (large Open Field, 160x160 cm table surface on 60 cm high legs with objects in arena locales 10 14 5 and 8) during a 55 min long TRIAL. Included RAWDATA objects of rat behavior are video (mpg), track (csv), and pathplot (gif) files. Behavior on TRIAL #Q22ILi2016_04_0_0075_0001287 is after injection #04 and is test #04 in this testing arena. …	Health Sciences Centre, McMaster University, Hamilton, Ontario, Canada	43.25978, -79.91763	Adult	Q22ILi2016	wild-type	>8 weeks	male	Long-Evans rats	Charles River, St Constant, Quebec, Canada	videography	Stationary overhead B&W CCD camera (Panasonic WV-BP334) interfaced with a vcr recorder. VHS videotape converted offline to MPEG file using a realtime hardware MPEG encoder (Canopus MPEGPRO EMR/MVR)	Testing room illuminated by fluorescent lights mounted on the ceiling. Rat filmed during its subjective night/sleep cycle (lights ON in the colony room)	Frame rate, 29.97 fps	Image size (width x height), 352x240 pixels. Resolution per pixel, 8x8 mm	2004-02-05T09:38:00	1	large Open Field, 160x160 cm table surface on 60 cm high legs	1	objects in arena locales 10 14 5 and 8	2	OF #2 in room U59_north	0	testing room ILLUMINATED (fluorescent lights ON)	Q22ILi2016	344	0	polyethylene cage (35 cm x 30 cm x 16 cm) lined with absorbent bedding material; food and water freely available	0	Lights ON 7 AM to 7 PM in housing colony room	0	Tested during subjective night/sleep cycle (lights ON)	0	No surgery done	0	No lesion present	SAL	1	SAL 0	04	Q22ILi2016_04_0_0075_0001287	2004-02-05 09:38:00	55	04	04
Q22ILi2016_05_0_0106_0001288	10116	rat	Norway rat	Rattus norvegicus	Behavior of rat #Q22ILi2016 in a standard testing arena (large Open Field, 160x160 cm table surface on 60 cm high legs with objects in arena locales 10 14 5 and 8) during a 55 min long TRIAL. Included RAWDATA objects of rat behavior are video (mpg), track (csv), and pathplot (gif) files. Behavior on TRIAL #Q22ILi2016_05_0_0106_0001288 is after injection #05 and is test #05 in this testing arena. …	Health Sciences Centre, McMaster University, Hamilton, Ontario, Canada	43.25978, -79.91763	Adult	Q22ILi2016	wild-type	>8 weeks	male	Long-Evans rats	Charles River, St Constant, Quebec, Canada	videography	Stationary overhead B&W CCD camera (Panasonic WV-BP334) interfaced with a vcr recorder. VHS videotape converted offline to MPEG file using a realtime hardware MPEG encoder (Canopus MPEGPRO EMR/MVR)	Testing room illuminated by fluorescent lights mounted on the ceiling. Rat filmed during its subjective night/sleep cycle (lights ON in the colony room)	Frame rate, 29.97 fps	Image size (width x height), 352x240 pixels. Resolution per pixel, 8x8 mm	2004-02-10T09:50:17	1	large Open Field, 160x160 cm table surface on 60 cm high legs	1	objects in arena locales 10 14 5 and 8	2	OF #2 in room U59_north	0	testing room ILLUMINATED (fluorescent lights ON)	Q22ILi2016	372	0	polyethylene cage (35 cm x 30 cm x 16 cm) lined with absorbent bedding material; food and water freely available	0	Lights ON 7 AM to 7 PM in housing colony room	0	Tested during subjective night/sleep cycle (lights ON)	0	No surgery done	0	No lesion present	SAL	1	SAL 0	05	Q22ILi2016_05_0_0106_0001288	2004-02-10 09:50:17	55	05	05
Q22ILi2016_06_0_0158_0001289	10116	rat	Norway rat	Rattus norvegicus	Behavior of rat #Q22ILi2016 in a standard testing arena (large Open Field, 160x160 cm table surface on 60 cm high legs with objects in arena locales 10 14 5 and 8) during a 55 min long TRIAL. Included RAWDATA objects of rat behavior are video (mpg), track (csv), and pathplot (gif) files. Behavior on TRIAL #Q22ILi2016_06_0_0158_0001289 is after injection #06 and is test #06 in this testing arena. …	Health Sciences Centre, McMaster University, Hamilton, Ontario, Canada	43.25978, -79.91763	Adult	Q22ILi2016	wild-type	>8 weeks	male	Long-Evans rats	Charles River, St Constant, Quebec, Canada	videography	Stationary overhead B&W CCD camera (Panasonic WV-BP334) interfaced with a vcr recorder. VHS videotape converted offline to MPEG file using a realtime hardware MPEG encoder (Canopus MPEGPRO EMR/MVR)	Testing room illuminated by fluorescent lights mounted on the ceiling. Rat filmed during its subjective night/sleep cycle (lights ON in the colony room)	Frame rate, 29.97 fps	Image size (width x height), 352x240 pixels. Resolution per pixel, 8x8 mm	2004-02-12T10:01:00	1	large Open Field, 160x160 cm table surface on 60 cm high legs	1	objects in arena locales 10 14 5 and 8	2	OF #2 in room U59_north	0	testing room ILLUMINATED (fluorescent lights ON)	Q22ILi2016	370	0	polyethylene cage (35 cm x 30 cm x 16 cm) lined with absorbent bedding material; food and water freely available	0	Lights ON 7 AM to 7 PM in housing colony room	0	Tested during subjective night/sleep cycle (lights ON)	0	No surgery done	0	No lesion present	SAL	1	SAL 0	06	Q22ILi2016_06_0_0158_0001289	2004-02-12 10:01:00	55	06	06
Q22ILi2016_07_0_0176_0001290	10116	rat	Norway rat	Rattus norvegicus	Behavior of rat #Q22ILi2016 in a standard testing arena (large Open Field, 160x160 cm table surface on 60 cm high legs with objects in arena locales 10 14 5 and 8) during a 55 min long TRIAL. Included RAWDATA objects of rat behavior are video (mpg), track (csv), and pathplot (gif) files. Behavior on TRIAL #Q22ILi2016_07_0_0176_0001290 is after injection #07 and is test #07 in this testing arena. …	Health Sciences Centre, McMaster University, Hamilton, Ontario, Canada	43.25978, -79.91763	Adult	Q22ILi2016	wild-type	>8 weeks	male	Long-Evans rats	Charles River, St Constant, Quebec, Canada	videography	Stationary overhead B&W CCD camera (Panasonic WV-BP334) interfaced with a vcr recorder. VHS videotape converted offline to MPEG file using a realtime hardware MPEG encoder (Canopus MPEGPRO EMR/MVR)	Testing room illuminated by fluorescent lights mounted on the ceiling. Rat filmed during its subjective night/sleep cycle (lights ON in the colony room)	Frame rate, 29.97 fps	Image size (width x height), 352x240 pixels. Resolution per pixel, 8x8 mm	2004-02-17T09:48:00	1	large Open Field, 160x160 cm table surface on 60 cm high legs	1	objects in arena locales 10 14 5 and 8	2	OF #2 in room U59_north	0	testing room ILLUMINATED (fluorescent lights ON)	Q22ILi2016	390	0	polyethylene cage (35 cm x 30 cm x 16 cm) lined with absorbent bedding material; food and water freely available	0	Lights ON 7 AM to 7 PM in housing colony room	0	Tested during subjective night/sleep cycle (lights ON)	0	No surgery done	0	No lesion present	SAL	1	SAL 0	07	Q22ILi2016_07_0_0176_0001290	2004-02-17 09:48:00	55	07	07
Q22ILi2016_08_0_0200_0001291	10116	rat	Norway rat	Rattus norvegicus	Behavior of rat #Q22ILi2016 in a standard testing arena (large Open Field, 160x160 cm table surface on 60 cm high legs with objects in arena locales 10 14 5 and 8) during a 55 min long TRIAL. Included RAWDATA objects of rat behavior are video (mpg), track (csv), and pathplot (gif) files. Behavior on TRIAL #Q22ILi2016_08_0_0200_0001291 is after injection #08 and is test #08 in this testing arena. …	Health Sciences Centre, McMaster University, Hamilton, Ontario, Canada	43.25978, -79.91763	Adult	Q22ILi2016	wild-type	>8 weeks	male	Long-Evans rats	Charles River, St Constant, Quebec, Canada	videography	Stationary overhead B&W CCD camera (Panasonic WV-BP334) interfaced with a vcr recorder. VHS videotape converted offline to MPEG file using a realtime hardware MPEG encoder (Canopus MPEGPRO EMR/MVR)	Testing room illuminated by fluorescent lights mounted on the ceiling. Rat filmed during its subjective night/sleep cycle (lights ON in the colony room)	Frame rate, 29.97 fps	Image size (width x height), 352x240 pixels. Resolution per pixel, 8x8 mm	2004-02-19T09:47:00	1	large Open Field, 160x160 cm table surface on 60 cm high legs	1	objects in arena locales 10 14 5 and 8	2	OF #2 in room U59_north	0	testing room ILLUMINATED (fluorescent lights ON)	Q22ILi2016	404	0	polyethylene cage (35 cm x 30 cm x 16 cm) lined with absorbent bedding material; food and water freely available	0	Lights ON 7 AM to 7 PM in housing colony room	0	Tested during subjective night/sleep cycle (lights ON)	0	No surgery done	0	No lesion present	SAL	1	SAL 0	08	Q22ILi2016_08_0_0200_0001291	2004-02-19 09:47:00	55	08	08
Q22ILi2016_09_0_0238_0001292	10116	rat	Norway rat	Rattus norvegicus	Behavior of rat #Q22ILi2016 in a standard testing arena (large Open Field, 160x160 cm table surface on 60 cm high legs with objects in arena locales 10 14 5 and 8) during a 55 min long TRIAL. Included RAWDATA objects of rat behavior are video (mpg), track (csv), and pathplot (gif) files. Behavior on TRIAL #Q22ILi2016_09_0_0238_0001292 is after injection #09 and is test #09 in this testing arena. …	Health Sciences Centre, McMaster University, Hamilton, Ontario, Canada	43.25978, -79.91763	Adult	Q22ILi2016	wild-type	>8 weeks	male	Long-Evans rats	Charles River, St Constant, Quebec, Canada	videography	Stationary overhead B&W CCD camera (Panasonic WV-BP334) interfaced with a vcr recorder. VHS videotape converted offline to MPEG file using a realtime hardware MPEG encoder (Canopus MPEGPRO EMR/MVR)	Testing room illuminated by fluorescent lights mounted on the ceiling. Rat filmed during its subjective night/sleep cycle (lights ON in the colony room)	Frame rate, 29.97 fps	Image size (width x height), 352x240 pixels. Resolution per pixel, 8x8 mm	2004-02-24T09:46:00	1	large Open Field, 160x160 cm table surface on 60 cm high legs	1	objects in arena locales 10 14 5 and 8	2	OF #2 in room U59_north	0	testing room ILLUMINATED (fluorescent lights ON)	Q22ILi2016	421	0	polyethylene cage (35 cm x 30 cm x 16 cm) lined with absorbent bedding material; food and water freely available	0	Lights ON 7 AM to 7 PM in housing colony room	0	Tested during subjective night/sleep cycle (lights ON)	0	No surgery done	0	No lesion present	SAL	1	SAL 0	09	Q22ILi2016_09_0_0238_0001292	2004-02-24 09:46:00	55	09	09
Q22ILi2016_10_0_0002_0001293	10116	rat	Norway rat	Rattus norvegicus	Behavior of rat #Q22ILi2016 in a standard testing arena (large Open Field, 160x160 cm table surface on 60 cm high legs with objects in arena locales 10 14 5 and 8) during a 55 min long TRIAL. Included RAWDATA objects of rat behavior are video (mpg), track (csv), and pathplot (gif) files. Behavior on TRIAL #Q22ILi2016_10_0_0002_0001293 is after injection #10 and is test #10 in this testing arena. …	Health Sciences Centre, McMaster University, Hamilton, Ontario, Canada	43.25978, -79.91763	Adult	Q22ILi2016	wild-type	>8 weeks	male	Long-Evans rats	Charles River, St Constant, Quebec, Canada	videography	Stationary overhead B&W CCD camera (Panasonic WV-BP334) interfaced with a vcr recorder. VHS videotape converted offline to MPEG file using a realtime hardware MPEG encoder (Canopus MPEGPRO EMR/MVR)	Testing room illuminated by fluorescent lights mounted on the ceiling. Rat filmed during its subjective night/sleep cycle (lights ON in the colony room)	Frame rate, 29.97 fps	Image size (width x height), 352x240 pixels. Resolution per pixel, 8x8 mm	2004-02-26T10:01:00	1	large Open Field, 160x160 cm table surface on 60 cm high legs	1	objects in arena locales 10 14 5 and 8	2	OF #2 in room U59_north	0	testing room ILLUMINATED (fluorescent lights ON)	Q22ILi2016	443	0	polyethylene cage (35 cm x 30 cm x 16 cm) lined with absorbent bedding material; food and water freely available	0	Lights ON 7 AM to 7 PM in housing colony room	0	Tested during subjective night/sleep cycle (lights ON)	0	No surgery done	0	No lesion present	SAL	1	SAL 0	10	Q22ILi2016_10_0_0002_0001293	2004-02-26 10:01:00	55	10	10
Q22ILi2016_11_0_0253_0001294	10116	rat	Norway rat	Rattus norvegicus	Behavior of rat #Q22ILi2016 in a standard testing arena (large Open Field, 160x160 cm table surface on 60 cm high legs with objects in arena locales 10 14 5 and 8) during a 55 min long TRIAL. Included RAWDATA objects of rat behavior are video (mpg), track (csv), and pathplot (gif) files. Behavior on TRIAL #Q22ILi2016_11_0_0253_0001294 is after injection #11 and is test #11 in this testing arena. …	Health Sciences Centre, McMaster University, Hamilton, Ontario, Canada	43.25978, -79.91763	Adult	Q22ILi2016	wild-type	>8 weeks	male	Long-Evans rats	Charles River, St Constant, Quebec, Canada	videography	Stationary overhead B&W CCD camera (Panasonic WV-BP334) interfaced with a vcr recorder. VHS videotape converted offline to MPEG file using a realtime hardware MPEG encoder (Canopus MPEGPRO EMR/MVR)	Testing room illuminated by fluorescent lights mounted on the ceiling. Rat filmed during its subjective night/sleep cycle (lights ON in the colony room)	Frame rate, 29.97 fps	Image size (width x height), 352x240 pixels. Resolution per pixel, 8x8 mm	2004-03-09T09:57:00	1	large Open Field, 160x160 cm table surface on 60 cm high legs	1	objects in arena locales 10 14 5 and 8	2	OF #2 in room U59_north	0	testing room ILLUMINATED (fluorescent lights ON)	Q22ILi2016	465	0	polyethylene cage (35 cm x 30 cm x 16 cm) lined with absorbent bedding material; food and water freely available	0	Lights ON 7 AM to 7 PM in housing colony room	0	Tested during subjective night/sleep cycle (lights ON)	2	Infralimbic Ctx (ILC) targeted	0	No lesion present	SAL	1	SAL 0	11	Q22ILi2016_11_0_0253_0001294	2004-03-09 09:57:00	55	11	11
Q22ILi2016_12_0_0293_0001295	10116	rat	Norway rat	Rattus norvegicus	Behavior of rat #Q22ILi2016 in a standard testing arena (large Open Field, 160x160 cm table surface on 60 cm high legs with objects in arena locales 10 14 5 and 8) during a 55 min long TRIAL. Included RAWDATA objects of rat behavior are video (mpg), track (csv), and pathplot (gif) files. Behavior on TRIAL #Q22ILi2016_12_0_0293_0001295 is after injection #12 and is test #12 in this testing arena. …	Health Sciences Centre, McMaster University, Hamilton, Ontario, Canada	43.25978, -79.91763	Adult	Q22ILi2016	wild-type	>8 weeks	male	Long-Evans rats	Charles River, St Constant, Quebec, Canada	videography	Stationary overhead B&W CCD camera (Panasonic WV-BP334) interfaced with a vcr recorder. VHS videotape converted offline to MPEG file using a realtime hardware MPEG encoder (Canopus MPEGPRO EMR/MVR)	Testing room illuminated by fluorescent lights mounted on the ceiling. Rat filmed during its subjective night/sleep cycle (lights ON in the colony room)	Frame rate, 29.97 fps	Image size (width x height), 352x240 pixels. Resolution per pixel, 8x8 mm	2004-03-11T09:52:00	1	large Open Field, 160x160 cm table surface on 60 cm high legs	1	objects in arena locales 10 14 5 and 8	2	OF #2 in room U59_north	0	testing room ILLUMINATED (fluorescent lights ON)	Q22ILi2016	456	0	polyethylene cage (35 cm x 30 cm x 16 cm) lined with absorbent bedding material; food and water freely available	0	Lights ON 7 AM to 7 PM in housing colony room	0	Tested during subjective night/sleep cycle (lights ON)	2	Infralimbic Ctx (ILC) targeted	0	No lesion present	SAL	1	SAL 0	12	Q22ILi2016_12_0_0293_0001295	2004-03-11 09:52:00	55	12	12
Q22ILi2016_13_5_0305_0001296	10116	rat	Norway rat	Rattus norvegicus	Behavior of rat #Q22ILi2016 in a standard testing arena (large Open Field, 160x160 cm table surface on 60 cm high legs with objects in arena locales 10 14 5 and 8) during a 55 min long TRIAL. Included RAWDATA objects of rat behavior are video (mpg), track (csv), and pathplot (gif) files. Behavior on TRIAL #Q22ILi2016_13_5_0305_0001296 is after injection #13 and is test #13 in this testing arena. …	Health Sciences Centre, McMaster University, Hamilton, Ontario, Canada	43.25978, -79.91763	Adult	Q22ILi2016	wild-type	>8 weeks	male	Long-Evans rats	Charles River, St Constant, Quebec, Canada	videography	Stationary overhead B&W CCD camera (Panasonic WV-BP334) interfaced with a vcr recorder. VHS videotape converted offline to MPEG file using a realtime hardware MPEG encoder (Canopus MPEGPRO EMR/MVR)	Testing room illuminated by fluorescent lights mounted on the ceiling. Rat filmed during its subjective night/sleep cycle (lights ON in the colony room)	Frame rate, 29.97 fps	Image size (width x height), 352x240 pixels. Resolution per pixel, 8x8 mm	2004-03-16T09:59:00	1	large Open Field, 160x160 cm table surface on 60 cm high legs	1	objects in arena locales 10 14 5 and 8	2	OF #2 in room U59_north	0	testing room ILLUMINATED (fluorescent lights ON)	Q22ILi2016	471	0	polyethylene cage (35 cm x 30 cm x 16 cm) lined with absorbent bedding material; food and water freely available	0	Lights ON 7 AM to 7 PM in housing colony room	0	Tested during subjective night/sleep cycle (lights ON)	2	Infralimbic Ctx (ILC) targeted	0	No lesion present	QNP	1	QNP 0.5	01	Q22ILi2016_13_5_0305_0001296	2004-03-16 09:59:00	55	13	13
Q22ILi2016_14_0_0317_0001297	10116	rat	Norway rat	Rattus norvegicus	Behavior of rat #Q22ILi2016 in a standard testing arena (large Open Field, 160x160 cm table surface on 60 cm high legs with objects in arena locales 18 22 9 and 4 (objects ROTATION 180 deg)) during a 55 min long TRIAL. Included RAWDATA objects of rat behavior are video (mpg), track (csv), and pathplot (gif) files. Behavior on TRIAL #Q22ILi2016_14_0_0317_0001297 is after injection #14 and is test …	Health Sciences Centre, McMaster University, Hamilton, Ontario, Canada	43.25978, -79.91763	Adult	Q22ILi2016	wild-type	>8 weeks	male	Long-Evans rats	Charles River, St Constant, Quebec, Canada	videography	Stationary overhead B&W CCD camera (Panasonic WV-BP334) interfaced with a vcr recorder. VHS videotape converted offline to MPEG file using a realtime hardware MPEG encoder (Canopus MPEGPRO EMR/MVR)	Testing room illuminated by fluorescent lights mounted on the ceiling. Rat filmed during its subjective night/sleep cycle (lights ON in the colony room)	Frame rate, 29.97 fps	Image size (width x height), 352x240 pixels. Resolution per pixel, 8x8 mm	2004-03-18T10:07:00	1	large Open Field, 160x160 cm table surface on 60 cm high legs	2	objects in arena locales 18 22 9 and 4 (objects ROTATION 180 deg)	2	OF #2 in room U59_north	0	testing room ILLUMINATED (fluorescent lights ON)	Q22ILi2016	488	0	polyethylene cage (35 cm x 30 cm x 16 cm) lined with absorbent bedding material; food and water freely available	0	Lights ON 7 AM to 7 PM in housing colony room	0	Tested during subjective night/sleep cycle (lights ON)	2	Infralimbic Ctx (ILC) targeted	0	No lesion present	SAL	1	SAL 0	13	Q22ILi2016_14_0_0317_0001297	2004-03-18 10:07:00	55	14	14
Q22ILi2017_01_0_0188_0001298	10116	rat	Norway rat	Rattus norvegicus	Behavior of rat #Q22ILi2017 in a standard testing arena (large Open Field, 160x160 cm table surface on 60 cm high legs with objects in arena locales 10 14 5 and 8) during a 55 min long TRIAL. Included RAWDATA objects of rat behavior are video (mpg), track (csv), and pathplot (gif) files. Behavior on TRIAL #Q22ILi2017_01_0_0188_0001298 is after injection #01 and is test #01 in this testing arena. …	Health Sciences Centre, McMaster University, Hamilton, Ontario, Canada	43.25978, -79.91763	Adult	Q22ILi2017	wild-type	>8 weeks	male	Long-Evans rats	Charles River, St Constant, Quebec, Canada	videography	Stationary overhead B&W CCD camera (Panasonic WV-BP334) interfaced with a vcr recorder. VHS videotape converted offline to MPEG file using a realtime hardware MPEG encoder (Canopus MPEGPRO EMR/MVR)	Testing room illuminated by fluorescent lights mounted on the ceiling. Rat filmed during its subjective night/sleep cycle (lights ON in the colony room)	Frame rate, 29.97 fps	Image size (width x height), 352x240 pixels. Resolution per pixel, 8x8 mm	2004-01-27T08:39:00	1	large Open Field, 160x160 cm table surface on 60 cm high legs	1	objects in arena locales 10 14 5 and 8	2	OF #2 in room U59_north	0	testing room ILLUMINATED (fluorescent lights ON)	Q22ILi2017	288	0	polyethylene cage (35 cm x 30 cm x 16 cm) lined with absorbent bedding material; food and water freely available	0	Lights ON 7 AM to 7 PM in housing colony room	0	Tested during subjective night/sleep cycle (lights ON)	0	No surgery done	0	No lesion present	SAL	1	SAL 0	01	Q22ILi2017_01_0_0188_0001298	2004-01-27 08:39:00	55	01	01
Q22ILi2017_02_0_0062_0001299	10116	rat	Norway rat	Rattus norvegicus	Behavior of rat #Q22ILi2017 in a standard testing arena (large Open Field, 160x160 cm table surface on 60 cm high legs with objects in arena locales 10 14 5 and 8) during a 55 min long TRIAL. Included RAWDATA objects of rat behavior are video (mpg), track (csv), and pathplot (gif) files. Behavior on TRIAL #Q22ILi2017_02_0_0062_0001299 is after injection #02 and is test #02 in this testing arena. …	Health Sciences Centre, McMaster University, Hamilton, Ontario, Canada	43.25978, -79.91763	Adult	Q22ILi2017	wild-type	>8 weeks	male	Long-Evans rats	Charles River, St Constant, Quebec, Canada	videography	Stationary overhead B&W CCD camera (Panasonic WV-BP334) interfaced with a vcr recorder. VHS videotape converted offline to MPEG file using a realtime hardware MPEG encoder (Canopus MPEGPRO EMR/MVR)	Testing room illuminated by fluorescent lights mounted on the ceiling. Rat filmed during its subjective night/sleep cycle (lights ON in the colony room)	Frame rate, 29.97 fps	Image size (width x height), 352x240 pixels. Resolution per pixel, 8x8 mm	2004-01-29T08:44:00	1	large Open Field, 160x160 cm table surface on 60 cm high legs	1	objects in arena locales 10 14 5 and 8	2	OF #2 in room U59_north	0	testing room ILLUMINATED (fluorescent lights ON)	Q22ILi2017	297	0	polyethylene cage (35 cm x 30 cm x 16 cm) lined with absorbent bedding material; food and water freely available	0	Lights ON 7 AM to 7 PM in housing colony room	0	Tested during subjective night/sleep cycle (lights ON)	0	No surgery done	0	No lesion present	SAL	1	SAL 0	02	Q22ILi2017_02_0_0062_0001299	2004-01-29 08:44:00	55	02	02
Q22ILi2017_03_0_0032_0001300	10116	rat	Norway rat	Rattus norvegicus	Behavior of rat #Q22ILi2017 in a standard testing arena (large Open Field, 160x160 cm table surface on 60 cm high legs with objects in arena locales 10 14 5 and 8) during a 55 min long TRIAL. Included RAWDATA objects of rat behavior are video (mpg), track (csv), and pathplot (gif) files. Behavior on TRIAL #Q22ILi2017_03_0_0032_0001300 is after injection #03 and is test #03 in this testing arena. …	Health Sciences Centre, McMaster University, Hamilton, Ontario, Canada	43.25978, -79.91763	Adult	Q22ILi2017	wild-type	>8 weeks	male	Long-Evans rats	Charles River, St Constant, Quebec, Canada	videography	Stationary overhead B&W CCD camera (Panasonic WV-BP334) interfaced with a vcr recorder. VHS videotape converted offline to MPEG file using a realtime hardware MPEG encoder (Canopus MPEGPRO EMR/MVR)	Testing room illuminated by fluorescent lights mounted on the ceiling. Rat filmed during its subjective night/sleep cycle (lights ON in the colony room)	Frame rate, 29.97 fps	Image size (width x height), 352x240 pixels. Resolution per pixel, 8x8 mm	2004-03-02T08:27:00	1	large Open Field, 160x160 cm table surface on 60 cm high legs	1	objects in arena locales 10 14 5 and 8	2	OF #2 in room U59_north	0	testing room ILLUMINATED (fluorescent lights ON)	Q22ILi2017	324	0	polyethylene cage (35 cm x 30 cm x 16 cm) lined with absorbent bedding material; food and water freely available	0	Lights ON 7 AM to 7 PM in housing colony room	0	Tested during subjective night/sleep cycle (lights ON)	0	No surgery done	0	No lesion present	SAL	1	SAL 0	10	Q22ILi2017_03_0_0032_0001300	2004-03-02 08:27:00	55	03	03
Q22ILi2017_04_0_0074_0001301	10116	rat	Norway rat	Rattus norvegicus	Behavior of rat #Q22ILi2017 in a standard testing arena (large Open Field, 160x160 cm table surface on 60 cm high legs with objects in arena locales 10 14 5 and 8) during a 55 min long TRIAL. Included RAWDATA objects of rat behavior are video (mpg), track (csv), and pathplot (gif) files. Behavior on TRIAL #Q22ILi2017_04_0_0074_0001301 is after injection #04 and is test #04 in this testing arena. …	Health Sciences Centre, McMaster University, Hamilton, Ontario, Canada	43.25978, -79.91763	Adult	Q22ILi2017	wild-type	>8 weeks	male	Long-Evans rats	Charles River, St Constant, Quebec, Canada	videography	Stationary overhead B&W CCD camera (Panasonic WV-BP334) interfaced with a vcr recorder. VHS videotape converted offline to MPEG file using a realtime hardware MPEG encoder (Canopus MPEGPRO EMR/MVR)	Testing room illuminated by fluorescent lights mounted on the ceiling. Rat filmed during its subjective night/sleep cycle (lights ON in the colony room)	Frame rate, 29.97 fps	Image size (width x height), 352x240 pixels. Resolution per pixel, 8x8 mm	2004-02-05T08:23:00	1	large Open Field, 160x160 cm table surface on 60 cm high legs	1	objects in arena locales 10 14 5 and 8	2	OF #2 in room U59_north	0	testing room ILLUMINATED (fluorescent lights ON)	Q22ILi2017	334	0	polyethylene cage (35 cm x 30 cm x 16 cm) lined with absorbent bedding material; food and water freely available	0	Lights ON 7 AM to 7 PM in housing colony room	0	Tested during subjective night/sleep cycle (lights ON)	0	No surgery done	0	No lesion present	SAL	1	SAL 0	03	Q22ILi2017_04_0_0074_0001301	2004-02-05 08:23:00	55	04	04
Q22ILi2017_05_0_0105_0001302	10116	rat	Norway rat	Rattus norvegicus	Behavior of rat #Q22ILi2017 in a standard testing arena (large Open Field, 160x160 cm table surface on 60 cm high legs with objects in arena locales 10 14 5 and 8) during a 55 min long TRIAL. Included RAWDATA objects of rat behavior are video (mpg), track (csv), and pathplot (gif) files. Behavior on TRIAL #Q22ILi2017_05_0_0105_0001302 is after injection #05 and is test #05 in this testing arena. …	Health Sciences Centre, McMaster University, Hamilton, Ontario, Canada	43.25978, -79.91763	Adult	Q22ILi2017	wild-type	>8 weeks	male	Long-Evans rats	Charles River, St Constant, Quebec, Canada	videography	Stationary overhead B&W CCD camera (Panasonic WV-BP334) interfaced with a vcr recorder. VHS videotape converted offline to MPEG file using a realtime hardware MPEG encoder (Canopus MPEGPRO EMR/MVR)	Testing room illuminated by fluorescent lights mounted on the ceiling. Rat filmed during its subjective night/sleep cycle (lights ON in the colony room)	Frame rate, 29.97 fps	Image size (width x height), 352x240 pixels. Resolution per pixel, 8x8 mm	2004-02-10T08:31:00	1	large Open Field, 160x160 cm table surface on 60 cm high legs	1	objects in arena locales 10 14 5 and 8	2	OF #2 in room U59_north	0	testing room ILLUMINATED (fluorescent lights ON)	Q22ILi2017	360	0	polyethylene cage (35 cm x 30 cm x 16 cm) lined with absorbent bedding material; food and water freely available	0	Lights ON 7 AM to 7 PM in housing colony room	0	Tested during subjective night/sleep cycle (lights ON)	0	No surgery done	0	No lesion present	SAL	1	SAL 0	04	Q22ILi2017_05_0_0105_0001302	2004-02-10 08:31:00	55	05	05
Q22ILi2017_06_0_0157_0001303	10116	rat	Norway rat	Rattus norvegicus	Behavior of rat #Q22ILi2017 in a standard testing arena (large Open Field, 160x160 cm table surface on 60 cm high legs with objects in arena locales 10 14 5 and 8) during a 55 min long TRIAL. Included RAWDATA objects of rat behavior are video (mpg), track (csv), and pathplot (gif) files. Behavior on TRIAL #Q22ILi2017_06_0_0157_0001303 is after injection #06 and is test #06 in this testing arena. …	Health Sciences Centre, McMaster University, Hamilton, Ontario, Canada	43.25978, -79.91763	Adult	Q22ILi2017	wild-type	>8 weeks	male	Long-Evans rats	Charles River, St Constant, Quebec, Canada	videography	Stationary overhead B&W CCD camera (Panasonic WV-BP334) interfaced with a vcr recorder. VHS videotape converted offline to MPEG file using a realtime hardware MPEG encoder (Canopus MPEGPRO EMR/MVR)	Testing room illuminated by fluorescent lights mounted on the ceiling. Rat filmed during its subjective night/sleep cycle (lights ON in the colony room)	Frame rate, 29.97 fps	Image size (width x height), 352x240 pixels. Resolution per pixel, 8x8 mm	2004-02-12T08:43:00	1	large Open Field, 160x160 cm table surface on 60 cm high legs	1	objects in arena locales 10 14 5 and 8	2	OF #2 in room U59_north	0	testing room ILLUMINATED (fluorescent lights ON)	Q22ILi2017	369	0	polyethylene cage (35 cm x 30 cm x 16 cm) lined with absorbent bedding material; food and water freely available	0	Lights ON 7 AM to 7 PM in housing colony room	0	Tested during subjective night/sleep cycle (lights ON)	0	No surgery done	0	No lesion present	SAL	1	SAL 0	05	Q22ILi2017_06_0_0157_0001303	2004-02-12 08:43:00	55	06	06
Q22ILi2017_07_0_0175_0001304	10116	rat	Norway rat	Rattus norvegicus	Behavior of rat #Q22ILi2017 in a standard testing arena (large Open Field, 160x160 cm table surface on 60 cm high legs with objects in arena locales 10 14 5 and 8) during a 55 min long TRIAL. Included RAWDATA objects of rat behavior are video (mpg), track (csv), and pathplot (gif) files. Behavior on TRIAL #Q22ILi2017_07_0_0175_0001304 is after injection #07 and is test #07 in this testing arena. …	Health Sciences Centre, McMaster University, Hamilton, Ontario, Canada	43.25978, -79.91763	Adult	Q22ILi2017	wild-type	>8 weeks	male	Long-Evans rats	Charles River, St Constant, Quebec, Canada	videography	Stationary overhead B&W CCD camera (Panasonic WV-BP334) interfaced with a vcr recorder. VHS videotape converted offline to MPEG file using a realtime hardware MPEG encoder (Canopus MPEGPRO EMR/MVR)	Testing room illuminated by fluorescent lights mounted on the ceiling. Rat filmed during its subjective night/sleep cycle (lights ON in the colony room)	Frame rate, 29.97 fps	Image size (width x height), 352x240 pixels. Resolution per pixel, 8x8 mm	2004-02-17T08:42:00	1	large Open Field, 160x160 cm table surface on 60 cm high legs	1	objects in arena locales 10 14 5 and 8	2	OF #2 in room U59_north	0	testing room ILLUMINATED (fluorescent lights ON)	Q22ILi2017	389	0	polyethylene cage (35 cm x 30 cm x 16 cm) lined with absorbent bedding material; food and water freely available	0	Lights ON 7 AM to 7 PM in housing colony room	0	Tested during subjective night/sleep cycle (lights ON)	0	No surgery done	0	No lesion present	SAL	1	SAL 0	06	Q22ILi2017_07_0_0175_0001304	2004-02-17 08:42:00	55	07	07
Q22ILi2017_08_0_0199_0001305	10116	rat	Norway rat	Rattus norvegicus	Behavior of rat #Q22ILi2017 in a standard testing arena (large Open Field, 160x160 cm table surface on 60 cm high legs with objects in arena locales 10 14 5 and 8) during a 55 min long TRIAL. Included RAWDATA objects of rat behavior are video (mpg), track (csv), and pathplot (gif) files. Behavior on TRIAL #Q22ILi2017_08_0_0199_0001305 is after injection #08 and is test #08 in this testing arena. …	Health Sciences Centre, McMaster University, Hamilton, Ontario, Canada	43.25978, -79.91763	Adult	Q22ILi2017	wild-type	>8 weeks	male	Long-Evans rats	Charles River, St Constant, Quebec, Canada	videography	Stationary overhead B&W CCD camera (Panasonic WV-BP334) interfaced with a vcr recorder. VHS videotape converted offline to MPEG file using a realtime hardware MPEG encoder (Canopus MPEGPRO EMR/MVR)	Testing room illuminated by fluorescent lights mounted on the ceiling. Rat filmed during its subjective night/sleep cycle (lights ON in the colony room)	Frame rate, 29.97 fps	Image size (width x height), 352x240 pixels. Resolution per pixel, 8x8 mm	2004-02-19T08:40:00	1	large Open Field, 160x160 cm table surface on 60 cm high legs	1	objects in arena locales 10 14 5 and 8	2	OF #2 in room U59_north	0	testing room ILLUMINATED (fluorescent lights ON)	Q22ILi2017	398	0	polyethylene cage (35 cm x 30 cm x 16 cm) lined with absorbent bedding material; food and water freely available	0	Lights ON 7 AM to 7 PM in housing colony room	0	Tested during subjective night/sleep cycle (lights ON)	0	No surgery done	0	No lesion present	SAL	1	SAL 0	07	Q22ILi2017_08_0_0199_0001305	2004-02-19 08:40:00	55	08	08
Q22ILi2017_09_0_0237_0001306	10116	rat	Norway rat	Rattus norvegicus	Behavior of rat #Q22ILi2017 in a standard testing arena (large Open Field, 160x160 cm table surface on 60 cm high legs with objects in arena locales 10 14 5 and 8) during a 55 min long TRIAL. Included RAWDATA objects of rat behavior are video (mpg), track (csv), and pathplot (gif) files. Behavior on TRIAL #Q22ILi2017_09_0_0237_0001306 is after injection #09 and is test #09 in this testing arena. …	Health Sciences Centre, McMaster University, Hamilton, Ontario, Canada	43.25978, -79.91763	Adult	Q22ILi2017	wild-type	>8 weeks	male	Long-Evans rats	Charles River, St Constant, Quebec, Canada	videography	Stationary overhead B&W CCD camera (Panasonic WV-BP334) interfaced with a vcr recorder. VHS videotape converted offline to MPEG file using a realtime hardware MPEG encoder (Canopus MPEGPRO EMR/MVR)	Testing room illuminated by fluorescent lights mounted on the ceiling. Rat filmed during its subjective night/sleep cycle (lights ON in the colony room)	Frame rate, 29.97 fps	Image size (width x height), 352x240 pixels. Resolution per pixel, 8x8 mm	2004-02-24T08:40:00	1	large Open Field, 160x160 cm table surface on 60 cm high legs	1	objects in arena locales 10 14 5 and 8	2	OF #2 in room U59_north	0	testing room ILLUMINATED (fluorescent lights ON)	Q22ILi2017	419	0	polyethylene cage (35 cm x 30 cm x 16 cm) lined with absorbent bedding material; food and water freely available	0	Lights ON 7 AM to 7 PM in housing colony room	0	Tested during subjective night/sleep cycle (lights ON)	0	No surgery done	0	No lesion present	SAL	1	SAL 0	08	Q22ILi2017_09_0_0237_0001306	2004-02-24 08:40:00	55	09	09
Q22ILi2017_10_0_0001_0001307	10116	rat	Norway rat	Rattus norvegicus	Behavior of rat #Q22ILi2017 in a standard testing arena (large Open Field, 160x160 cm table surface on 60 cm high legs with objects in arena locales 10 14 5 and 8) during a 55 min long TRIAL. Included RAWDATA objects of rat behavior are video (mpg), track (csv), and pathplot (gif) files. Behavior on TRIAL #Q22ILi2017_10_0_0001_0001307 is after injection #10 and is test #10 in this testing arena. …	Health Sciences Centre, McMaster University, Hamilton, Ontario, Canada	43.25978, -79.91763	Adult	Q22ILi2017	wild-type	>8 weeks	male	Long-Evans rats	Charles River, St Constant, Quebec, Canada	videography	Stationary overhead B&W CCD camera (Panasonic WV-BP334) interfaced with a vcr recorder. VHS videotape converted offline to MPEG file using a realtime hardware MPEG encoder (Canopus MPEGPRO EMR/MVR)	Testing room illuminated by fluorescent lights mounted on the ceiling. Rat filmed during its subjective night/sleep cycle (lights ON in the colony room)	Frame rate, 29.97 fps	Image size (width x height), 352x240 pixels. Resolution per pixel, 8x8 mm	2004-02-26T08:40:00	1	large Open Field, 160x160 cm table surface on 60 cm high legs	1	objects in arena locales 10 14 5 and 8	2	OF #2 in room U59_north	0	testing room ILLUMINATED (fluorescent lights ON)	Q22ILi2017	436	0	polyethylene cage (35 cm x 30 cm x 16 cm) lined with absorbent bedding material; food and water freely available	0	Lights ON 7 AM to 7 PM in housing colony room	0	Tested during subjective night/sleep cycle (lights ON)	0	No surgery done	0	No lesion present	SAL	1	SAL 0	09	Q22ILi2017_10_0_0001_0001307	2004-02-26 08:40:00	55	10	10
Q22ILi2017_11_0_0252_0001308	10116	rat	Norway rat	Rattus norvegicus	Behavior of rat #Q22ILi2017 in a standard testing arena (large Open Field, 160x160 cm table surface on 60 cm high legs with objects in arena locales 10 14 5 and 8) during a 55 min long TRIAL. Included RAWDATA objects of rat behavior are video (mpg), track (csv), and pathplot (gif) files. Behavior on TRIAL #Q22ILi2017_11_0_0252_0001308 is after injection #11 and is test #11 in this testing arena. …	Health Sciences Centre, McMaster University, Hamilton, Ontario, Canada	43.25978, -79.91763	Adult	Q22ILi2017	wild-type	>8 weeks	male	Long-Evans rats	Charles River, St Constant, Quebec, Canada	videography	Stationary overhead B&W CCD camera (Panasonic WV-BP334) interfaced with a vcr recorder. VHS videotape converted offline to MPEG file using a realtime hardware MPEG encoder (Canopus MPEGPRO EMR/MVR)	Testing room illuminated by fluorescent lights mounted on the ceiling. Rat filmed during its subjective night/sleep cycle (lights ON in the colony room)	Frame rate, 29.97 fps	Image size (width x height), 352x240 pixels. Resolution per pixel, 8x8 mm	2004-03-09T08:44:00	1	large Open Field, 160x160 cm table surface on 60 cm high legs	1	objects in arena locales 10 14 5 and 8	2	OF #2 in room U59_north	0	testing room ILLUMINATED (fluorescent lights ON)	Q22ILi2017	467	0	polyethylene cage (35 cm x 30 cm x 16 cm) lined with absorbent bedding material; food and water freely available	0	Lights ON 7 AM to 7 PM in housing colony room	0	Tested during subjective night/sleep cycle (lights ON)	1	Sham lesion done	0	No lesion present	SAL	1	SAL 0	11	Q22ILi2017_11_0_0252_0001308	2004-03-09 08:44:00	55	11	11
Q22ILi2017_12_0_0292_0001309	10116	rat	Norway rat	Rattus norvegicus	Behavior of rat #Q22ILi2017 in a standard testing arena (large Open Field, 160x160 cm table surface on 60 cm high legs with objects in arena locales 10 14 5 and 8) during a 55 min long TRIAL. Included RAWDATA objects of rat behavior are video (mpg), track (csv), and pathplot (gif) files. Behavior on TRIAL #Q22ILi2017_12_0_0292_0001309 is after injection #12 and is test #12 in this testing arena. …	Health Sciences Centre, McMaster University, Hamilton, Ontario, Canada	43.25978, -79.91763	Adult	Q22ILi2017	wild-type	>8 weeks	male	Long-Evans rats	Charles River, St Constant, Quebec, Canada	videography	Stationary overhead B&W CCD camera (Panasonic WV-BP334) interfaced with a vcr recorder. VHS videotape converted offline to MPEG file using a realtime hardware MPEG encoder (Canopus MPEGPRO EMR/MVR)	Testing room illuminated by fluorescent lights mounted on the ceiling. Rat filmed during its subjective night/sleep cycle (lights ON in the colony room)	Frame rate, 29.97 fps	Image size (width x height), 352x240 pixels. Resolution per pixel, 8x8 mm	2004-03-11T08:39:00	1	large Open Field, 160x160 cm table surface on 60 cm high legs	1	objects in arena locales 10 14 5 and 8	2	OF #2 in room U59_north	0	testing room ILLUMINATED (fluorescent lights ON)	Q22ILi2017	468	0	polyethylene cage (35 cm x 30 cm x 16 cm) lined with absorbent bedding material; food and water freely available	0	Lights ON 7 AM to 7 PM in housing colony room	0	Tested during subjective night/sleep cycle (lights ON)	1	Sham lesion done	0	No lesion present	SAL	1	SAL 0	12	Q22ILi2017_12_0_0292_0001309	2004-03-11 08:39:00	55	12	12
[truncated: 19,740 more rows]
[truncated: 16 more columns]

## Sheet: GigaDB_FilesTab_20220420
						File Attributes Variables					Do NOT import these cokumns. Use for sorting only
						1	2	3	4	5	1	2	3	4	5	6	7
[truncated: 58,314 more rows]
